# Supplementary material for: Dose–response relationship between Chinese visceral adiposity index and type 2 diabetes mellitus among middle-aged and elderly Chinese
Source: Front Endocrinol (Lausanne). 2022 Oct 5;13:959860. doi: 10.3389/fendo.2022.959860 (PMC9579311; doi:10.3389/fendo.2022.959860)
Supplement: Supplementary file 1 [file DataSheet_1.csv]

	ID	bloodweight	qc1_va003	qc1_vb002	qc1_vb006	qc1_vb009	newbun	newglu	newcrea	newcho	newtg	newhdl	newldl	newcrp	newhba1c	newua	qc1_vb005	qc1_vb004	cystatinc	age	sex	Marital	education	Location	life_Sat	Health_Sat	smoking	drinking	sleeptime	ICS_2011	wordrecall_2011	figure_2011	rzfs	Hypertension	Dyslipidemia	Disabetes	Cancer	LungDiseases	LiverDiseases	HeartProblems	Stroke	KidneyDiseases	StomachDiseases	PsychiatricDiseases	MemoryDiseases	Arthritis	Asthma	depression	depression_class
1	10104101002	32381.55664	1	9.600000381	72.90000153	198	19.43894005	95.94000244	0.983099997	254.3827972	63.72000122	63.40240097	175.9029999	0.980000019	4.599999905	3.595200062	62.20000076	20.20000076	0.920000017	48	male	½á»é	Ð¡Ñ§¼°ÒÔÏÂ	³ÇÕò	²»ÂúÒâ	NA	³éÑÌ	Drink but less than once a month	8	10	10	0	20	2	2	2	2	2	2	2	2	2	2	2	2	2	2	0	²»ÒÖÓô
2	10104102002	31800.94727	1	5.300000191	95.40000153	179	12.35241032	94.13999939	0.881399989	205.6712036	57.52500153	61.4693985	131.0574036	0.340000004	4.900000095	5.246640205	52	17.39999962	NA	60	male	½á»é	Ð¡Ñ§¼°ÒÔÏÂ	³ÇÕò	²»ÂúÒâ	²»ÂúÒâ	³éÑÌ	Drink but less than once a month	8	4	4	0	8	2	2	2	2	2	2	2	2	2	2	2	2	1	2	6	²»ÒÖÓô
3	10104104001	31795.68359	1	7.5	88.30000305	271	22.09988976	105.8399963	1.15260005	168.1710052	88.5	47.16519928	98.96959686	5.670000076	4.800000191	4.559519768	44.5	14.89999962	1.340000033	61	male	½á»é	Ð¡Ñ§¼°ÒÔÏÂ	³ÇÕò	²»ÂúÒâ	ÂúÒâ	³éÑÌ	None of these	6	6	6	0	12	2	2	2	2	2	2	2	2	2	2	2	2	2	2	3	²»ÒÖÓô
4	10104105002	31711.08008	1	4.699999809	86.09999847	208	15.62957954	87.48000336	0.655399978	219.9754028	91.15499878	46.00540161	154.2534027	2.470000029	4.599999905	3.447360039	46	16.10000038	0.910000026	68	male	½á»é	³õÖÐ	³ÇÕò	²»ÂúÒâ	²»ÂúÒâ	³éÑÌ	Drink more than once a month	8	9	6	0	15	2	2	2	2	2	2	2	2	2	2	2	2	2	2	2	²»ÒÖÓô
5	10104107001	63400.37891	1	8.300000191	85.59999847	290	13.22072029	95.76000214	0.903999984	168.9441986	109.7399979	40.979599	103.2221985	0.75999999	4.800000191	5.201280117	43.79999924	14.60000038	1.230000019	79	male	½á»é	Ð¡Ñ§¼°ÒÔÏÂ	³ÇÕò	ÓÐÐ©ÂúÒâ	²»ÂúÒâ	³éÑÌ	None of these	7	NA	4	0	NA	1	2	2	2	2	2	2	2	2	2	2	2	1	2	6	²»ÒÖÓô
6	10104108001	31647.45508	1	4.599999905	79.90000153	294	20.0271492	89.27999878	0.666700006	217.2691956	102.6600037	49.09820175	148.8410034	1.169999957	4.800000191	3.034080029	41.90000153	13.60000038	0.949999988	56	female	½á»é	Ð¡Ñ§¼°ÒÔÏÂ	³ÇÕò	²»ÂúÒâ	NA	²»³éÑÌ	None of these	1	3	2	0	5	2	2	2	2	2	2	2	2	2	2	2	2	1	2	9	²»ÒÖÓô
7	10104108002	31925.66211	1	6.300000191	89.30000305	228	21.98785019	103.8600006	0.892700016	209.1506042	108.8550034	49.87139893	135.6965942	0.449999988	4.599999905	3.779999971	46.90000153	16	NA	59	male	½á»é	Ð¡Ñ§¼°ÒÔÏÂ	³ÇÕò	²»ÂúÒâ	Ò»°ã	³éÑÌ	None of these	8	5	5	0	10	2	2	2	2	2	2	2	2	2	2	2	2	2	2	6	²»ÒÖÓô
8	10104109001	32495.63672	1	8.699999809	91.19999695	278	8.318969727	94.68000031	1.039600015	151.9338074	110.625	43.68579865	84.66539764	0.639999986	4.5	5.789279938	43.40000153	14.60000038	0.910000026	45	male	½á»é	³õÖÐ	³ÇÕò	ÓÐÐ©ÂúÒâ	NA	³éÑÌ	Drink more than once a month	8	7	3	1	11	2	2	2	2	2	2	2	2	2	2	2	2	2	2	4	²»ÒÖÓô
9	10104110002	63311.125	1	11.39999962	88.19999695	490	12.88459969	118.0800018	0.50849998	172.4235992	53.98500061	51.4178009	100.9026031	2.710000038	4.800000191	2.325119972	35.20000076	12.5	0.860000014	65	male	½á»é	Ð¡Ñ§¼°ÒÔÏÂ	³ÇÕò	²»ÂúÒâ	²»ÂúÒâ	³éÑÌ	None of these	4	9	4	0	13	2	2	2	2	2	2	2	2	2	2	2	2	2	2	6	²»ÒÖÓô
10	10104111001	31827.61523	1	7.900000095	87	285	18.31854057	96.66000366	0.666700006	127.1913986	132.75	56.05699921	40.20640182	0.569999993	4.400000095	4.910639763	49.70000076	17.29999924	0.74000001	57	male	¶À¾Ó	³õÖÐ	³ÇÕò	ÓÐÐ©ÂúÒâ	ÂúÒâ	³éÑÌ	Drink more than once a month	5	7	5	1	13	2	2	2	2	2	2	2	2	2	2	2	2	2	2	1	²»ÒÖÓô
11	10104112001	32159.59375	1	7.599999905	92.40000153	432	16.69396019	96.30000305	1.084800005	192.9134064	166.3800049	32.86100006	123.711998	0.449999988	5.099999905	5.507040024	43.20000076	14.39999962	NA	51	male	½á»é	³õÖÐ	³ÇÕò	ÓÐÐ©ÂúÒâ	NA	³éÑÌ	None of these	10	7	5	1	13	2	2	2	2	2	2	2	2	2	2	2	2	2	2	6	²»ÒÖÓô
12	10104113001	32373.61328	1	6.900000095	70.09999847	229	16.44186974	79.55999756	0.926599979	172.4235992	61.06499863	49.48479843	107.8613968	0.839999974	5.099999905	6.357120037	42.59999847	13.60000038	0.99000001	49	male	½á»é	Ð¡Ñ§¼°ÒÔÏÂ	³ÇÕò	ÓÐÐ©ÂúÒâ	Ò»°ã	³éÑÌ	Drink more than once a month	4	7	6	0	13	2	2	2	2	2	2	2	2	2	2	2	2	2	2	5	²»ÒÖÓô
13	10104114001	31651.94336	1	6.599999905	90.69999695	339	18.71068001	116.6399994	0.587599993	212.6300049	131.8650055	35.18059921	153.0935974	1.120000005	5.5	2.713200092	40.5	13.69999981	NA	55	female	½á»é	Ð¡Ñ§¼°ÒÔÏÂ	³ÇÕò	ÓÐÐ©ÂúÒâ	NA	²»³éÑÌ	None of these	4	6	4	0	10	2	2	2	2	2	2	2	2	2	2	2	2	1	2	9	²»ÒÖÓô
14	10104115001	32064.91211	1	5.400000095	92.59999847	323	15.88167	87.83999634	0.711899996	199.8721924	50.44499969	71.13439941	117.5263977	0.219999999	5	5.754000187	41.20000076	13.69999981	0.939999998	50	male	½á»é	Ð¡Ñ§¼°ÒÔÏÂ	³ÇÕò	²»ÂúÒâ	NA	³éÑÌ	Drink more than once a month	8	NA	4	1	NA	2	2	2	2	2	2	2	2	2	2	2	2	2	2	6	²»ÒÖÓô
15	10104115002	32142.64258	1	4.099999905	94.19999695	275	17.50625038	90.72000122	0.757099986	157.3462067	46.90499878	59.92300034	86.5983963	2.069999933	5.099999905	5.63808012	41.90000153	13.69999981	1.039999962	45	male	½á»é	Ð¡Ñ§¼°ÒÔÏÂ	³ÇÕò	ÓÐÐ©ÂúÒâ	NA	²»³éÑÌ	None of these	8	NA	2	1	NA	2	2	2	2	2	2	2	2	2	2	2	2	2	2	6	²»ÒÖÓô
16	10104116001	32145.52148	1	8.199999809	86.19999695	308	15.4615202	94.13999939	0.677999973	225.7743988	96.46499634	46.77859879	157.7328033	2.630000114	4.800000191	3.56159997	42.59999847	14.10000038	0.870000005	53	male	½á»é	³õÖÐ	³ÇÕò	²»ÂúÒâ	NA	³éÑÌ	None of these	5	6	4	0	10	2	2	2	2	2	2	2	2	2	2	2	2	1	2	12	ÒÖÓô
17	10104117002	31672.6543	1	10.19999981	83.59999847	226	10.7558403	91.98000336	1.005699992	164.3049927	63.72000122	65.33540344	85.43859863	2.25	4.900000095	3.165119886	42.29999924	13.80000019	NA	66	male	½á»é	Ð¡Ñ§¼°ÒÔÏÂ	³ÇÕò	ÓÐÐ©ÂúÒâ	²»ÂúÒâ	³éÑÌ	None of these	4	9	5	1	15	2	2	1	2	2	2	2	2	2	2	2	2	1	2	2	²»ÒÖÓô
18	10104118001	64073.68359	1	4.400000095	85.40000153	235	14.25708961	101.5199966	0.858799994	185.9546051	84.07499695	49.87139893	116.3666	0.230000004	5.199999809	4.426799774	39.29999924	13.89999962	0.810000002	54	male	½á»é	Ð¡Ñ§¼°ÒÔÏÂ	³ÇÕò	ÓÐÐ©ÂúÒâ	NA	³éÑÌ	None of these	8	9	5	0	14	2	2	2	2	2	2	2	2	2	1	2	2	1	2	0	²»ÒÖÓô
19	10104119001	31937.14648	1	7.300000191	87.59999847	255	21.93182945	106.3799973	0.870100021	187.1143951	53.98500061	52.19100189	122.5522003	0.629999995	5	4.79640007	44	14.80000019	NA	57	male	½á»é	Ð¡Ñ§¼°ÒÔÏÂ	³ÇÕò	²»ÂúÒâ	Ò»°ã	³éÑÌ	Drink more than once a month	7	8	7	0	15	2	2	2	2	2	2	2	2	2	2	2	2	2	2	3	²»ÒÖÓô
20	10104205001	35985.46484	1	6.699999809	86.59999847	262	14.56519985	185.9400024	0.779699981	188.6607971	140.7149963	54.12400055	104.3820038	0.810000002	6.400000095	4.470479965	45.90000153	15.69999981	0.889999986	46	female	½á»é	Ð¡Ñ§¼°ÒÔÏÂ	³ÇÕò	NA	NA	²»³éÑÌ	None of these	8	10	0	1	11	2	2	2	2	2	2	2	2	2	2	2	2	2	2	3	²»ÒÖÓô
21	10104205002	37501.42188	1	5.199999809	85.09999847	233	9.411359787	110.5199966	0.757099986	223.4548035	183.1950073	37.11360168	144.2017975	4.460000038	5.300000191	3.294480085	41.90000153	14.39999962	NA	51	male	½á»é	¸ßÖÐ	Å©´å	ÓÐÐ©ÂúÒâ	NA	³éÑÌ	Drink more than once a month	9	10	3	1	14	2	2	2	2	2	2	2	2	2	2	2	2	2	2	10	ÒÖÓô
22	10104206001	35964.31641	1	7.900000095	83.59999847	346	11.93225956	93.41999817	0.757099986	150.7740021	53.98500061	38.27339935	98.1964035	0.829999983	5	5.72879982	41.20000076	13.30000019	1.039999962	47	female	½á»é	Ð¡Ñ§¼°ÒÔÏÂ	³ÇÕò	NA	NA	²»³éÑÌ	None of these	8	NA	0	0	NA	2	2	2	2	2	2	2	2	1	2	2	2	1	2	0	²»ÒÖÓô
23	10104206002	37400.45703	1	6.699999809	99.19999695	281	20.41929054	88.01999664	0.983099997	154.2534027	199.125	51.8044014	57.21680069	0.569999993	4.199999809	5.597760201	46.70000076	16	NA	54	male	½á»é	³õÖÐ	³ÇÕò	ÓÐÐ©ÂúÒâ	NA	³éÑÌ	Drink more than once a month	5	8	4	1	13	2	2	2	2	2	2	2	2	1	2	2	2	1	2	3	²»ÒÖÓô
24	10104208001	34393.51172	1	6.699999809	89.30000305	229	13.92096996	92.51999664	0.779699981	202.5783997	168.1499939	40.979599	131.0574036	0.730000019	4.800000191	5.580959797	39.79999924	13.39999962	1.139999986	59	female	¶À¾Ó	Ð¡Ñ§¼°ÒÔÏÂ	Å©´å	ÓÐÐ©ÂúÒâ	NA	²»³éÑÌ	None of these	5	10	4	1	15	2	2	2	2	2	2	2	2	1	1	2	2	1	2	13	ÒÖÓô
25	10104210001	36199.03516	1	6.900000095	76	202	7.814789772	88.55999756	0.836199999	176.6761932	187.6199951	38.27339935	97.03659821	3.460000038	4.699999809	4.769519806	44.20000076	14.39999962	1.379999995	74	female	¶À¾Ó	Ð¡Ñ§¼°ÒÔÏÂ	³ÇÕò	²»ÂúÒâ	NA	²»³éÑÌ	None of these	6	2	4	0	6	1	2	2	2	2	2	2	2	1	2	2	2	1	2	20	ÒÖÓô
26	10104212001	34749.1875	1	5.5	93	171	12.71654034	94.13999939	0.655399978	272.1664124	153.9900055	45.23220062	202.9649963	1.769999981	4.900000095	5.490240097	43.59999847	15.19999981	0.850000024	61	female	¶À¾Ó	Ð¡Ñ§¼°ÒÔÏÂ	³ÇÕò	²»ÂúÒâ	ÂúÒâ	²»³éÑÌ	None of these	6	3	2	0	5	1	1	1	2	2	2	2	2	2	2	2	2	1	2	26	ÒÖÓô
27	10104217001	54534.92969	1	4.699999809	85.90000153	327	11.40007019	100.8000031	0.723200023	166.2380066	240.7200012	37.88679886	78.86640167	0.600000024	4.400000095	4.747680187	39.5	13.39999962	0.800000012	48	female	½á»é	³õÖÐ	Å©´å	ÓÐÐ©ÂúÒâ	NA	²»³éÑÌ	None of these	4	5	6	1	12	1	2	1	2	1	2	2	2	1	2	2	2	1	1	12	ÒÖÓô
28	10104217002	54465.06641	1	6.900000095	89.59999847	186	18.43058014	102.2399979	1.028300047	185.9546051	94.69499969	45.61880112	122.1656036	0.800000012	5	6.014400005	51.20000076	17.10000038	0.920000017	56	male	½á»é	Ð¡Ñ§¼°ÒÔÏÂ	Å©´å	ÓÐÐ©ÂúÒâ	²»ÂúÒâ	³éÑÌ	Drink but less than once a month	4	5	5	1	11	2	1	2	2	2	2	1	2	2	1	2	2	1	2	11	ÒÖÓô
29	10104218002	36356.625	1	8.699999809	89.90000153	251	10.7558403	99	0.519800007	193.3000031	101.7750015	59.53639984	114.8201981	0.430000007	4.599999905	3.855600119	46.5	15.89999962	0.839999974	48	female	½á»é	³õÖÐ	Å©´å	ÓÐÐ©ÂúÒâ	Ò»°ã	²»³éÑÌ	None of these	8	4	5	0	9	2	2	2	2	2	2	1	2	2	2	2	2	2	2	13	ÒÖÓô
30	10104220001	34747.41406	1	6.699999809	89.19999695	165	18.09445953	184.6799927	0.903999984	199.098999	141.6000061	59.92300034	110.5675964	0.610000014	5.099999905	7.749839783	39.79999924	13.30000019	1.190000057	64	female	¶À¾Ó	Ð¡Ñ§¼°ÒÔÏÂ	³ÇÕò	NA	NA	²»³éÑÌ	None of these	8	NA	0	0	NA	2	2	2	2	2	2	2	2	1	2	2	2	1	2	7	²»ÒÖÓô
31	10104221001	35124.98828	1	3.299999952	85.69999695	193	18.59864044	91.08000183	0.779699981	189.0473938	32.74499893	55.67039871	126.4181976	0.800000012	5.099999905	4.273920059	38.20000076	12.5	0.920000017	57	female	½á»é	³õÖÐ	³ÇÕò	ÓÐÐ©ÂúÒâ	NA	²»³éÑÌ	None of these	3	5	5	1	11	2	2	2	2	2	2	1	2	1	1	2	2	2	2	20	ÒÖÓô
32	10104221002	36268.45703	1	6.699999809	101.5	295	14.62121964	132.1199951	1.073500037	157.7328033	90.26999664	41.75279999	101.6757965	1.480000019	5.800000191	4.831679821	41.5	13.69999981	NA	58	male	½á»é	Ð¡Ñ§¼°ÒÔÏÂ	Å©´å	NA	²»ÂúÒâ	ÒÑ½äÑÌ	None of these	9	NA	0	NA	NA	1	2	2	2	2	2	2	1	2	2	2	2	2	2	NA	NA
33	10104226001	35124.98828	1	4.800000191	93.40000153	94	15.40550041	114.4800034	0.858799994	169.3307953	330.105011	28.60840034	53.73740005	0.620000005	4.5	3.946320057	33.90000153	11.30000019	0.939999998	57	female	½á»é	³õÖÐ	³ÇÕò	ÓÐÐ©ÂúÒâ	Ò»°ã	²»³éÑÌ	None of these	9	10	5	1	16	2	2	2	2	2	2	2	2	1	2	2	2	1	2	11	ÒÖÓô
34	10104226002	36310.04688	1	9.899999619	89.40000153	216	11.20400047	106.5599976	0.903999984	163.1452026	75.22499847	37.11360168	109.7944031	0.75	4.900000095	4.252079964	43.29999924	14.69999981	NA	56	male	½á»é	Ð¡Ñ§¼°ÒÔÏÂ	³ÇÕò	ÓÐÐ©ÂúÒâ	NA	³éÑÌ	Drink more than once a month	8	NA	2	0	NA	2	2	2	2	2	2	2	2	1	2	2	2	2	2	9	²»ÒÖÓô
35	10104228002	35036.65625	1	4.599999905	87	320	13.44480038	102.4199982	0.824899971	250.1302032	475.2449951	31.70120049	85.43859863	0.649999976	5.400000095	4.047120094	43.5	14.19999981	0.730000019	58	female	½á»é	Ð¡Ñ§¼°ÒÔÏÂ	³ÇÕò	ÓÐÐ©ÂúÒâ	Ò»°ã	²»³éÑÌ	None of these	8	NA	5	0	NA	2	2	2	2	2	2	2	2	2	1	2	2	2	2	6	²»ÒÖÓô
36	10104230001	38119.59766	1	5.800000191	90.5	169	14.39713955	145.0800018	0.689300001	240.4651947	292.9349976	34.02080154	146.5213928	1.909999967	5.800000191	6.147119999	49.40000153	17	NA	49	male	¶À¾Ó	³õÖÐ	Å©´å	²»ÂúÒâ	²»ÂúÒâ	³éÑÌ	Drink but less than once a month	6	NA	4	0	NA	1	2	1	2	1	2	2	2	1	2	2	2	1	2	5	²»ÒÖÓô
37	10104231001	35767.87109	1	8.100000381	87.30000305	313	11.70818043	91.98000336	0.757099986	290.7232056	215.9400024	48.32500076	203.351593	0.550000012	5.300000191	6.093359947	49	16.60000038	NA	49	female	¶À¾Ó	³õÖÐ	Å©´å	ÓÐÐ©ÂúÒâ	NA	²»³éÑÌ	None of these	7	10	7	1	18	1	2	2	2	2	2	2	2	2	2	2	2	1	2	7	²»ÒÖÓô
38	10104301001	23088.45703	1	5.300000191	90.80000305	610	21.31561089	96.12000275	1.175199986	167.7843933	61.95000076	48.32500076	110.1809998	0.560000002	5.300000191	5.913599968	48.40000153	16.20000076	1.100000024	65	male	½á»é	Ð¡Ñ§¼°ÒÔÏÂ	³ÇÕò	ÓÐÐ©ÂúÒâ	NA	ÒÑ½äÑÌ	Drink more than once a month	10	10	5	1	16	2	2	2	2	2	1	2	2	1	1	2	2	2	2	4	²»ÒÖÓô
39	10104301002	23063.09961	1	6.900000095	89	257	13.19270992	81.36000061	0.64410001	180.1555939	108.8550034	49.48479843	104.7686005	0.540000021	4.300000191	3.081120014	50.20000076	15.69999981	0.720000029	59	female	½á»é	Ð¡Ñ§¼°ÒÔÏÂ	³ÇÕò	ÓÐÐ©ÂúÒâ	NA	²»³éÑÌ	None of these	8	NA	5	0	NA	2	1	2	2	2	1	2	2	2	1	2	2	2	2	3	²»ÒÖÓô
40	10104302001	23093.76758	1	7	87.19999695	377	14.73326015	97.91999817	0.711899996	206.0578003	170.8049927	41.75279999	136.4698029	0.319999993	5.5	4.122719765	45	14.39999962	0.939999998	54	female	½á»é	Ð¡Ñ§¼°ÒÔÏÂ	³ÇÕò	ÓÐÐ©ÂúÒâ	NA	²»³éÑÌ	None of these	7	3	2	0	5	2	2	2	2	2	2	2	2	2	2	2	2	2	2	10	ÒÖÓô
41	10104303001	34989.26563	1	6.800000191	94.30000305	285	11.96026993	81.36000061	0.870100021	208.3773956	93.80999756	37.88679886	154.2534027	1.700000048	5.400000095	4.502399921	48.90000153	16.70000076	1.200000048	50	male	½á»é	Ð¡Ñ§¼°ÒÔÏÂ	³ÇÕò	ÓÐÐ©ÂúÒâ	Ò»°ã	³éÑÌ	None of these	8	NA	4	1	NA	2	2	2	2	2	2	2	2	2	2	2	2	2	2	10	ÒÖÓô
42	10104303002	34656.92578	1	4.900000095	88.90000153	373	14.59321022	100.9800034	0.892700016	248.1972046	120.3600006	53.73740005	172.0370026	0.620000005	4.900000095	3.70607996	40.79999924	13.30000019	1.029999971	51	female	½á»é	Ð¡Ñ§¼°ÒÔÏÂ	³ÇÕò	²»ÂúÒâ	Ò»°ã	²»³éÑÌ	None of these	10	NA	4	0	NA	2	2	2	2	2	2	2	2	2	2	2	2	2	2	7	²»ÒÖÓô
43	10104304001	23031.02344	1	5.900000095	98.30000305	502	13.36077023	74.33999634	1.231699944	156.1864014	95.58000183	39.81980133	99.35620117	0.959999979	4.300000191	5.633039951	39.90000153	14.19999981	1.700000048	70	male	¶À¾Ó	Ð¡Ñ§¼°ÒÔÏÂ	³ÇÕò	²»ÂúÒâ	NA	³éÑÌ	None of these	9.5	10	7	1	18	2	2	2	2	2	2	2	2	2	2	2	2	2	2	0	²»ÒÖÓô
44	10104305001	23191.80469	1	5.199999809	93.09999847	305	11.87623978	77.58000183	0.949199975	288.0169983	80.53500366	44.84560013	234.2796021	0.340000004	5	4.203360081	45.59999847	15.30000019	0.980000019	53	male	¶À¾Ó	Ð¡Ñ§¼°ÒÔÏÂ	³ÇÕò	ÓÐÐ©ÂúÒâ	²»ÂúÒâ	³éÑÌ	None of these	8	NA	5	0	NA	2	2	2	2	1	2	2	2	1	2	2	2	2	2	17	ÒÖÓô
45	10104306001	34566.08594	1	4.599999905	88.40000153	436	NA	NA	NA	NA	NA	NA	NA	NA	5.099999905	NA	41.5	13.80000019	NA	57	female	½á»é	Ð¡Ñ§¼°ÒÔÏÂ	³ÇÕò	²»ÂúÒâ	NA	²»³éÑÌ	None of these	4	0	3	0	3	2	2	2	2	1	2	1	2	2	2	2	2	1	2	17	ÒÖÓô
46	10104307001	23133.20508	1	4.699999809	92.59999847	191	12.10031986	100.9800034	1.039600015	204.897995	107.9700012	51.03120041	130.6708069	0.720000029	5.300000191	6.090000153	52.09999847	16.20000076	NA	62	male	½á»é	Ð¡Ñ§¼°ÒÔÏÂ	³ÇÕò	²»ÂúÒâ	NA	ÒÑ½äÑÌ	Drink more than once a month	6	NA	5	1	NA	1	2	2	2	2	1	1	2	1	1	2	2	1	2	22	ÒÖÓô
47	10104307002	23063.09961	1	5.400000095	88.19999695	365	16.74998093	86.76000214	0.700600028	201.0319977	136.2899933	45.23220062	122.938797	0.790000021	4.800000191	3.479279995	43.09999847	14.60000038	0.779999971	59	female	½á»é	Ð¡Ñ§¼°ÒÔÏÂ	³ÇÕò	²»ÂúÒâ	NA	²»³éÑÌ	None of these	6	NA	6	0	NA	1	2	2	2	1	2	2	2	2	2	2	2	1	2	25	ÒÖÓô
48	10104308001	22954.05078	1	NA	NA	NA	14.53719044	101.1600037	0.576300025	197.552597	61.06499863	59.92300034	127.5780029	1.120000005	4.900000095	4.122719765	30.39999962	NA	NA	58	female	¶À¾Ó	Ð¡Ñ§¼°ÒÔÏÂ	³ÇÕò	ÓÐÐ©ÂúÒâ	²»ÂúÒâ	²»³éÑÌ	None of these	8	NA	6	0	NA	2	2	2	2	2	2	2	2	2	2	2	2	1	2	6	²»ÒÖÓô
49	10104309001	23508.36328	1	5.599999905	96.19999695	303	10.19563961	104.5800018	0.960500002	230.8002014	47.79000092	79.63960266	143.0420074	0.74000001	4.699999809	4.63176012	43	14.60000038	NA	48	male	½á»é	Ð¡Ñ§¼°ÒÔÏÂ	³ÇÕò	ÓÐÐ©ÂúÒâ	Ò»°ã	³éÑÌ	Drink more than once a month	8	NA	3	0	NA	2	2	2	2	1	2	2	2	2	2	2	2	2	2	9	²»ÒÖÓô
50	10104309002	23236.26758	1	9.699999809	88.69999695	610	13.64087009	85.31999969	0.870100021	305.0274048	112.3949966	45.23220062	243.9445953	2.200000048	5.199999809	3.472559929	42.79999924	14.19999981	NA	43	female	½á»é	Ð¡Ñ§¼°ÒÔÏÂ	³ÇÕò	ÓÐÐ©ÂúÒâ	Ò»°ã	²»³éÑÌ	None of these	9	NA	3	0	NA	2	2	2	2	1	2	2	2	2	2	2	2	2	1	9	²»ÒÖÓô
51	10104310001	23047.50195	1	5.900000095	91.19999695	325	27.92597008	86.04000092	0.915300012	158.5059967	71.68499756	61.85599899	84.66539764	0.280000001	5.300000191	4.462080002	36.29999924	12.10000038	NA	60	female	½á»é	Ð¡Ñ§¼°ÒÔÏÂ	³ÇÕò	ÓÐÐ©ÂúÒâ	²»ÂúÒâ	²»³éÑÌ	None of these	4	NA	4	0	NA	2	2	2	2	2	2	2	2	1	2	2	2	1	2	18	ÒÖÓô
52	10104311001	34670.67969	1	7.5	72.59999847	455	23.8365097	84.59999847	1.796700001	175.5164032	53.98500061	59.53639984	105.9283981	0.899999976	5.199999809	5.088719845	42.29999924	13.80000019	1.909999967	64	male	½á»é	Ð¡Ñ§¼°ÒÔÏÂ	³ÇÕò	ÂúÒâ	NA	³éÑÌ	None of these	7	NA	3	1	NA	1	2	2	2	2	2	2	2	2	1	2	2	1	2	12	ÒÖÓô
53	10104312001	23066.06445	1	6.699999809	86.09999847	335	7.226580143	93.77999878	0.587599993	195.2330017	81.41999817	46.39199829	130.6708069	5.230000019	5.199999809	5.248320103	35.20000076	11.89999962	0.980000019	58	female	½á»é	Ð¡Ñ§¼°ÒÔÏÂ	³ÇÕò	ÓÐÐ©ÂúÒâ	NA	²»³éÑÌ	None of these	8	NA	6	0	NA	2	2	2	2	2	2	2	2	2	2	2	2	1	2	10	ÒÖÓô
54	10104312002	23126.14648	1	7.300000191	82.90000153	252	17.84236908	83.69999695	1.084800005	219.5888062	54.86999893	65.72200012	145.7481995	2.180000067	5	5.826240063	38.70000076	13.10000038	1.299999952	64	male	½á»é	Ð¡Ñ§¼°ÒÔÏÂ	³ÇÕò	ÓÐÐ©ÂúÒâ	²»ÂúÒâ	ÒÑ½äÑÌ	Drink more than once a month	10	NA	2	1	NA	2	2	2	2	2	2	2	2	2	2	2	2	1	2	1	²»ÒÖÓô
55	10104313001	23100.88086	1	6.800000191	84.30000305	487	11.90425014	99.18000031	0.779699981	216.4960022	82.30500031	61.85599899	143.8152008	1.00999999	5.400000095	3.622080088	43.70000076	14.39999962	1.059999943	52	female	½á»é	Ð¡Ñ§¼°ÒÔÏÂ	³ÇÕò	²»ÂúÒâ	NA	²»³éÑÌ	None of these	5	NA	4	0	NA	2	2	2	2	2	2	2	2	2	2	2	2	1	2	7	²»ÒÖÓô
56	10104313002	23357.40234	1	8	86.59999847	699	18.73868942	84.77999878	0.960500002	194.846405	92.04000092	47.16519928	132.6038055	1.340000033	4.900000095	7.823760033	50.90000153	16.70000076	0.920000017	51	male	½á»é	¸ßÖÐ	³ÇÕò	ÓÐÐ©ÂúÒâ	NA	³éÑÌ	Drink more than once a month	6	10	6	1	17	2	2	2	2	2	2	2	2	2	2	2	2	1	2	7	²»ÒÖÓô
57	10104314002	23070.75977	1	5.099999905	91.19999695	271	25.57312965	139.3200073	0.723200023	168.1710052	181.4250031	42.52600098	95.49019623	0.529999971	5.199999809	3.647279978	35	11.60000038	1.220000029	61	female	½á»é	Ð¡Ñ§¼°ÒÔÏÂ	³ÇÕò	ÓÐÐ©ÂúÒâ	Ò»°ã	²»³éÑÌ	None of these	8	3	2	0	5	2	2	2	2	2	2	2	2	2	1	2	2	2	2	14	ÒÖÓô
58	10104315001	23093.76758	1	4.099999905	89.59999847	327	20.75540924	102.7799988	0.836199999	202.9649963	107.9700012	48.32500076	136.8563995	0.889999986	4.900000095	4.98623991	40.40000153	13.69999981	0.920000017	54	female	½á»é	Ð¡Ñ§¼°ÒÔÏÂ	³ÇÕò	ÓÐÐ©ÂúÒâ	²»ÂúÒâ	²»³éÑÌ	None of these	8	NA	7	0	NA	2	2	2	2	2	2	2	2	2	2	2	2	2	2	5	²»ÒÖÓô
59	10104316001	23152.88281	1	5.800000191	91.40000153	651	21.79178047	94.68000031	1.10739994	166.2380066	69.91500092	52.19100189	104.3820038	0.430000007	5.199999809	5.957280159	40.29999924	13.5	1.110000014	70	male	½á»é	³õÖÐ	³ÇÕò	ÂúÒâ	Ò»°ã	³éÑÌ	Drink more than once a month	6	NA	5	1	NA	2	2	2	2	2	2	2	2	2	2	2	2	2	2	13	ÒÖÓô
60	10104316002	23201.94336	1	8.600000381	68.40000153	651	21.93182945	83.69999695	0.723200023	158.8925934	96.46499634	51.4178009	90.85099792	0.170000002	5	3.060960054	36.70000076	11.69999981	0.779999971	72	female	½á»é	Ð¡Ñ§¼°ÒÔÏÂ	³ÇÕò	ÓÐÐ©ÂúÒâ	²»ÂúÒâ	²»³éÑÌ	None of these	8	NA	5	0	NA	2	2	2	2	2	2	2	2	2	2	2	2	2	2	13	ÒÖÓô
61	10104317001	34965.92188	1	6.400000095	89	323	13.75290966	82.08000183	1.01699996	211.4701996	69.02999878	69.97460175	130.2841949	0.49000001	5.400000095	5.204639912	47.90000153	16.20000076	1.169999957	53	male	½á»é	Ð¡Ñ§¼°ÒÔÏÂ	³ÇÕò	ÓÐÐ©ÂúÒâ	Ò»°ã	³éÑÌ	Drink more than once a month	6	5	4	1	10	2	2	2	2	2	2	2	2	2	2	2	2	1	2	11	ÒÖÓô
62	10104317002	34575.73828	1	5.099999905	86.59999847	265	12.49246025	111.9599991	0.791000009	211.4701996	318.6000061	34.79399872	110.9542007	0.660000026	4.900000095	5.221439838	45.5	15.60000038	0.839999974	55	female	½á»é	Ð¡Ñ§¼°ÒÔÏÂ	³ÇÕò	ÓÐÐ©ÂúÒâ	NA	²»³éÑÌ	None of these	10	4	5	0	9	2	2	2	2	2	2	2	2	2	2	2	2	2	2	14	ÒÖÓô
63	10104318002	23216.71094	1	5.900000095	87.40000153	561	15.51753998	77.76000214	0.700600028	183.2483978	58.40999985	53.73740005	123.3254013	0.439999998	4.800000191	6.047999859	45.70000076	15	NA	43	female	½á»é	Ð¡Ñ§¼°ÒÔÏÂ	³ÇÕò	ÂúÒâ	NA	²»³éÑÌ	None of these	8	10	6	1	17	2	2	2	2	2	2	2	2	2	2	2	2	2	2	21	ÒÖÓô
64	10104319001	23140.74219	1	9.899999619	91.59999847	529	21.67974091	97.01999664	0.858799994	201.0319977	92.04000092	64.56220245	120.2325974	0.920000017	5.400000095	5.41463995	48.29999924	16.39999962	0.980000019	60	male	½á»é	Ð¡Ñ§¼°ÒÔÏÂ	³ÇÕò	²»ÂúÒâ	NA	³éÑÌ	Drink more than once a month	9	9	5	0	14	2	2	2	2	2	2	2	2	2	2	2	2	2	2	4	²»ÒÖÓô
65	10104320001	23274.39844	1	6.800000191	89.19999695	275	11.14797974	89.09999847	0.632799983	167.0112	88.5	50.25799942	100.1294022	44.59999847	4.800000191	4.373040199	45.79999924	15.5	0.959999979	55	male	½á»é	³õÖÐ	³ÇÕò	ÓÐÐ©ÂúÒâ	NA	³éÑÌ	Drink more than once a month	8	NA	7	1	NA	2	2	2	2	2	2	2	2	2	2	2	2	2	2	11	ÒÖÓô
66	10104320002	23217.65234	1	8	89.19999695	323	18.17848969	93.95999908	0.813600004	229.2537994	196.4700012	51.03120041	134.1502075	1.120000005	4.599999905	2.600640059	57.5	19.20000076	1.25	47	female	½á»é	Ð¡Ñ§¼°ÒÔÏÂ	³ÇÕò	ÓÐÐ©ÂúÒâ	²»ÂúÒâ	²»³éÑÌ	None of these	5	NA	3	1	NA	2	2	2	2	2	2	2	2	2	1	2	2	1	2	15	ÒÖÓô
67	10104321001	23217.65234	1	5.800000191	88.69999695	287	12.54848003	88.01999664	0.700600028	149.2276001	39.82500076	62.24259949	81.57260132	2.779999971	4.800000191	4.203360081	40.20000076	13.30000019	0.889999986	47	female	½á»é	Ð¡Ñ§¼°ÒÔÏÂ	³ÇÕò	ÂúÒâ	NA	²»³éÑÌ	None of these	7	NA	6	0	NA	2	2	2	2	2	2	2	2	2	2	2	2	2	2	6	²»ÒÖÓô
68	10104321002	23357.40234	1	8.199999809	93.30000305	376	27.22571945	92.87999725	0.892700016	204.897995	52.21500015	107.8613968	90.85099792	1.519999981	4.800000191	5.470079899	45.20000076	15.30000019	NA	51	male	½á»é	³õÖÐ	³ÇÕò	ÓÐÐ©ÂúÒâ	Ò»°ã	³éÑÌ	Drink more than once a month	8	NA	3	1	NA	2	2	2	2	2	2	2	2	2	2	2	2	2	2	0	²»ÒÖÓô
69	10104322001	23209.22852	1	5.800000191	84.90000153	349	15.48952961	94.31999969	0.791000009	244.3312073	270.8099976	57.60340118	127.5780029	2.299999952	5.300000191	4.630080223	43.59999847	14.80000019	0.689999998	49	female	½á»é	Ð¡Ñ§¼°ÒÔÏÂ	³ÇÕò	ÓÐÐ©ÂúÒâ	²»ÂúÒâ	²»³éÑÌ	None of these	7	NA	4	0	NA	2	2	2	2	2	2	2	2	2	2	2	2	2	2	15	ÒÖÓô
70	10104322002	23305.75977	1	4.900000095	94.09999847	436	21.28759956	89.27999878	1.084800005	173.9700012	100.8899994	34.79399872	122.1656036	0.370000005	5	7.168560028	47.29999924	15.69999981	1.399999976	54	male	½á»é	Ð¡Ñ§¼°ÒÔÏÂ	³ÇÕò	ÓÐÐ©ÂúÒâ	NA	³éÑÌ	Drink more than once a month	11	NA	6	1	NA	2	2	2	2	2	2	2	2	2	2	2	2	2	2	5	²»ÒÖÓô
71	10104324001	23472.40234	1	6.900000095	95.90000153	151	16.83400917	89.09999847	1.050899982	165.0782013	93.80999756	49.09820175	100.5159988	2.720000029	5.599999905	6.484799862	46.5	15.39999962	NA	49	male	½á»é	Ð¡Ñ§¼°ÒÔÏÂ	³ÇÕò	ÓÐÐ©ÂúÒâ	NA	³éÑÌ	None of these	8	7	7	1	15	2	2	2	2	2	2	2	2	2	2	2	2	1	2	7	²»ÒÖÓô
72	10104324002	23100.88086	1	7.5	72.59999847	455	14.42514992	128.6999969	0.824899971	238.9187927	201.7799988	46.39199829	159.665802	1.539999962	5.5	5.02655983	42.29999924	13.80000019	NA	52	female	½á»é	Ð¡Ñ§¼°ÒÔÏÂ	³ÇÕò	ÓÐÐ©ÂúÒâ	ÂúÒâ	²»³éÑÌ	None of these	7	NA	3	0	NA	2	2	2	2	2	2	2	2	2	2	2	2	2	2	6	²»ÒÖÓô
73	10104325001	23146.33594	1	5.800000191	85.69999695	376	23.69646072	98.27999878	0.745800018	178.9958038	71.68499756	42.13940048	127.5780029	1.830000043	5.400000095	5.189519882	37.70000076	12.5	1.360000014	76	female	¶À¾Ó	Ð¡Ñ§¼°ÒÔÏÂ	³ÇÕò	ÓÐÐ©ÂúÒâ	ÂúÒâ	²»³éÑÌ	None of these	8	3	5	0	8	2	2	2	2	2	2	2	2	2	2	2	2	2	2	9	²»ÒÖÓô
74	10104326001	22965.79492	1	NA	NA	NA	17.59028053	96.66000366	0.858799994	303.4809875	163.7250061	118.686203	216.1094055	0.720000029	5	2.82407999	30.39999962	NA	0.970000029	62	female	¶À¾Ó	Ð¡Ñ§¼°ÒÔÏÂ	³ÇÕò	ÓÐÐ©ÂúÒâ	NA	²»³éÑÌ	None of these	11	NA	5	0	NA	1	2	2	2	2	2	2	2	2	2	2	2	1	2	7	²»ÒÖÓô
75	10104327002	23050.19727	1	8.199999809	89.40000153	451	12.77256012	170.8200073	0.59890002	223.0682068	164.6100006	42.52600098	147.2946014	1.470000029	7.400000095	4.11935997	48.5	16.20000076	0.970000029	63	female	½á»é	Ð¡Ñ§¼°ÒÔÏÂ	³ÇÕò	ÓÐÐ©ÂúÒâ	NA	²»³éÑÌ	None of these	8	NA	4	1	NA	1	2	2	2	2	2	2	2	2	2	2	2	2	2	5	²»ÒÖÓô
76	10104328001	23079.03906	1	6.099999905	85.69999695	468	12.91261005	85.86000061	0.858799994	237.372406	96.46499634	54.89720154	169.3307953	0.959999979	4.5	4.78632021	49.90000153	16.29999924	0.949999988	68	male	½á»é	Ð¡Ñ§¼°ÒÔÏÂ	Å©´å	ÓÐÐ©ÂúÒâ	Ò»°ã	³éÑÌ	Drink more than once a month	8	10	4	0	14	2	2	2	2	2	2	2	2	2	2	2	2	2	2	4	²»ÒÖÓô
77	10104329001	23288.97461	1	9.899999619	90.30000305	427	9.971559525	83.33999634	1.141299963	199.8721924	78.76499939	52.57759857	134.1502075	3.079999924	5.199999809	6.278160095	49	16.5	1.200000048	54	male	½á»é	Ð¡Ñ§¼°ÒÔÏÂ	³ÇÕò	ÓÐÐ©ÂúÒâ	²»ÂúÒâ	³éÑÌ	Drink more than once a month	6	3	2	1	6	2	2	2	2	2	2	2	2	2	2	2	2	1	2	20	ÒÖÓô
78	10104329002	23100.88086	1	7.599999905	84.30000305	485	10.53176022	95.94000244	0.745800018	197.1660004	214.1699982	38.27339935	118.686203	0.939999998	5.300000191	5.616240025	43.09999847	14.80000019	NA	52	female	½á»é	Ð¡Ñ§¼°ÒÔÏÂ	³ÇÕò	ÓÐÐ©ÂúÒâ	²»ÂúÒâ	²»³éÑÌ	None of these	7	3	2	0	5	2	2	2	2	2	2	2	2	2	2	2	2	2	2	7	²»ÒÖÓô
79	10104330001	23145.77148	NA	NA	NA	NA	13.13669014	90.90000153	0.621500015	245.877594	89.38500214	107.8613968	118.686203	0.239999995	4.5	4.003439903	30.39999962	NA	0.910000026	84	female	¶À¾Ó	Ð¡Ñ§¼°ÒÔÏÂ	³ÇÕò	ÓÐÐ©ÂúÒâ	NA	²»³éÑÌ	None of these	2	NA	3	0	NA	2	2	2	2	2	2	2	2	2	2	2	2	2	2	18	ÒÖÓô
80	10206101001	38965.29297	2	5.599999905	109.0999985	142	18.31854057	147.0599976	1.039600015	209.9237976	639.8549805	39.43320084	60.30960083	0.200000003	3.5	5.229839802	45	14.39999962	0.959999979	66	male	½á»é	Ð¡Ñ§¼°ÒÔÏÂ	³ÇÕò	ÓÐÐ©ÂúÒâ	NA	³éÑÌ	Drink more than once a month	4	9	4	1	14	2	2	2	2	2	2	2	2	2	2	2	2	1	2	18	ÒÖÓô
81	10206101002	37832.33594	2	2.900000095	101.6999969	155	21.62372017	95.40000153	0.576300025	177.8359985	121.2450027	36.72700119	105.1551971	0.310000002	4.199999809	3.56159997	42.59999847	11.80000019	NA	64	female	½á»é	Ð¡Ñ§¼°ÒÔÏÂ	³ÇÕò	ÓÐÐ©ÂúÒâ	NA	²»³éÑÌ	Drink more than once a month	4	6	4	1	11	1	2	2	2	2	2	2	2	1	1	2	2	1	2	12	ÒÖÓô
82	10206102001	60608.20313	2	7.5	100.4000015	189	18.23451042	132.4799957	0.937900007	200.645401	352.230011	31.70120049	95.49019623	0.680000007	4.400000095	3.333120108	46.5	13.89999962	0.819999993	62	male	½á»é	Ð¡Ñ§¼°ÒÔÏÂ	³ÇÕò	ÓÐÐ©ÂúÒâ	²»ÂúÒâ	³éÑÌ	Drink more than once a month	3	7	3	1	11	2	2	2	2	2	2	2	2	2	1	2	2	1	2	12	ÒÖÓô
83	10206102002	56040.69922	2	4.599999905	101.5	224	13.66888046	109.6200027	0.723200023	199.8721924	92.92500305	54.89720154	109.0212021	0.579999983	3.799999952	3.060960054	48.5	14	0.75	56	female	½á»é	Ð¡Ñ§¼°ÒÔÏÂ	³ÇÕò	ÓÐÐ©ÂúÒâ	NA	²»³éÑÌ	None of these	5	8	4	1	13	2	2	2	2	2	2	1	2	1	2	2	2	1	2	19	ÒÖÓô
84	10206103001	38906.32031	2	5.400000095	112.5	304	20.08316994	138.0599976	0.666700006	190.9803925	205.3200073	23.58259964	106.3150024	0.239999995	4.800000191	3.311280012	43.70000076	12.30000019	0.790000021	64	female	½á»é	Ð¡Ñ§¼°ÒÔÏÂ	³ÇÕò	ÓÐÐ©ÂúÒâ	²»ÂúÒâ	²»³éÑÌ	None of these	8	NA	4	0	NA	1	2	2	2	2	2	2	2	2	2	2	2	2	2	21	ÒÖÓô
85	10206103002	39631.06641	2	3.299999952	103.0999985	132	13.19270992	126.9000015	0.836199999	168.1710052	121.2450027	30.54140091	97.42320251	0.680000007	4.300000191	2.610719919	45.10000229	13.5	NA	65	male	½á»é	Ð¡Ñ§¼°ÒÔÏÂ	³ÇÕò	ÓÐÐ©ÂúÒâ	Ò»°ã	³éÑÌ	None of these	8	NA	3	0	NA	2	2	2	2	2	2	2	2	2	2	2	2	1	2	2	²»ÒÖÓô
86	10206105002	68007.07031	2	4.699999809	99.30000305	233	15.99370956	127.4400024	0.711899996	151.9338074	97.34999847	47.55179977	64.17559814	0.25999999	4.199999809	2.600640059	42.89999771	12.10000038	1.019999981	70	female	½á»é	Ð¡Ñ§¼°ÒÔÏÂ	³ÇÕò	NA	ÂúÒâ	³éÑÌ	None of these	4	2	0	0	2	2	2	2	2	2	2	2	2	2	2	2	2	2	2	4	²»ÒÖÓô
87	10206109001	54000.96484	2	6	101.9000015	168	15.37749004	99.72000122	0.779699981	160.4389954	96.46499634	47.93840027	85.43859863	2.410000086	4.300000191	3.499439955	47.5	14.39999962	NA	47	male	½á»é	³õÖÐ	³ÇÕò	ÂúÒâ	NA	²»³éÑÌ	Drink more than once a month	5	NA	7	0	NA	2	2	2	2	2	2	2	2	2	2	2	2	1	2	14	ÒÖÓô
88	10206109002	43091.48438	2	5	98.30000305	205	12.2403698	101.5199966	0.734499991	182.8618011	284.9700012	37.11360168	70.36119843	0.519999981	4.099999905	3.099600077	42.5	12.5	NA	43	female	½á»é	Ð¡Ñ§¼°ÒÔÏÂ	³ÇÕò	ÂúÒâ	²»ÂúÒâ	³éÑÌ	Drink more than once a month	7	NA	3	0	NA	2	2	2	2	2	2	2	2	2	2	2	2	2	2	25	ÒÖÓô
89	10206111001	52102.99219	2	4.199999809	110.5	128	17.47823906	160.9199982	1.15260005	177.0628052	953.1450195	6.572199821	NA	3.859999895	3.900000095	6.832560062	46.39999771	15.19999981	0.610000014	46	male	½á»é	Ð¡Ñ§¼°ÒÔÏÂ	³ÇÕò	ÓÐÐ©ÂúÒâ	NA	²»³éÑÌ	Drink more than once a month	8	NA	4	0	NA	2	2	2	2	2	2	2	2	2	2	2	2	1	2	21	ÒÖÓô
90	10206111002	43100.85547	2	3.900000095	98.30000305	224	11.48410034	113.2200012	0.485900015	161.5988007	253.1100006	25.5156002	76.16020203	0.670000017	3.900000095	3.58175993	43.79999924	12.89999962	0.709999979	42	female	½á»é	Ð¡Ñ§¼°ÒÔÏÂ	³ÇÕò	²»ÂúÒâ	NA	²»³éÑÌ	None of these	3	NA	2	0	NA	2	2	2	2	2	2	2	1	2	2	2	1	1	2	26	ÒÖÓô
91	10206115001	45222.53125	1	4.400000095	100.0999985	180	22.91217995	108.5400009	0.802299976	214.1764069	259.3049927	30.15480042	117.139801	0.569999993	3.900000095	3.721199989	42.39999771	12.5	1.059999943	71	female	¶À¾Ó	Ð¡Ñ§¼°ÒÔÏÂ	³ÇÕò	ÓÐÐ©ÂúÒâ	ÂúÒâ	³éÑÌ	None of these	7	NA	1	0	NA	2	2	2	2	2	2	2	2	2	1	2	2	2	2	16	ÒÖÓô
92	10206116001	41667.79688	2	3.599999905	100.9000015	94	21.28759956	118.8000031	1.039600015	173.9700012	305.3250122	19.32999992	71.13439941	0.340000004	3.799999952	4.8115201	44.60000229	12.69999981	1.440000057	49	female	½á»é	Ð¡Ñ§¼°ÒÔÏÂ	³ÇÕò	ÓÐÐ©ÂúÒâ	NA	ÒÑ½äÑÌ	None of these	6	NA	6	0	NA	2	2	2	2	2	2	2	2	2	1	1	2	2	2	10	ÒÖÓô
93	10206116002	51186.17969	2	5.199999809	102.9000015	147	15.48952961	86.76000214	0.858799994	187.8876038	127.4400024	35.56719971	114.4336014	0.449999988	3.599999905	4.050479889	45.79999924	13.69999981	1	49	male	½á»é	Ð¡Ñ§¼°ÒÔÏÂ	³ÇÕò	ÓÐÐ©ÂúÒâ	²»ÂúÒâ	³éÑÌ	Drink more than once a month	8	NA	3	1	NA	2	2	2	2	2	2	2	2	2	1	2	2	2	2	2	²»ÒÖÓô
94	10206118001	84646.35156	2	4.599999905	99.5	199	24.39670944	86.94000244	0.802299976	168.9441986	282.3150024	32.08779907	64.56220245	0.870000005	4	3.150000095	44.60000229	12.69999981	0.75999999	39	female	½á»é	Ð¡Ñ§¼°ÒÔÏÂ	³ÇÕò	ÓÐÐ©ÂúÒâ	²»ÂúÒâ	²»³éÑÌ	None of these	3	NA	3	1	NA	2	2	2	2	2	1	2	2	2	2	1	2	1	2	6	²»ÒÖÓô
95	10206119001	43065.17578	2	7.099999905	95.69999695	220	13.58485031	142.0200043	0.587599993	163.918396	73.45500183	44.84560013	93.94380188	0.360000014	3.700000048	2.65440011	44.20000076	12.69999981	0.910000026	62	female	½á»é	Ð¡Ñ§¼°ÒÔÏÂ	³ÇÕò	ÂúÒâ	NA	²»³éÑÌ	None of these	2	NA	3	0	NA	2	2	2	2	2	2	2	2	2	2	2	2	2	2	16	ÒÖÓô
96	10206119002	40405.47266	2	3.299999952	96.19999695	158	18.2064991	95.40000153	1.073500037	188.2742004	150.4499969	30.9279995	113.2738037	2.839999914	4.099999905	4.751039982	42	11.5	1.049999952	62	male	½á»é	Ð¡Ñ§¼°ÒÔÏÂ	³ÇÕò	²»ÂúÒâ	NA	ÒÑ½äÑÌ	None of these	8	NA	6	1	NA	2	2	2	2	2	2	2	2	2	2	2	2	2	2	15	ÒÖÓô
97	10206120001	86221.07031	2	3.599999905	97.09999847	143	15.62957954	79.01999664	0.757099986	127.5780029	72.56999969	35.56719971	64.94879913	5.869999886	4.099999905	3.482640028	39.59999847	11.10000038	0.819999993	41	female	½á»é	Ð¡Ñ§¼°ÒÔÏÂ	³ÇÕò	²»ÂúÒâ	NA	²»³éÑÌ	None of these	4	NA	1	0	NA	2	2	2	2	2	2	2	2	2	2	2	2	1	2	25	ÒÖÓô
98	10206120002	104178.6953	2	5.5	98.09999847	172	18.79471016	97.73999786	0.915300012	209.9237976	128.3249969	38.65999985	135.3099976	1.149999976	4.300000191	3.210479975	47.90000153	14.60000038	NA	47	male	½á»é	Ð¡Ñ§¼°ÒÔÏÂ	³ÇÕò	²»ÂúÒâ	NA	²»³éÑÌ	Drink more than once a month	4	NA	3	0	NA	2	1	2	2	2	2	2	2	2	2	2	2	1	2	10	ÒÖÓô
99	10206121001	108059.4609	2	3.599999905	98	107	17.28216934	253.6199951	0.892700016	261.3416138	741.6300049	24.74239922	27.44860077	1.070000052	4.400000095	7.901040077	52.79999924	15.5	0.460000008	45	male	½á»é	³õÖÐ	³ÇÕò	ÓÐÐ©ÂúÒâ	Ò»°ã	ÒÑ½äÑÌ	Drink more than once a month	4	10	5	1	16	1	2	2	2	2	2	2	2	1	2	2	2	2	2	8	²»ÒÖÓô
100	10206121002	84667.32813	2	5.300000191	97.09999847	131	20.47530937	132.4799957	0.587599993	254.3827972	584.0999756	37.11360168	105.9283981	0.49000001	4.300000191	2.563679934	45.10000229	13.10000038	0.639999986	38	female	½á»é	Ð¡Ñ§¼°ÒÔÏÂ	³ÇÕò	ÓÐÐ©ÂúÒâ	NA	²»³éÑÌ	Drink but less than once a month	10	10	4	1	15	2	2	2	2	2	2	2	2	2	1	2	2	2	2	6	²»ÒÖÓô
101	10206124001	37772.94531	2	4.5	104.5	186	13.58485031	110.3399963	0.677999973	216.4960022	297.3599854	37.11360168	83.1190033	0.479999989	4.300000191	2.903039932	44.70000076	13	0.49000001	59	female	½á»é	Ð¡Ñ§¼°ÒÔÏÂ	³ÇÕò	²»ÂúÒâ	NA	³éÑÌ	None of these	5	NA	5	0	NA	2	2	2	2	2	2	2	2	2	2	2	2	2	2	21	ÒÖÓô
102	10206124002	39908.46875	2	4	107.3000031	109	9.607430458	190.2599945	0.677999973	141.4956055	162.8399963	23.58259964	70.74780273	0.860000014	4.599999905	3.225600004	44.80000305	13.19999981	0.970000029	60	male	½á»é	Ð¡Ñ§¼°ÒÔÏÂ	³ÇÕò	ÓÐÐ©ÂúÒâ	²»ÂúÒâ	³éÑÌ	None of these	7	NA	5	0	NA	2	2	2	2	2	2	2	2	2	2	2	2	1	2	12	ÒÖÓô
103	10206202001	30668.56055	1	4.099999905	103.8000031	291	17.05809021	108.1800003	0.677999973	201.4185944	54.86999893	52.19100189	130.2841949	0.529999971	5.5	3.29279995	48	13.69999981	0.949999988	75	female	¶À¾Ó	Ð¡Ñ§¼°ÒÔÏÂ	³ÇÕò	ÂúÒâ	²»ÂúÒâ	ÒÑ½äÑÌ	None of these	0	3	1	0	4	1	2	2	2	2	2	2	2	1	2	2	2	1	2	12	ÒÖÓô
104	10206203001	30356.41797	1	5	104.8000031	157	13.08067036	105.8399963	1.039600015	195.6195984	99.12000275	42.52600098	125.6449966	1.74000001	4	3.793440104	57.40000153	17.60000038	1.220000029	56	male	¶À¾Ó	Ð¡Ñ§¼°ÒÔÏÂ	³ÇÕò	ÂúÒâ	²»ÂúÒâ	ÒÑ½äÑÌ	None of these	8	NA	4	0	NA	1	2	2	2	1	2	2	2	2	2	2	2	2	2	17	ÒÖÓô
105	10206204001	30804.83008	1	4.5	98.40000153	238	14.25708961	99.72000122	1.141299963	191.7536011	132.75	47.55179977	107.0882034	0.330000013	4.900000095	4.40831995	52.10000229	15.69999981	0.949999988	51	male	¶À¾Ó	Ð¡Ñ§¼°ÒÔÏÂ	³ÇÕò	NA	²»ÂúÒâ	³éÑÌ	Drink more than once a month	8	NA	0	0	NA	2	2	2	2	2	2	2	2	2	2	2	2	1	2	13	ÒÖÓô
106	10206207001	29144.14063	1	4.900000095	98.69999695	204	13.44480038	108.7200012	0.824899971	196.7794037	340.7250061	30.15480042	72.68080139	0.639999986	4.099999905	4.546080112	42.39999771	12.19999981	1.120000005	65	female	¶À¾Ó	Ð¡Ñ§¼°ÒÔÏÂ	³ÇÕò	²»ÂúÒâ	NA	²»³éÑÌ	Drink but less than once a month	2	4	4	0	8	2	2	2	2	2	2	2	2	1	1	2	2	1	2	15	ÒÖÓô
107	10206210001	29384.51563	1	4.800000191	100	244	27.11367989	111.5999985	0.779699981	172.8101959	51.33000183	42.13940048	114.0469971	0.639999986	3.799999952	3.378479958	45	12.80000019	0.889999986	57	female	¶À¾Ó	Ð¡Ñ§¼°ÒÔÏÂ	³ÇÕò	ÓÐÐ©ÂúÒâ	NA	²»³éÑÌ	None of these	2	NA	4	0	NA	2	2	2	2	2	2	2	2	2	2	2	2	2	2	8	²»ÒÖÓô
108	10206211001	30675.04102	1	5.900000095	97.09999847	190	13.33275986	134.6399994	1.096099973	185.9546051	301.7850037	42.13940048	73.06739807	0.980000019	4.400000095	4.457039833	51.40000153	14.89999962	1.200000048	58	male	½á»é	Ð¡Ñ§¼°ÒÔÏÂ	³ÇÕò	ÓÐÐ©ÂúÒâ	NA	³éÑÌ	Drink more than once a month	5	NA	4	0	NA	1	2	2	2	2	2	2	2	2	2	2	2	1	2	11	ÒÖÓô
109	10206211002	29391.95898	1	5	102.8000031	172	13.92096996	103.3199997	0.903999984	207.6042023	182.3099976	43.29919815	115.2068024	0.159999996	6.199999809	3.603600025	47.20000076	13.69999981	1.00999999	56	female	½á»é	Ð¡Ñ§¼°ÒÔÏÂ	³ÇÕò	ÓÐÐ©ÂúÒâ	NA	²»³éÑÌ	None of these	5	NA	6	0	NA	2	2	2	2	2	2	2	2	2	2	2	2	1	2	12	ÒÖÓô
110	10206212001	30426.15234	1	4	101.4000015	238	7.674739838	102.7799988	0.666700006	164.6916046	232.7550049	30.9279995	66.49520111	3.180000067	6.199999809	4.149600029	47	13.69999981	0.639999986	42	female	½á»é	Ð¡Ñ§¼°ÒÔÏÂ	³ÇÕò	ÓÐÐ©ÂúÒâ	²»ÂúÒâ	ÒÑ½äÑÌ	None of these	8	NA	3	0	NA	2	2	2	2	2	2	2	2	2	2	2	2	2	2	10	ÒÖÓô
111	10206212002	30987.19727	1	6.199999809	103.6999969	162	13.08067036	109.9800034	0.994400024	194.0731964	60.18000031	35.56719971	131.4440002	6.699999809	4.900000095	4.368000031	55.5	17.29999924	1.070000052	54	male	½á»é	Ð¡Ñ§¼°ÒÔÏÂ	³ÇÕò	ÓÐÐ©ÂúÒâ	ÂúÒâ	ÒÑ½äÑÌ	Drink more than once a month	8	NA	6	1	NA	2	2	2	2	2	2	2	2	2	2	2	2	1	2	5	²»ÒÖÓô
112	10206213002	45609.8125	1	9.300000191	101.4000015	311	18.48660088	98.81999969	0.847500026	191.3670044	57.52500153	78.86640167	95.10359955	0.75999999	4.699999809	3.971519947	55.09999847	16.70000076	1.080000043	57	male	½á»é	Ð¡Ñ§¼°ÒÔÏÂ	³ÇÕò	²»ÂúÒâ	Ò»°ã	ÒÑ½äÑÌ	None of these	8	NA	2	0	NA	2	2	2	2	2	2	2	2	2	2	2	2	1	2	15	ÒÖÓô
113	10206214001	31271.55469	1	4.5	98.69999695	252	17.31018066	91.26000214	0.813600004	150.7740021	38.93999863	39.43320084	94.71700287	2.089999914	5.300000191	2.914799929	45.40000153	12.69999981	1.080000043	53	male	½á»é	³õÖÐ	³ÇÕò	ÓÐÐ©ÂúÒâ	Ò»°ã	³éÑÌ	None of these	8	8	4	1	13	2	2	2	2	2	2	2	2	2	2	2	2	2	2	1	²»ÒÖÓô
114	10206214002	29499.74023	1	6	97.30000305	417	14.67724037	93.59999847	0.655399978	231.9600067	78.76499939	41.36619949	170.1040039	0.319999993	6	3.207119942	45.40000153	13.69999981	0.970000029	57	female	½á»é	Ð¡Ñ§¼°ÒÔÏÂ	³ÇÕò	NA	ÂúÒâ	²»³éÑÌ	None of these	8	NA	0	0	NA	2	2	2	2	2	2	2	2	2	2	2	2	2	2	6	²»ÒÖÓô
115	10206215001	32467.46875	1	5.599999905	78.5	112	18.90674973	104.4000015	0.903999984	230.4136047	63.72000122	57.21680069	153.0935974	0.639999986	6	3.95472002	49.29999924	12.80000019	NA	46	male	½á»é	³õÖÐ	³ÇÕò	ÓÐÐ©ÂúÒâ	NA	²»³éÑÌ	None of these	8	9	5	1	15	2	2	2	2	2	2	2	2	2	1	2	2	1	2	3	²»ÒÖÓô
116	10206215002	30406.95313	1	3.5	91.5	207	11.76420021	114.1200027	0.587599993	184.0216064	66.375	46.39199829	112.5006027	0.560000002	6.900000095	2.506560087	47.5	13	0.730000019	45	female	½á»é	Ð¡Ñ§¼°ÒÔÏÂ	³ÇÕò	ÓÐÐ©ÂúÒâ	Ò»°ã	²»³éÑÌ	None of these	8	6	5	0	11	2	2	2	2	2	2	2	2	2	2	2	2	1	2	1	²»ÒÖÓô
117	10206216001	29228.79883	1	3	96.30000305	124	20.67137909	91.62000275	0.576300025	113.2738037	100.8899994	39.43320084	40.5929985	2.230000019	4.800000191	2.86439991	45.89999771	13.10000038	1.070000052	66	female	½á»é	Ð¡Ñ§¼°ÒÔÏÂ	³ÇÕò	ÂúÒâ	²»ÂúÒâ	³éÑÌ	None of these	5	NA	4	1	NA	1	2	2	2	1	2	2	2	1	2	2	2	1	2	8	²»ÒÖÓô
118	10206216002	30109.7207	1	5	108.3000031	190	12.99664021	78.66000366	0.983099997	128.737793	78.76499939	43.68579865	63.40240097	0.370000005	4.599999905	4.478879929	46.90000153	13.60000038	1.669999957	74	male	½á»é	Ð¡Ñ§¼°ÒÔÏÂ	³ÇÕò	ÓÐÐ©ÂúÒâ	NA	³éÑÌ	None of these	7	6	2	0	8	1	2	2	2	2	2	2	2	1	2	2	2	1	2	14	ÒÖÓô
119	10206219001	29973.87305	1	4.800000191	99.5	230	13.22072029	95.22000122	0.937900007	188.6607971	96.46499634	51.8044014	112.5006027	1.230000019	5.5	5.906879902	51.09999847	14.5	1.309999943	73	male	½á»é	Ð¡Ñ§¼°ÒÔÏÂ	³ÇÕò	NA	²»ÂúÒâ	ÒÑ½äÑÌ	Drink more than once a month	4	5	0	0	5	2	2	2	2	2	2	2	2	2	2	2	2	1	2	18	ÒÖÓô
120	10206219002	29585.91602	1	5.300000191	95.30000305	218	11.11997032	100.6200027	0.519800007	170.8771973	126.5550003	37.11360168	99.74279785	1.570000052	5.099999905	2.299920082	43	12.10000038	0.899999976	61	female	½á»é	Ð¡Ñ§¼°ÒÔÏÂ	³ÇÕò	²»ÂúÒâ	Ò»°ã	²»³éÑÌ	Drink but less than once a month	3	NA	4	0	NA	1	2	2	2	2	2	2	2	2	2	2	2	1	2	24	ÒÖÓô
121	10206220001	29302.93359	1	3.200000048	71.19999695	547	18.40257072	106.3799973	0.677999973	149.2276001	235.4100037	31.70120049	54.12400055	0.219999999	6.599999905	3.190320015	40	12.69999981	NA	67	female	½á»é	Ð¡Ñ§¼°ÒÔÏÂ	³ÇÕò	NA	NA	NA	NA	NA	NA	0	NA	NA	NA	NA	NA	NA	NA	NA	NA	NA	NA	NA	NA	NA	NA	NA	NA	NA
122	10206221001	30531.51367	1	4.199999809	102.5	161	15.82565022	91.80000305	0.892700016	161.9853973	99.12000275	38.65999985	90.07779694	0.319999993	6.300000191	2.26128006	52.60000229	15.69999981	1.179999948	55	male	½á»é	Ð¡Ñ§¼°ÒÔÏÂ	³ÇÕò	NA	Ò»°ã	³éÑÌ	None of these	8	NA	0	0	NA	2	2	2	2	2	2	2	2	2	2	2	2	1	1	4	²»ÒÖÓô
123	10206221002	29517.22852	1	6.199999809	95.80000305	298	13.05265999	94.68000031	0.576300025	188.2742004	74.33999634	40.20640182	124.8718033	1.200000048	4.400000095	3.150000095	46.90000153	13.69999981	0.959999979	52	female	½á»é	Ð¡Ñ§¼°ÒÔÏÂ	³ÇÕò	ÓÐÐ©ÂúÒâ	Ò»°ã	²»³éÑÌ	None of these	8	10	5	1	16	2	2	2	2	2	2	2	2	1	1	2	2	1	2	21	ÒÖÓô
124	10206222001	29964.4707	1	3.700000048	102.5	181	16.44186974	95.58000183	1.536800027	195.2330017	66.375	61.4693985	110.9542007	0.289999992	5.5	2.761919975	46.70000076	13.80000019	1.99000001	76	male	½á»é	Ð¡Ñ§¼°ÒÔÏÂ	³ÇÕò	NA	ÂúÒâ	³éÑÌ	None of these	12	2	0	0	2	2	2	2	2	2	2	2	2	1	1	2	2	2	2	8	²»ÒÖÓô
125	10206223001	30010.62109	1	3.5	104.0999985	139	20.55933952	93.41999817	0.892700016	157.7328033	107.0849991	35.56719971	88.53140259	0.540000021	4.900000095	3.529680014	48.79999924	13.89999962	1.110000014	64	male	½á»é	Ð¡Ñ§¼°ÒÔÏÂ	³ÇÕò	NA	²»ÂúÒâ	²»³éÑÌ	None of these	8	NA	0	0	NA	2	2	2	2	1	2	2	2	2	2	2	2	2	2	10	ÒÖÓô
126	10206223002	29499.74023	1	3.099999905	103.6999969	257	16.60993004	86.22000122	0.666700006	250.1302032	105.3150024	50.25799942	166.6246033	1.149999976	6.900000095	3.10800004	47.09999847	13.39999962	0.920000017	57	female	½á»é	Ð¡Ñ§¼°ÒÔÏÂ	³ÇÕò	NA	²»ÂúÒâ	²»³éÑÌ	None of these	6	NA	0	0	NA	2	2	2	2	2	2	2	2	2	2	2	2	1	2	15	ÒÖÓô
127	10206224001	29797.2207	1	4.400000095	103.1999969	167	20.81142998	99.18000031	0.55369997	189.8206024	92.92500305	62.24259949	95.87680054	1.710000038	5	3.603600025	49.79999924	15	0.939999998	61	male	½á»é	Ð¡Ñ§¼°ÒÔÏÂ	³ÇÕò	NA	NA	³éÑÌ	None of these	9	2	0	0	2	2	2	2	2	2	1	2	2	1	2	2	2	1	2	16	ÒÖÓô
128	10206224002	29499.74023	1	4.400000095	92.09999847	235	24.08860016	135.7200012	0.576300025	183.2483978	62.83499908	39.43320084	124.0986023	0.409999996	4.400000095	2.874480009	44.5	12.89999962	0.819999993	57	female	½á»é	Ð¡Ñ§¼°ÒÔÏÂ	³ÇÕò	NA	NA	²»³éÑÌ	None of these	9	3	0	0	3	2	2	2	2	2	2	2	2	2	2	2	2	1	2	19	ÒÖÓô
129	10206225001	30669.16016	1	3.799999952	98.09999847	151	11.48410034	101.8799973	0.632799983	217.6558075	167.2649994	37.88679886	132.6038055	1.080000043	5.099999905	3.371759892	49.09999847	14.19999981	0.920000017	70	female	¶À¾Ó	Ð¡Ñ§¼°ÒÔÏÂ	³ÇÕò	ÂúÒâ	NA	ÒÑ½äÑÌ	None of these	8	NA	4	0	NA	2	2	2	2	2	2	2	2	1	2	2	2	1	1	17	ÒÖÓô
130	10206226001	31937.16406	1	4	108.4000015	348	14.76126957	110.8799973	0.983099997	185.5679932	66.375	46.39199829	112.1139984	0.239999995	11.5	2.140320063	57.09999847	15.69999981	1.059999943	48	male	½á»é	Ð¡Ñ§¼°ÒÔÏÂ	³ÇÕò	ÂúÒâ	Ò»°ã	³éÑÌ	Drink more than once a month	5	8	4	0	12	2	2	2	2	2	2	2	2	1	1	2	2	1	2	19	ÒÖÓô
131	10206227001	30142.10352	1	5.199999809	97.90000153	170	16.49789047	87.83999634	0.531099975	190.2071991	84.07499695	33.24760056	132.2171936	1.110000014	6.699999809	2.768640041	48.79999924	14	0.800000012	47	female	½á»é	Ð¡Ñ§¼°ÒÔÏÂ	³ÇÕò	NA	NA	²»³éÑÌ	None of these	7	8	0	1	9	1	2	2	2	2	2	1	2	1	2	2	2	1	2	16	ÒÖÓô
132	10206227002	30987.19727	1	3.099999905	101.1999969	125	15.48952961	91.08000183	0.700600028	163.1452026	71.68499756	36.3404007	103.6088028	3.349999905	4.800000191	2.950079918	51.30000305	15.69999981	NA	54	male	½á»é	Ð¡Ñ§¼°ÒÔÏÂ	³ÇÕò	NA	NA	³éÑÌ	None of these	6	6	0	1	7	2	2	2	2	2	2	2	2	1	2	2	2	1	2	11	ÒÖÓô
133	10206303001	36692.82031	1	3.099999905	104.8000031	151	22.43601036	188.1000061	0.802299976	170.4906006	67.26000214	51.03120041	91.23760223	0.449999988	4.400000095	3.504479885	47.40000153	14.30000019	0.920000017	73	male	½á»é	Ð¡Ñ§¼°ÒÔÏÂ	³ÇÕò	NA	NA	³éÑÌ	Drink but less than once a month	8	2	0	0	2	1	2	2	2	2	2	2	2	2	1	2	2	1	2	4	²»ÒÖÓô
134	10206303002	40750.49609	1	5	100.5	233	6.442299843	20.52000046	0.214699998	23.96920013	73.45500183	17.01040077	22.03619957	3.619999886	4.300000191	3.007200003	40.90000153	11.60000038	0.430000007	79	female	½á»é	Ð¡Ñ§¼°ÒÔÏÂ	³ÇÕò	NA	²»ÂúÒâ	³éÑÌ	None of these	3	2	0	0	2	1	2	2	2	2	2	2	2	1	1	2	2	2	2	11	ÒÖÓô
135	10206304001	35414.13281	1	4.199999809	98.69999695	144	23.30431938	137.5200043	0.858799994	246.6508026	635.4299927	21.26300049	30.54140091	0.730000019	4.400000095	3.692640066	45.20000076	13	0.779999971	54	female	½á»é	Ð¡Ñ§¼°ÒÔÏÂ	³ÇÕò	ÂúÒâ	NA	ÒÑ½äÑÌ	None of these	5	4	5	1	10	2	2	2	2	2	1	2	2	2	1	2	2	1	2	6	²»ÒÖÓô
136	10206304002	40185.40234	1	4.199999809	99.30000305	159	10.58778	88.55999756	0.858799994	169.3307953	133.6349945	30.9279995	98.58300018	6.070000172	4.400000095	3.203759909	53.60000229	16	NA	55	male	½á»é	Ð¡Ñ§¼°ÒÔÏÂ	³ÇÕò	ÂúÒâ	Ò»°ã	³éÑÌ	None of these	5	3	5	1	9	2	2	2	2	2	2	2	2	2	2	2	2	1	2	1	²»ÒÖÓô
137	10206307001	35786.04688	2	3.5	104.9000015	214	21.11953926	163.4400024	0.915300012	176.2895966	95.58000183	49.48479843	98.1964035	0.330000013	4	4.149600029	47.90000153	14.19999981	1.279999971	66	male	¶À¾Ó	Ð¡Ñ§¼°ÒÔÏÂ	³ÇÕò	NA	NA	³éÑÌ	None of these	10	NA	0	0	NA	2	2	2	NA	2	2	2	2	2	2	2	2	2	2	18	ÒÖÓô
138	10206308002	40761.91406	1	4.199999809	101.1999969	173	25.60113907	80.63999939	0.802299976	201.8052063	53.09999847	52.96419907	118.686203	0.270000011	4.199999809	3.096240044	43.09999847	12	1.220000029	75	female	½á»é	Ð¡Ñ§¼°ÒÔÏÂ	³ÇÕò	²»ÂúÒâ	²»ÂúÒâ	²»³éÑÌ	None of these	3	5	5	0	10	1	2	2	2	1	2	2	2	2	1	2	2	1	2	14	ÒÖÓô
139	10206311001	77774.97656	1	6.300000191	96.30000305	185	12.54848003	97.73999786	0.824899971	183.6349945	54.86999893	46.77859879	114.0469971	0.389999986	4.300000191	3.029040098	43.5	12.39999962	0.850000024	42	female	½á»é	Ð¡Ñ§¼°ÒÔÏÂ	³ÇÕò	ÓÐÐ©ÂúÒâ	NA	²»³éÑÌ	None of these	7	NA	4	0	NA	2	2	2	2	2	2	2	2	2	2	2	2	2	2	6	²»ÒÖÓô
140	10206311002	96271.96875	1	4.400000095	98.80000305	212	32.79970932	93.05999756	0.937900007	164.3049927	60.18000031	57.21680069	85.43859863	0.569999993	4	3.486000061	45.20000076	13.5	NA	48	male	½á»é	³õÖÐ	³ÇÕò	ÓÐÐ©ÂúÒâ	NA	²»³éÑÌ	Drink more than once a month	8	9	6	1	16	2	2	2	2	2	2	2	2	2	1	2	2	1	2	0	²»ÒÖÓô
141	10206312001	40674.74219	1	3.900000095	99.09999847	190	18.82271957	80.45999908	0.689300001	138.7893982	101.7750015	36.72700119	69.58799744	0.660000026	4.199999809	3.25751996	41.80000305	11.80000019	0.910000026	69	female	¶À¾Ó	Ð¡Ñ§¼°ÒÔÏÂ	³ÇÕò	²»ÂúÒâ	²»ÂúÒâ	²»³éÑÌ	None of these	2	1	3	0	4	2	2	2	2	2	2	2	2	2	1	2	2	1	2	24	ÒÖÓô
142	10206313001	58271.83203	1	4.599999905	101	255	20.53133011	81	0.621500015	212.6300049	123.9000015	56.05699921	111.7274017	0.310000002	3.900000095	3.58175993	45.5	13.39999962	0.829999983	47	female	½á»é	Ð¡Ñ§¼°ÒÔÏÂ	³ÇÕò	ÓÐÐ©ÂúÒâ	NA	²»³éÑÌ	Drink but less than once a month	9	NA	3	0	NA	2	2	2	1	2	2	2	2	2	1	2	2	1	2	18	ÒÖÓô
143	10206313002	69751.97656	1	4.099999905	98.59999847	176	22.66008949	97.91999817	0.960500002	156.9595947	80.53500366	41.36619949	94.71700287	1.899999976	4	3.37680006	50	14.80000019	1.049999952	49	male	½á»é	Ð¡Ñ§¼°ÒÔÏÂ	³ÇÕò	ÓÐÐ©ÂúÒâ	²»ÂúÒâ	ÒÑ½äÑÌ	None of these	10	NA	3	0	NA	2	2	2	2	1	2	2	2	2	2	2	2	1	2	5	²»ÒÖÓô
144	10206314001	100916.4375	2	4.300000191	94.69999695	109	19.18684959	126.9000015	1.073500037	235.0527954	413.2950134	27.44860077	95.49019623	1.220000029	5	2.882879972	43.09999847	13	1.120000005	69	female	¶À¾Ó	Ð¡Ñ§¼°ÒÔÏÂ	³ÇÕò	²»ÂúÒâ	²»ÂúÒâ	²»³éÑÌ	None of these	10	4	5	0	9	2	2	2	2	2	2	2	2	2	2	2	2	2	2	6	²»ÒÖÓô
145	10206315001	69760.53125	1	3.900000095	96.19999695	185	17.7023201	102.7799988	0.576300025	201.0319977	84.95999908	44.84560013	126.4181976	0.150000006	4.199999809	3.696000099	48.5	15	NA	57	NA	½á»é	Ð¡Ñ§¼°ÒÔÏÂ	³ÇÕò	ÓÐÐ©ÂúÒâ	NA	³éÑÌ	Drink but less than once a month	6	4	4	0	8	2	2	2	2	2	2	2	2	2	1	2	2	1	2	9	²»ÒÖÓô
146	10206315002	77826.40625	1	5.900000095	106.5	324	22.35198021	72.18000031	0.610199988	211.4701996	58.40999985	82.73239899	95.87680054	0.180000007	3.900000095	3.675839901	52	15.5	0.75999999	56	male	½á»é	Ð¡Ñ§¼°ÒÔÏÂ	³ÇÕò	ÓÐÐ©ÂúÒâ	Ò»°ã	³éÑÌ	Drink more than once a month	6	8	4	1	13	2	2	2	2	2	2	2	2	2	2	2	2	1	2	6	²»ÒÖÓô
147	10206319001	33996.98828	2	6	91.5	167	23.47237968	134.4600067	0.723200023	194.4597931	177.8849945	44.07239914	103.2221985	1.039999962	4.099999905	3.929519892	41.5	12.10000038	NA	58	female	½á»é	Ð¡Ñ§¼°ÒÔÏÂ	³ÇÕò	ÓÐÐ©ÂúÒâ	Ò»°ã	²»³éÑÌ	None of these	7	3	2	1	6	2	2	2	2	2	1	2	2	2	2	2	2	1	2	0	²»ÒÖÓô
148	10206319002	38913.20313	2	4.900000095	102.4000015	184	16.49789047	67.68000031	0.983099997	168.9441986	78.76499939	61.4693985	79.63960266	1.110000014	4.599999905	3.054239988	43.79999924	12.69999981	NA	56	male	½á»é	Ð¡Ñ§¼°ÒÔÏÂ	³ÇÕò	ÓÐÐ©ÂúÒâ	Ò»°ã	³éÑÌ	Drink but less than once a month	4	9	3	1	13	1	2	2	2	2	2	2	2	2	2	2	2	1	2	9	²»ÒÖÓô
149	10206320001	36575.90625	1	3.299999952	101.9000015	125	12.32439995	87.30000305	0.960500002	178.9958038	101.7750015	35.18059921	114.0469971	0.829999983	4.400000095	1.925279975	54.5	16.20000076	1.309999943	76	male	¶À¾Ó	Ð¡Ñ§¼°ÒÔÏÂ	³ÇÕò	²»ÂúÒâ	Ò»°ã	³éÑÌ	None of these	10	5	2	1	8	1	2	2	2	2	2	2	2	NA	1	2	2	1	2	21	ÒÖÓô
150	10206321002	38833.79297	1	3.799999952	97.40000153	174	20.47530937	116.6399994	0.474599987	153.4801941	67.26000214	43.29919815	82.34580231	0.319999993	4.099999905	2.242799997	44.80000305	13.19999981	0.790000021	49	female	½á»é	Ð¡Ñ§¼°ÒÔÏÂ	³ÇÕò	NA	NA	²»³éÑÌ	None of these	2	3	0	0	3	2	2	2	2	1	2	1	2	1	2	2	2	1	2	15	ÒÖÓô
151	10206322001	36582.57422	1	4.699999809	103.6999969	186	28.82229042	94.13999939	0.779699981	166.6246033	105.3150024	61.08280182	72.29419708	1.529999971	4.099999905	2.835839987	44.90000153	13.39999962	1.279999971	64	male	½á»é	Ð¡Ñ§¼°ÒÔÏÂ	³ÇÕò	ÓÐÐ©ÂúÒâ	Ò»°ã	²»³éÑÌ	Drink more than once a month	8	9	4	0	13	2	2	2	2	2	2	2	2	2	2	2	2	2	2	5	²»ÒÖÓô
152	10206322002	34412.36328	1	3.299999952	98.30000305	180	29.1303997	101.1600037	0.847500026	204.1248016	86.73000336	49.48479843	125.2584	0.180000007	4.099999905	3.675839901	44.10000229	12.89999962	1.029999971	64	female	½á»é	Ð¡Ñ§¼°ÒÔÏÂ	³ÇÕò	ÓÐÐ©ÂúÒâ	NA	²»³éÑÌ	None of these	6	3	5	0	8	2	2	2	2	2	2	2	2	2	2	2	2	2	2	8	²»ÒÖÓô
153	10206324001	35227.32031	2	3.700000048	106.8000031	159	22.74411964	106.9199982	0.915300012	152.3204041	90.26999664	57.21680069	66.49520111	1.340000033	4.099999905	3.318000078	47	14.39999962	1.019999981	69	male	¶À¾Ó	Ð¡Ñ§¼°ÒÔÏÂ	³ÇÕò	ÂúÒâ	Ò»°ã	²»³éÑÌ	Drink more than once a month	9	NA	2	0	NA	2	2	2	2	2	2	2	2	2	2	2	2	2	2	3	²»ÒÖÓô
154	10206325001	34095.875	1	3.400000095	95.19999695	156	18.3745594	97.01999664	0.779699981	164.3049927	192.0449982	28.60840034	78.86640167	1.200000048	4.400000095	3.758160114	43.09999847	12.5	0.99000001	65	female	½á»é	Ð¡Ñ§¼°ÒÔÏÂ	³ÇÕò	ÂúÒâ	NA	²»³éÑÌ	None of these	3	5	3	1	9	1	2	2	2	2	2	2	2	2	2	2	2	1	2	27	ÒÖÓô
155	10206325002	36149.53125	1	3.5	101.0999985	199	23.13625908	95.04000092	1.073500037	229.6403961	236.2949982	40.5929985	119.0727997	0.589999974	4	3.533040047	46.90000153	13.69999981	1.019999981	64	male	½á»é	Ð¡Ñ§¼°ÒÔÏÂ	³ÇÕò	ÓÐÐ©ÂúÒâ	²»ÂúÒâ	³éÑÌ	None of these	5	NA	2	1	NA	2	2	2	2	2	2	2	2	2	1	2	2	2	2	23	ÒÖÓô
156	10206327001	41533.00781	1	3.5	102.8000031	190	19.57899094	101.5199966	0.610199988	223.8414001	92.04000092	50.64459991	143.0420074	0.189999998	4.800000191	4.460400105	47.40000153	14.10000038	1.139999986	53	male	½á»é	Ð¡Ñ§¼°ÒÔÏÂ	³ÇÕò	ÂúÒâ	NA	²»³éÑÌ	Drink more than once a month	9	1	6	0	7	2	2	2	2	2	2	2	2	2	2	2	2	2	2	3	²»ÒÖÓô
157	10206327002	38924.21875	1	6.099999905	101.4000015	296	8.515040398	78.48000336	0.55369997	196.7794037	165.4949951	30.15480042	118.686203	0.579999983	4	4.278960228	47.20000076	13.69999981	NA	38	female	½á»é	Ð¡Ñ§¼°ÒÔÏÂ	³ÇÕò	ÓÐÐ©ÂúÒâ	NA	²»³éÑÌ	None of these	9	NA	3	0	NA	1	2	2	2	2	2	2	2	2	2	2	2	2	2	5	²»ÒÖÓô
158	10206328001	40944.62891	1	4	100.5	145	16.41386032	88.55999756	0.994400024	206.444397	147.7949982	37.11360168	136.8563995	1.190000057	3.900000095	3.543119907	46.5	13.69999981	1.129999995	53	male	½á»é	Ð¡Ñ§¼°ÒÔÏÂ	³ÇÕò	ÓÐÐ©ÂúÒâ	ÂúÒâ	³éÑÌ	Drink more than once a month	8	5	2	0	7	2	2	2	2	2	2	2	2	2	2	2	2	2	2	1	²»ÒÖÓô
159	10206328002	35430.77734	1	3.700000048	100.8000031	189	14.20106983	87.48000336	0.745800018	183.2483978	61.95000076	64.17559814	101.6757965	0.209999993	4.400000095	2.375519991	44.5	13.39999962	0.939999998	51	female	½á»é	Ð¡Ñ§¼°ÒÔÏÂ	³ÇÕò	ÂúÒâ	Ò»°ã	²»³éÑÌ	None of these	8	2	5	0	7	2	2	2	2	2	2	2	2	2	2	2	2	2	2	3	²»ÒÖÓô
160	10206330001	34785.42969	1	4.099999905	101.6999969	244	18.54261971	128.6999969	0.59890002	156.572998	130.0950012	52.96419907	62.62919998	0.349999994	3.900000095	2.924880028	47.29999924	13.5	0.879999995	63	female	½á»é	Ð¡Ñ§¼°ÒÔÏÂ	³ÇÕò	ÂúÒâ	Ò»°ã	²»³éÑÌ	None of these	10	8	7	1	16	2	2	2	2	2	2	2	2	2	2	2	2	2	2	8	²»ÒÖÓô
161	10206330002	35929.91406	1	6.199999809	101.5	186	26.04929924	108	0.983099997	177.4494019	141.6000061	55.67039871	74.22720337	0.5	4.099999905	3.83543992	48.5	14.39999962	NA	66	male	½á»é	Ð¡Ñ§¼°ÒÔÏÂ	³ÇÕò	ÂúÒâ	Ò»°ã	ÒÑ½äÑÌ	Drink more than once a month	7	3	5	0	8	1	2	2	2	2	2	2	2	2	2	2	2	2	2	2	²»ÒÖÓô
162	10233101001	38973.78906	1	6.300000191	102.9000015	249	30.50288963	100.9800034	0.847500026	243.171402	98.23500061	55.28379822	163.5317993	0.560000002	5.300000191	6.370560169	50	15.60000038	0.419999987	56	female	½á»é	Ð¡Ñ§¼°ÒÔÏÂ	³ÇÕò	ÓÐÐ©ÂúÒâ	ÂúÒâ	²»³éÑÌ	None of these	6	NA	1	0	NA	2	2	2	2	2	2	2	2	2	2	2	2	1	2	17	ÒÖÓô
163	10233101002	39165.50781	1	4.199999809	102.8000031	208	12.49246025	105.4800034	0.711899996	161.9853973	84.07499695	37.50019836	104.7686005	34.79999924	4.800000191	3.788399935	54.90000153	17.39999962	NA	65	male	½á»é	Ð¡Ñ§¼°ÒÔÏÂ	³ÇÕò	ÓÐÐ©ÂúÒâ	NA	³éÑÌ	Drink more than once a month	7	7	4	0	11	2	2	2	2	2	2	2	2	2	2	2	2	1	2	12	ÒÖÓô
164	10233102001	112295.6563	1	4.900000095	103.3000031	265	14.76126957	135.3600006	1.073500037	144.9750061	123.0149994	39.81980133	73.84059906	1.159999967	4.400000095	4.084080219	40.09999847	11.60000038	1.549999952	78	male	¶À¾Ó	NA	³ÇÕò	NA	NA	²»³éÑÌ	None of these	NA	NA	0	0	NA	2	2	2	2	2	2	2	2	2	2	2	2	2	2	NA	NA
165	10233103001	39648.72266	1	5.599999905	97.09999847	123	22.04387093	101.5199966	0.937900007	357.9916077	230.1000061	31.70120049	286.0840149	2.930000067	4.699999809	7.716239929	54.09999847	15.30000019	0.970000029	62	male	½á»é	Ð¡Ñ§¼°ÒÔÏÂ	³ÇÕò	ÓÐÐ©ÂúÒâ	ÂúÒâ	²»³éÑÌ	None of these	8	9	2	1	12	2	2	2	2	2	2	2	2	2	2	2	2	2	2	3	²»ÒÖÓô
166	10233103002	38779.80859	1	5.599999905	97.5	180	14.64923	99.54000092	0.757099986	203.738205	101.7750015	63.78900146	120.6192017	0.49000001	4.099999905	4.499040127	42.20000076	12.30000019	1.100000024	55	female	½á»é	Ð¡Ñ§¼°ÒÔÏÂ	³ÇÕò	ÓÐÐ©ÂúÒâ	Ò»°ã	²»³éÑÌ	None of these	5	7	3	1	11	2	1	2	2	2	2	2	2	2	1	1	2	2	2	22	ÒÖÓô
167	10233104002	38913.02344	1	2.799999952	97.5	133	15.60157013	143.6399994	0.248600006	265.2076111	1058.459961	10.82479954	NA	1.559999943	4.400000095	5.278560162	42	12.10000038	NA	63	female	½á»é	Ð¡Ñ§¼°ÒÔÏÂ	³ÇÕò	NA	Ò»°ã	²»³éÑÌ	None of these	7	4	0	0	4	1	2	2	2	2	2	2	2	2	2	2	2	2	2	12	ÒÖÓô
168	10233105001	44184.67188	1	5.199999809	94.90000153	220	12.94062042	149.9400024	0.734499991	203.351593	128.3249969	47.93840027	127.9645996	1.220000029	5.800000191	5.112239838	51.09999847	15.30000019	0.699999988	48	male	½á»é	³õÖÐ	³ÇÕò	NA	ÂúÒâ	²»³éÑÌ	Drink more than once a month	8	10	0	1	11	2	2	2	2	2	2	2	2	2	2	2	2	2	2	5	²»ÒÖÓô
169	10233105002	40755.05078	1	4.800000191	99.5	264	22.8281498	84.23999786	0.791000009	185.9546051	84.95999908	52.96419907	111.7274017	0.300000012	4.5	3.647279978	58.20000076	17.10000038	0.709999979	39	female	½á»é	³õÖÐ	³ÇÕò	NA	Ò»°ã	²»³éÑÌ	None of these	7	4	0	1	5	1	2	2	2	2	2	2	2	2	2	2	2	2	2	8	²»ÒÖÓô
170	10233106001	41915.79297	1	4.5	106.6999969	197	9.663450241	96.66000366	0.723200023	161.5988007	99.12000275	56.05699921	83.50559998	0.74000001	4.300000191	6.940080166	58.09999847	17.20000076	0.850000024	54	male	½á»é	Ð¡Ñ§¼°ÒÔÏÂ	³ÇÕò	NA	NA	³éÑÌ	Drink more than once a month	8	NA	0	0	NA	2	2	2	2	2	2	2	2	2	2	2	2	2	2	3	²»ÒÖÓô
171	10233106002	38849.26953	1	7.5	89.5	329	14.00500011	105.4800034	0.59890002	176.6761932	69.91500092	59.53639984	97.42320251	0.74000001	4.400000095	3.996720076	43.40000153	13.60000038	0.730000019	51	female	½á»é	Ð¡Ñ§¼°ÒÔÏÂ	³ÇÕò	ÓÐÐ©ÂúÒâ	²»ÂúÒâ	²»³éÑÌ	None of these	8	NA	5	1	NA	2	2	2	1	1	2	NA	2	2	1	2	2	2	2	8	²»ÒÖÓô
172	10233107001	38816.48047	1	5.800000191	99.80000305	219	25.34905052	109.4400024	1.084800005	237.372406	98.23500061	53.73740005	169.7174072	2.930000067	4.900000095	6.172319889	49.70000076	15.30000019	1.320000052	57	female	¶À¾Ó	Ð¡Ñ§¼°ÒÔÏÂ	³ÇÕò	ÓÐÐ©ÂúÒâ	NA	²»³éÑÌ	None of these	5	3	2	0	5	2	2	2	2	2	2	2	2	2	2	2	2	1	2	11	ÒÖÓô
173	10233108001	40278.94922	1	4.300000191	100.8000031	164	11.87623978	92.69999695	0.610199988	168.9441986	62.83499908	69.20140076	86.98500061	0.400000006	4.400000095	4.169760227	47.79999924	14	0.680000007	47	female	½á»é	Ð¡Ñ§¼°ÒÔÏÂ	³ÇÕò	NA	NA	²»³éÑÌ	None of these	8	NA	0	0	NA	2	2	2	2	2	2	2	2	2	2	2	2	2	2	4	²»ÒÖÓô
174	10233108002	43567.85547	1	8.100000381	98.80000305	194	14.62121964	107.0999985	0.892700016	187.8876038	90.26999664	76.16020203	85.82520294	0.569999993	4.599999905	6.572159767	56.90000153	17.39999962	NA	47	male	½á»é	Ð¡Ñ§¼°ÒÔÏÂ	³ÇÕò	ÓÐÐ©ÂúÒâ	NA	²»³éÑÌ	Drink but less than once a month	8	NA	5	1	NA	2	2	2	2	2	2	2	2	2	2	2	2	2	2	2	²»ÒÖÓô
175	10233109001	39524.02734	1	4.099999905	112.8000031	106	16.74998093	87.48000336	0.632799983	182.0885925	55.75500107	78.47979736	89.69120026	1.519999981	4.300000191	5.675039768	41.29999924	13	1.070000052	74	male	¶À¾Ó	Ð¡Ñ§¼°ÒÔÏÂ	³ÇÕò	ÓÐÐ©ÂúÒâ	NA	³éÑÌ	Drink more than once a month	5	NA	3	1	NA	1	2	2	2	2	2	2	2	2	2	2	2	2	2	17	ÒÖÓô
176	10233111001	40833.32813	1	11.10000038	97.90000153	296	20.27923965	95.76000214	0.994400024	243.9445953	189.3899994	38.27339935	163.918396	0.600000024	4.699999809	5.003039837	54.5	15.69999981	1.169999957	58	male	¶À¾Ó	Ð¡Ñ§¼°ÒÔÏÂ	³ÇÕò	NA	Ò»°ã	³éÑÌ	Drink but less than once a month	3	NA	0	1	NA	2	2	2	2	2	2	2	2	2	2	2	2	2	2	20	ÒÖÓô
177	10233112001	41924.52344	1	3.200000048	107	104	18.31854057	104.7600021	0.870100021	200.645401	153.1049957	64.94879913	88.53140259	0.779999971	4.300000191	6.209280014	50.20000076	14.39999962	0.769999981	53	male	½á»é	Ð¡Ñ§¼°ÒÔÏÂ	³ÇÕò	ÓÐÐ©ÂúÒâ	NA	²»³éÑÌ	Drink more than once a month	6	6	2	0	8	2	2	2	2	2	2	2	2	2	2	2	2	1	2	20	ÒÖÓô
178	10233112002	40092.43359	1	4.5	109.6999969	97	NA	NA	NA	NA	NA	NA	NA	NA	NA	NA	47.29999924	14	NA	47	female	½á»é	Ð¡Ñ§¼°ÒÔÏÂ	³ÇÕò	ÓÐÐ©ÂúÒâ	NA	²»³éÑÌ	None of these	5	2	3	0	5	2	2	2	2	2	2	2	2	2	2	2	2	1	2	16	ÒÖÓô
179	10233113001	44184.67188	1	4.099999905	98.5	252	21.37162971	120.4199982	0.621500015	166.6246033	37.16999817	45.61880112	107.8613968	5.380000114	5	5.07528019	42.09999847	12.60000038	NA	48	male	½á»é	³õÖÐ	³ÇÕò	NA	²»ÂúÒâ	²»³éÑÌ	Drink more than once a month	7	9	0	1	10	2	2	2	2	2	1	2	2	2	1	2	2	1	2	10	ÒÖÓô
180	10233113002	40559.5625	1	6	94.30000305	276	14.20106983	104.4000015	0.655399978	187.5010071	72.56999969	44.07239914	129.8975983	1.220000029	5	4.242000103	45.40000153	13.60000038	0.75	45	female	½á»é	Ð¡Ñ§¼°ÒÔÏÂ	³ÇÕò	²»ÂúÒâ	Ò»°ã	²»³éÑÌ	Drink more than once a month	6	1	2	0	3	2	1	2	2	2	2	2	2	2	1	2	2	1	2	15	ÒÖÓô
181	10233114001	38816.48047	1	6.699999809	95.5	195	18.93475914	73.08000183	0.519800007	143.8152008	47.79000092	42.13940048	87.37159729	3.940000057	4.300000191	4.693920135	47.70000076	14	0.680000007	57	female	¶À¾Ó	Ð¡Ñ§¼°ÒÔÏÂ	³ÇÕò	ÓÐÐ©ÂúÒâ	²»ÂúÒâ	²»³éÑÌ	None of these	7	NA	4	0	NA	2	2	2	2	2	2	2	2	2	2	2	2	1	2	10	ÒÖÓô
182	10233116001	40904.96094	1	6.400000095	99.19999695	197	16.38585091	100.6200027	0.689300001	156.9595947	148.6799927	42.13940048	80.41280365	1.889999986	4.599999905	3.175199986	58.29999924	16.60000038	0.920000017	73	female	½á»é	Ð¡Ñ§¼°ÒÔÏÂ	³ÇÕò	NA	²»ÂúÒâ	²»³éÑÌ	None of these	8	6	0	0	6	2	2	2	2	2	2	2	2	2	2	2	2	1	2	25	ÒÖÓô
183	10233116002	39829.11328	1	4.800000191	100.1999969	166	17.31018066	102.2399979	0.689300001	235.0527954	116.8199997	46.39199829	171.6504059	1.580000043	4.599999905	3.423840046	50.20000076	14.89999962	0.879999995	72	male	½á»é	Ð¡Ñ§¼°ÒÔÏÂ	³ÇÕò	NA	NA	²»³éÑÌ	None of these	8	10	0	1	11	2	2	2	2	2	2	2	2	2	1	2	2	1	2	6	²»ÒÖÓô
184	10233117001	40670.44922	1	4.599999905	98.59999847	225	20.27923965	91.80000305	0.610199988	172.0370026	46.90499878	54.12400055	105.9283981	1.730000019	4.800000191	4.173120022	50.70000076	15.69999981	0.75999999	49	female	½á»é	³õÖÐ	³ÇÕò	NA	NA	²»³éÑÌ	None of these	9	9	0	1	10	2	2	2	2	2	2	2	2	2	2	2	2	2	2	12	ÒÖÓô
185	10233117002	43591.06641	1	3.400000095	93.40000153	155	19.15884018	108.5400009	0.858799994	218.4290009	85.84500122	53.35079956	151.5471954	0.519999981	4.599999905	5.789279938	36.90000153	10.89999962	0.810000002	45	male	½á»é	Ð¡Ñ§¼°ÒÔÏÂ	³ÇÕò	NA	NA	³éÑÌ	Drink more than once a month	7	6	0	1	7	2	2	2	2	2	1	2	2	2	2	2	2	2	2	14	ÒÖÓô
186	10233119001	40543.84375	1	4.400000095	90.80000305	318	9.523400307	92.33999634	0.734499991	240.8518066	112.3949966	52.96419907	165.0782013	2.430000067	4.599999905	4.682159901	48.20000076	14.89999962	0.949999988	47	female	½á»é	Ð¡Ñ§¼°ÒÔÏÂ	³ÇÕò	NA	NA	²»³éÑÌ	None of these	8	NA	0	0	NA	2	2	2	2	2	2	2	2	2	2	2	2	2	2	4	²»ÒÖÓô
187	10233119002	42088.24609	1	7.699999809	91.19999695	261	9.887530327	109.6200027	0.689300001	197.552597	65.48999786	83.89219666	99.35620117	2.660000086	4.599999905	5.533919811	58.5	17.39999962	0.980000019	54	male	½á»é	³õÖÐ	³ÇÕò	ÓÐÐ©ÂúÒâ	NA	³éÑÌ	Drink more than once a month	8	10	4	1	15	2	2	2	2	2	2	2	2	2	2	2	2	2	2	1	²»ÒÖÓô
188	10233120001	40548.67188	1	4.400000095	110.1999969	172	17.39421082	84.77999878	0.858799994	172.0370026	51.33000183	95.87680054	60.69620132	2.319999933	4.5	6.251279831	51.70000076	15.10000038	1.070000052	56	male	¶À¾Ó	Ð¡Ñ§¼°ÒÔÏÂ	³ÇÕò	²»ÂúÒâ	NA	³éÑÌ	Drink more than once a month	6	8	6	1	15	1	2	2	2	2	2	2	2	2	2	2	2	2	2	7	²»ÒÖÓô
189	10233121001	40547.59766	1	3.400000095	98.40000153	206	18.82271957	116.6399994	0.847500026	201.0319977	74.33999634	49.09820175	136.0832062	0.889999986	5.199999809	6.414239883	46.59999847	13.69999981	0.889999986	59	male	¶À¾Ó	Ð¡Ñ§¼°ÒÔÏÂ	³ÇÕò	²»ÂúÒâ	NA	²»³éÑÌ	None of these	7	8	5	1	14	2	2	2	2	2	2	2	2	2	1	2	2	1	2	15	ÒÖÓô
190	10233123001	65335.21484	1	3.599999905	102.5	207	19.43894005	91.44000244	0.858799994	165.8513947	108.8550034	51.4178009	89.30460358	0.430000007	4.5	5.785920143	48	14.10000038	0.860000014	48	male	½á»é	Ð¡Ñ§¼°ÒÔÏÂ	³ÇÕò	ÓÐÐ©ÂúÒâ	ÂúÒâ	²»³éÑÌ	Drink more than once a month	7	10	4	1	15	2	2	2	2	2	2	2	2	2	2	2	2	1	2	8	²»ÒÖÓô
191	10233123002	60441.84375	1	6.300000191	96.40000153	231	14.11703968	90	0.564999998	156.1864014	51.33000183	59.14979935	86.5983963	0.75	5	3.333120108	52.40000153	15.39999962	0.800000012	45	female	½á»é	Ð¡Ñ§¼°ÒÔÏÂ	³ÇÕò	ÓÐÐ©ÂúÒâ	Ò»°ã	²»³éÑÌ	Drink more than once a month	8	1	3	0	4	2	2	2	2	2	2	2	2	2	2	2	2	2	2	16	ÒÖÓô
192	10233201001	37733.85938	1	7.5	92.19999695	227	21.65172958	77.58000183	0.779699981	266.7539978	81.41999817	75.38700104	177.4494019	0.540000021	5.199999809	4.690559864	41.40000153	13.39999962	1.149999976	57	female	½á»é	Ð¡Ñ§¼°ÒÔÏÂ	³ÇÕò	NA	NA	²»³éÑÌ	Drink more than once a month	6	8	0	0	8	1	2	2	2	2	2	2	2	2	2	2	2	1	2	13	ÒÖÓô
193	10233201002	40299.33984	1	5	102.1999969	208	18.87874031	89.09999847	0.779699981	94.71700287	128.3249969	44.45899963	20.4897995	0.419999987	4.199999809	6.593999863	40.40000153	13	0.99000001	59	male	½á»é	Ð¡Ñ§¼°ÒÔÏÂ	³ÇÕò	²»ÂúÒâ	ÂúÒâ	ÒÑ½äÑÌ	Drink more than once a month	7	9	3	0	12	2	2	2	2	2	2	2	2	2	2	2	2	2	2	10	ÒÖÓô
194	10233202001	122478.2188	1	4.400000095	88.80000305	164	19.15884018	89.27999878	0.723200023	267.5271912	246.9149933	46.00540161	160.4389954	4.960000038	4.699999809	6.247920036	41.59999847	13.89999962	0.720000029	89	female	¶À¾Ó	Ð¡Ñ§¼°ÒÔÏÂ	³ÇÕò	NA	²»ÂúÒâ	²»³éÑÌ	None of these	6	NA	0	0	NA	2	2	2	2	2	2	2	2	2	2	2	2	1	2	12	ÒÖÓô
195	10233204001	39670.91406	1	4.300000191	95.90000153	266	9.439370155	91.98000336	0.587599993	192.5267944	61.95000076	63.40240097	117.5263977	1.830000043	4.800000191	3.927839994	40.90000153	13.30000019	0.800000012	48	female	½á»é	Ð¡Ñ§¼°ÒÔÏÂ	³ÇÕò	ÓÐÐ©ÂúÒâ	NA	²»³éÑÌ	None of these	7	6	4	0	10	2	2	2	2	2	2	2	2	2	2	2	2	1	2	13	ÒÖÓô
196	10233204002	43919.18359	1	4.800000191	91.80000305	61	22.80014038	82.08000183	0.870100021	201.8052063	88.5	46.00540161	138.0162048	0.670000017	4.5	4.688879967	42.09999847	14.19999981	0.920000017	48	male	½á»é	Ð¡Ñ§¼°ÒÔÏÂ	³ÇÕò	NA	²»ÂúÒâ	³éÑÌ	Drink more than once a month	7	2	0	0	2	2	2	2	2	2	2	2	2	2	1	2	2	2	2	15	ÒÖÓô
197	10233205001	40097.30859	1	6.5	92.5	166	12.04430008	99.72000122	0.791000009	213.7897949	208.8600006	36.3404007	118.686203	2	4.900000095	6.90816021	39.79999924	13.19999981	0.720000029	58	male	¶À¾Ó	Ð¡Ñ§¼°ÒÔÏÂ	³ÇÕò	ÓÐÐ©ÂúÒâ	ÂúÒâ	²»³éÑÌ	None of these	8	NA	5	0	NA	2	2	2	2	2	2	2	2	2	2	2	2	2	2	6	²»ÒÖÓô
198	10233208001	39420.11328	1	4.800000191	75.69999695	259	29.35448074	90.36000061	0.632799983	179.7689972	83.19000244	52.19100189	111.7274017	3.039999962	5.199999809	4.779600143	33.59999847	10.39999962	0.949999988	78	male	½á»é	Ð¡Ñ§¼°ÒÔÏÂ	³ÇÕò	NA	²»ÂúÒâ	³éÑÌ	None of these	8	NA	0	0	NA	2	2	2	2	2	2	2	2	2	2	2	2	2	2	12	ÒÖÓô
199	10233208002	40922.33984	1	5.300000191	94	212	25.12496948	133.3800049	0.429399997	211.4701996	80.53500366	60.69620132	134.1502075	1.080000043	4.699999809	2.83920002	35.09999847	10.30000019	0.889999986	73	female	½á»é	Ð¡Ñ§¼°ÒÔÏÂ	³ÇÕò	NA	NA	²»³éÑÌ	None of these	2	NA	0	0	NA	2	2	2	2	2	2	2	2	2	2	2	2	1	1	16	ÒÖÓô
200	10233210001	38024.11328	1	6.300000191	88.19999695	194	16.63793945	90.90000153	0.610199988	181.7019958	58.40999985	68.04160309	102.0624008	0.779999971	5.099999905	3.939599991	36.59999847	11.69999981	0.839999974	50	female	½á»é	Ð¡Ñ§¼°ÒÔÏÂ	³ÇÕò	NA	NA	²»³éÑÌ	None of these	8	NA	0	0	NA	2	2	2	2	2	2	2	2	2	2	2	2	1	2	2	²»ÒÖÓô
201	10233210002	42043.45703	1	4.5	91.90000153	180	19.38291931	91.08000183	0.983099997	271.7797852	84.07499695	88.14479828	170.8771973	0.529999971	4.699999809	5.386079788	45.59999847	15.10000038	0.980000019	52	male	½á»é	¸ßÖÐ	³ÇÕò	ÓÐÐ©ÂúÒâ	Ò»°ã	³éÑÌ	None of these	9	10	6	1	17	2	2	2	2	2	2	2	2	1	2	2	2	2	2	1	²»ÒÖÓô
202	10233212001	38674.23828	1	5.099999905	92.69999695	126	31.95940971	98.09999847	0.870100021	184.0216064	60.18000031	62.62919998	112.5006027	0.349999994	4.900000095	4.67208004	43.59999847	13.89999962	NA	66	male	½á»é	³õÖÐ	³ÇÕò	²»ÂúÒâ	NA	²»³éÑÌ	None of these	5	NA	4	0	NA	2	2	2	2	2	2	2	2	1	1	2	2	1	2	22	ÒÖÓô
203	10233212002	38213.42188	1	5	89.5	195	19.38291931	84.05999756	0.711899996	184.7947998	65.48999786	54.89720154	119.8460007	1.50999999	5.099999905	3.54647994	36.70000076	12	0.930000007	60	female	½á»é	Ð¡Ñ§¼°ÒÔÏÂ	³ÇÕò	ÓÐÐ©ÂúÒâ	NA	²»³éÑÌ	None of these	5	NA	2	0	NA	2	2	2	2	2	2	2	2	1	2	2	2	1	2	18	ÒÖÓô
204	10233213001	80334.91406	1	6	90.90000153	134	13.47280979	87.12000275	0.666700006	231.5733948	161.9550018	47.55179977	145.3616028	6.019999981	5	3.729599953	42.5	13.69999981	1.139999986	81	female	¶À¾Ó	Ð¡Ñ§¼°ÒÔÏÂ	³ÇÕò	NA	NA	²»³éÑÌ	None of these	2	NA	0	0	NA	1	2	2	2	2	2	2	2	2	1	2	2	2	2	11	ÒÖÓô
205	10233214001	122480.7578	1	5.099999905	87	179	13.27674007	143.4600067	0.791000009	254.3827972	383.2049866	29.38159943	91.23760223	3.720000029	4.800000191	5.003039837	38.09999847	12.30000019	0.769999981	81	female	¶À¾Ó	Ð¡Ñ§¼°ÒÔÏÂ	³ÇÕò	NA	NA	²»³éÑÌ	None of these	3	NA	0	0	NA	2	2	2	2	2	2	2	2	2	1	2	2	2	2	23	ÒÖÓô
206	10233215001	40901.92188	1	3	88	94	12.60449982	84.23999786	0.711899996	146.5213928	72.56999969	51.03120041	89.30460358	2.880000114	4.800000191	4.490640163	55.5	17.29999924	1.25	80	female	½á»é	Ð¡Ñ§¼°ÒÔÏÂ	³ÇÕò	²»ÂúÒâ	NA	²»³éÑÌ	None of these	7	NA	2	0	NA	1	2	2	2	2	2	2	2	2	2	2	2	2	2	20	ÒÖÓô
207	10233216001	37829.27344	1	5.599999905	94.19999695	171	24.78885078	86.58000183	0.55369997	165.8513947	52.21500015	59.53639984	91.62419891	0.5	4.900000095	3.953039885	37.90000153	12	NA	66	female	½á»é	Ð¡Ñ§¼°ÒÔÏÂ	³ÇÕò	ÓÐÐ©ÂúÒâ	NA	²»³éÑÌ	Drink more than once a month	6	5	0	0	5	2	2	2	2	2	2	2	2	2	2	2	2	2	2	7	²»ÒÖÓô
208	10233217001	66712.17188	1	7	84.90000153	NA	18.79471016	91.98000336	0.723200023	180.9288025	84.07499695	68.42819977	94.33039856	0.600000024	4.300000191	5.61288023	43.5	14.5	0.920000017	46	male	½á»é	Ð¡Ñ§¼°ÒÔÏÂ	³ÇÕò	ÓÐÐ©ÂúÒâ	NA	³éÑÌ	None of these	8	10	7	1	18	2	2	2	2	2	2	2	2	2	2	2	2	2	2	4	²»ÒÖÓô
209	10233218002	39678.23438	NA	NA	NA	NA	NA	NA	NA	NA	NA	NA	NA	NA	NA	NA	30.39999962	NA	NA	47	female	½á»é	Ð¡Ñ§¼°ÒÔÏÂ	³ÇÕò	²»ÂúÒâ	NA	²»³éÑÌ	Drink more than once a month	8	NA	1	0	NA	2	2	2	2	2	2	2	2	2	2	2	2	1	2	10	ÒÖÓô
210	10233301001	25354.10742	1	6.800000191	99.19999695	280	20.61536026	92.69999695	0.666700006	233.8930054	164.6100006	37.50019836	156.9595947	2.089999914	4.699999809	4.927440166	44.40000153	13.80000019	0.910000026	57	female	½á»é	Ð¡Ñ§¼°ÒÔÏÂ	³ÇÕò	NA	²»ÂúÒâ	²»³éÑÌ	None of these	6	5	0	1	6	2	2	2	2	2	2	2	2	2	2	2	2	2	2	17	ÒÖÓô
211	10233301002	28016.78711	1	5.800000191	31.60000038	235	9.187279701	92.51999664	0.836199999	199.4855957	98.23500061	39.43320084	140.3358002	0.600000024	4.800000191	6.002639771	49.20000076	14.89999962	NA	58	male	½á»é	¸ßÖÐ	³ÇÕò	NA	NA	³éÑÌ	None of these	8	10	0	1	11	2	2	2	2	2	2	2	2	2	2	2	2	2	2	4	²»ÒÖÓô
212	10233303001	25509.8457	1	5.699999809	96.5	220	19.01878929	96.12000275	0.50849998	223.4548035	122.1299973	48.71160126	144.9750061	1.75	4.599999905	3.55656004	46.20000076	13.69999981	0.74000001	63	female	½á»é	Ð¡Ñ§¼°ÒÔÏÂ	³ÇÕò	²»ÂúÒâ	NA	²»³éÑÌ	None of these	7	5	3	0	8	2	2	2	2	2	2	2	2	2	2	2	2	2	2	8	²»ÒÖÓô
213	10233303002	27002.58008	1	4.5	93.69999695	256	21.98785019	99	0.960500002	152.3204041	126.5550003	30.54140091	90.07779694	0.720000029	4.300000191	7.027440071	49.70000076	15.10000038	1.039999962	76	male	½á»é	¸ßÖÐ	³ÇÕò	²»ÂúÒâ	Ò»°ã	³éÑÌ	Drink more than once a month	5	NA	3	0	NA	2	2	2	2	2	2	2	2	2	1	2	2	2	2	15	ÒÖÓô
214	10233304001	31108.29688	1	5.900000095	90	193	20.1952095	86.04000092	0.779699981	159.2792053	82.30500031	32.86100006	111.7274017	0.980000019	4.5	5.710319996	47.90000153	14.5	1.029999971	47	male	½á»é	³õÖÐ	³ÇÕò	NA	NA	³éÑÌ	None of these	10	5	0	1	6	2	2	2	2	2	2	2	2	2	2	2	2	2	2	21	ÒÖÓô
215	10233304002	27329.05664	1	5	96.90000153	314	20.1952095	88.37999725	0.576300025	157.7328033	79.65000153	44.45899963	97.03659821	0.529999971	4.400000095	5.634719849	42.09999847	12.60000038	0.899999976	47	female	½á»é	Ð¡Ñ§¼°ÒÔÏÂ	³ÇÕò	NA	ÂúÒâ	²»³éÑÌ	None of these	10	3	0	0	3	2	2	2	2	2	2	2	2	2	2	2	2	2	2	21	ÒÖÓô
216	10233305001	28434.01563	1	6.400000095	100.4000015	336	14.2290802	102.9599991	0.813600004	195.6195984	54.86999893	62.24259949	125.2584	0.74000001	4.5	6.521759987	54	14.19999981	0.920000017	51	male	½á»é	Ð¡Ñ§¼°ÒÔÏÂ	³ÇÕò	ÓÐÐ©ÂúÒâ	ÂúÒâ	³éÑÌ	Drink more than once a month	8	7	4	1	12	2	2	2	2	2	2	2	2	2	2	2	2	2	2	1	²»ÒÖÓô
217	10233305002	25716.01563	1	3.200000048	93.40000153	287	21.14755058	91.98000336	0.485900015	216.8825989	61.95000076	57.99000168	151.1605988	1.080000043	4.599999905	3.207119942	40.59999847	11.80000019	0.670000017	55	female	½á»é	Ð¡Ñ§¼°ÒÔÏÂ	³ÇÕò	²»ÂúÒâ	NA	²»³éÑÌ	None of these	8	7	4	0	11	2	2	2	2	2	2	2	2	2	2	2	2	2	2	8	²»ÒÖÓô
218	10233306001	25350.74023	1	4.099999905	96.30000305	280	13.41679001	219.2400055	0.497200012	221.9084015	119.4749985	64.94879913	138.7893982	0.949999988	9.399999619	3.294480085	42.90000153	12.10000038	NA	58	female	½á»é	Ð¡Ñ§¼°ÒÔÏÂ	Å©´å	ÓÐÐ©ÂúÒâ	ÂúÒâ	²»³éÑÌ	None of these	9	NA	7	1	NA	2	2	2	2	2	2	2	2	2	2	2	2	2	2	4	²»ÒÖÓô
219	10233306002	26242.20117	1	6	106	159	21.76376915	101.1600037	0.677999973	214.1764069	57.52500153	53.35079956	144.9750061	1.700000048	4.5	5.94216013	50.79999924	14.39999962	0.779999971	60	male	½á»é	Ð¡Ñ§¼°ÒÔÏÂ	³ÇÕò	ÓÐÐ©ÂúÒâ	NA	³éÑÌ	Drink more than once a month	9	10	4	1	15	2	2	2	2	2	2	2	2	2	2	2	2	2	2	4	²»ÒÖÓô
220	10233307001	28758.89844	1	6.800000191	98.09999847	325	10.08360004	98.45999908	0.791000009	189.0473938	91.15499878	40.979599	129.1244049	4.019999981	4.599999905	7.628880024	52.5	15.60000038	0.829999983	53	male	½á»é	Ð¡Ñ§¼°ÒÔÏÂ	³ÇÕò	NA	Ò»°ã	ÒÑ½äÑÌ	None of these	8	NA	0	0	NA	2	2	2	2	2	2	2	2	2	2	2	2	1	2	7	²»ÒÖÓô
221	10233308001	27074.28906	1	4.900000095	93.5	436	13.58485031	107.6399994	0.59890002	194.0731964	110.625	51.8044014	119.8460007	0.600000024	4.699999809	3.484319925	44.90000153	12.10000038	0.730000019	43	female	½á»é	Ð¡Ñ§¼°ÒÔÏÂ	³ÇÕò	NA	Ò»°ã	²»³éÑÌ	None of these	10	8	0	1	9	2	2	2	2	2	2	2	2	2	1	1	2	2	2	7	²»ÒÖÓô
222	10233308002	30452.87695	1	5.599999905	95.40000153	222	23.61243057	86.76000214	0.734499991	160.4389954	44.25	66.1085968	80.41280365	1.299999952	4.5	4.791359901	49.5	13.39999962	NA	47	male	½á»é	Ð¡Ñ§¼°ÒÔÏÂ	³ÇÕò	NA	Ò»°ã	³éÑÌ	Drink more than once a month	4	NA	0	1	NA	2	2	2	2	1	2	2	2	2	1	2	2	2	2	11	ÒÖÓô
223	10233312001	25575.33984	1	13	98	288	14.76126957	103.1399994	0.734499991	139.9492035	69.91500092	51.4178009	71.52100372	4.960000038	4.599999905	3.354959965	40.79999924	12.39999962	NA	50	female	½á»é	Ð¡Ñ§¼°ÒÔÏÂ	³ÇÕò	ÓÐÐ©ÂúÒâ	NA	²»³éÑÌ	None of these	7	NA	2	0	NA	2	2	2	2	2	2	2	2	2	1	2	2	2	2	7	²»ÒÖÓô
224	10233312002	28032.66602	1	3.900000095	99	273	14.84529972	96.30000305	0.689300001	173.1967926	85.84500122	70.36119843	83.50559998	1.370000005	4.599999905	5.675039768	48.5	14.39999962	NA	55	male	½á»é	³õÖÐ	³ÇÕò	ÓÐÐ©ÂúÒâ	ÂúÒâ	³éÑÌ	Drink more than once a month	5	NA	3	0	NA	2	2	2	2	2	2	2	2	2	2	2	2	2	2	5	²»ÒÖÓô
225	10233313002	38826.07031	1	4.800000191	98.40000153	183	17.56226921	102.2399979	0.666700006	170.4906006	64.60500336	72.68080139	83.1190033	0.639999986	4.400000095	3.8052001	41.5	12.60000038	1.080000043	61	female	½á»é	Ð¡Ñ§¼°ÒÔÏÂ	³ÇÕò	ÂúÒâ	²»ÂúÒâ	²»³éÑÌ	None of these	8	8	2	0	10	2	2	2	2	2	2	2	2	2	2	2	2	2	2	8	²»ÒÖÓô
226	10233314001	54648.02734	1	4.199999809	91.40000153	151	14.00500011	99.36000061	0.632799983	169.3307953	158.4149933	63.40240097	71.52100372	0.360000014	4.400000095	3.398639917	44.90000153	12.80000019	NA	48	female	½á»é	Ð¡Ñ§¼°ÒÔÏÂ	³ÇÕò	NA	Ò»°ã	²»³éÑÌ	None of these	8	5	0	0	5	1	2	2	2	2	2	2	2	2	2	2	2	1	2	12	ÒÖÓô
227	10233314002	62216.59375	1	6.599999905	96.90000153	180	17.61828995	85.86000061	0.937900007	144.2017975	69.91500092	47.93840027	83.50559998	3.269999981	4.900000095	6.335279942	50.79999924	14.89999962	NA	47	male	½á»é	³õÖÐ	³ÇÕò	ÂúÒâ	NA	ÒÑ½äÑÌ	None of these	9	10	4	1	15	2	2	2	2	2	2	2	2	2	2	2	2	2	2	3	²»ÒÖÓô
228	10233316001	26798.11914	1	7.300000191	98.5	175	32.29552841	81.18000031	1.254299998	260.5683899	97.34999847	35.9538002	210.6970062	7.449999809	4.599999905	5.790959835	41.20000076	12.80000019	1.870000005	60	male	½á»é	³õÖÐ	³ÇÕò	ÂúÒâ	NA	²»³éÑÌ	None of these	8	7	7	1	15	1	2	2	2	2	2	2	2	2	2	2	2	1	2	0	²»ÒÖÓô
229	10233317002	25712.03125	1	5.699999809	94.5	264	22.74411964	112.1399994	0.745800018	215.7227936	114.1650009	51.03120041	143.8152008	1.039999962	4.800000191	5.832960129	58.40000153	14.5	0.769999981	54	female	½á»é	Ð¡Ñ§¼°ÒÔÏÂ	³ÇÕò	ÓÐÐ©ÂúÒâ	Ò»°ã	²»³éÑÌ	None of these	8	6	6	1	13	2	2	2	2	2	2	2	2	2	2	2	2	2	2	3	²»ÒÖÓô
230	10233318001	25608.93164	1	5.199999809	95.80000305	254	15.18142033	117.9000015	0.587599993	203.351593	134.5200043	35.18059921	143.0420074	3.339999914	4.5	3.286079884	42.90000153	12.5	0.790000021	55	female	¶À¾Ó	Ð¡Ñ§¼°ÒÔÏÂ	³ÇÕò	NA	ÂúÒâ	²»³éÑÌ	None of these	8	5	0	0	5	1	2	2	2	2	1	2	2	2	1	2	2	1	2	17	ÒÖÓô
231	10233319001	27334.26758	1	4.099999905	97.5	180	16.44186974	93.77999878	0.50849998	189.0473938	71.68499756	61.08280182	115.2068024	0.569999993	4.599999905	3.39192009	42.79999924	11.80000019	0.730000019	60	female	½á»é	Ð¡Ñ§¼°ÒÔÏÂ	³ÇÕò	NA	Ò»°ã	²»³éÑÌ	None of these	3	NA	0	0	NA	2	2	2	2	2	2	2	2	2	2	2	2	2	2	16	ÒÖÓô
232	10233319002	25515.69141	1	5.400000095	93.19999695	287	27.33776093	118.9800034	0.711899996	226.9342041	78.76499939	98.1964035	118.2995987	0.419999987	4.699999809	4.364640236	49.29999924	13.80000019	0.790000021	61	female	½á»é	Ð¡Ñ§¼°ÒÔÏÂ	³ÇÕò	NA	²»ÂúÒâ	²»³éÑÌ	None of these	3	NA	0	0	NA	2	2	2	2	2	2	2	2	2	2	2	2	2	2	17	ÒÖÓô
233	10233320001	26347.76758	1	4.199999809	101.8000031	220	20.47530937	91.08000183	0.824899971	188.2742004	66.375	56.05699921	114.4336014	1.659999967	4.400000095	4.766160011	47.09999847	13.60000038	1.090000033	72	male	¶À¾Ó	Ð¡Ñ§¼°ÒÔÏÂ	³ÇÕò	NA	ÂúÒâ	²»³éÑÌ	Drink but less than once a month	8	NA	0	0	NA	2	2	2	2	2	2	2	2	2	2	2	2	2	2	4	²»ÒÖÓô
234	10233321001	25929.30078	1	6.599999905	98.30000305	311	24.34069061	129.7799988	0.531099975	265.9808044	147.7949982	43.29919815	189.4340057	0.379999995	5.599999905	4.473840237	48.90000153	13.39999962	0.589999974	54	female	½á»é	Ð¡Ñ§¼°ÒÔÏÂ	³ÇÕò	ÓÐÐ©ÂúÒâ	NA	²»³éÑÌ	None of these	6	NA	3	1	NA	2	2	2	2	2	2	2	2	2	1	2	2	1	2	6	²»ÒÖÓô
235	10233321002	27872.80273	1	4.5	98.5	249	17.39421082	94.86000061	0.689300001	181.7019958	71.68499756	56.05699921	107.0882034	1	4.800000191	6.197519779	49.59999847	13.10000038	NA	55	male	½á»é	Ð¡Ñ§¼°ÒÔÏÂ	³ÇÕò	ÓÐÐ©ÂúÒâ	ÂúÒâ	²»³éÑÌ	None of these	5	6	3	1	10	2	2	2	2	2	2	2	2	2	2	2	2	2	2	2	²»ÒÖÓô
236	10233322001	41043.48438	1	4.800000191	96.5	350	17.0300808	89.81999969	0.802299976	181.7019958	101.7750015	51.8044014	110.1809998	1.279999971	4.900000095	4.499040127	55.40000153	14.5	1.039999962	56	male	½á»é	Ð¡Ñ§¼°ÒÔÏÂ	³ÇÕò	ÓÐÐ©ÂúÒâ	NA	³éÑÌ	Drink more than once a month	8	NA	3	0	NA	2	2	2	2	2	2	2	2	2	2	2	2	2	2	10	ÒÖÓô
237	10233322002	40294.60547	1	6.699999809	99.69999695	256	10.27966976	96.12000275	0.485900015	168.9441986	61.95000076	59.92300034	95.10359955	1.379999995	4.5	3.442320108	42.70000076	12.5	0.75999999	46	female	½á»é	Ð¡Ñ§¼°ÒÔÏÂ	³ÇÕò	ÓÐÐ©ÂúÒâ	NA	²»³éÑÌ	None of these	8	6	4	1	11	2	2	2	2	2	2	2	2	2	2	2	2	2	2	4	²»ÒÖÓô
238	10233323001	41336.43359	1	3.200000048	97.69999695	312	16.46987915	104.4000015	0.576300025	241.625	196.4700012	58.37659836	128.3511963	0.370000005	4.599999905	4.307519913	43.5	12.5	0.560000002	58	male	½á»é	Ð¡Ñ§¼°ÒÔÏÂ	³ÇÕò	ÓÐÐ©ÂúÒâ	NA	³éÑÌ	Drink more than once a month	6	10	3	0	13	2	2	2	2	2	2	2	2	2	2	2	2	2	2	9	²»ÒÖÓô
239	10233323002	40578.90234	1	3.599999905	98.30000305	190	21.67974091	89.09999847	0.802299976	162.371994	54.86999893	53.73740005	99.35620117	0.74000001	4.5	2.896320105	37.5	11.30000019	NA	47	female	½á»é	Ð¡Ñ§¼°ÒÔÏÂ	³ÇÕò	ÓÐÐ©ÂúÒâ	NA	²»³éÑÌ	None of these	5	6	6	0	12	2	2	2	2	2	2	2	2	2	1	2	2	2	2	3	²»ÒÖÓô
240	10233326001	25716.01563	1	6.5	97.40000153	240	16.83400917	96.66000366	0.610199988	151.5471954	131.8650055	36.72700119	81.959198	0.639999986	4.900000095	4.69727993	37.79999924	10.69999981	0.959999979	55	female	½á»é	Ð¡Ñ§¼°ÒÔÏÂ	³ÇÕò	²»ÂúÒâ	²»ÂúÒâ	²»³éÑÌ	None of these	6	NA	3	0	NA	1	2	2	2	1	2	2	2	1	1	2	2	1	2	7	²»ÒÖÓô
241	10233326002	26242.20117	1	3.900000095	100.8000031	256	15.01336002	85.31999969	0.768400013	141.8822021	62.83499908	52.96419907	73.45400238	1.269999981	5.099999905	5.179440022	43.90000153	13.10000038	1	60	male	½á»é	Ð¡Ñ§¼°ÒÔÏÂ	³ÇÕò	ÓÐÐ©ÂúÒâ	NA	²»³éÑÌ	None of these	6	NA	2	0	NA	2	2	2	2	2	2	2	2	2	2	2	2	2	2	12	ÒÖÓô
242	10233327001	25705.42383	1	4.599999905	93.30000305	249	19.38291931	116.0999985	0.621500015	237.7590027	115.0500031	49.48479843	167.0112	1.330000043	4.900000095	3.734639883	39.79999924	12.10000038	0.790000021	58	female	½á»é	Ð¡Ñ§¼°ÒÔÏÂ	³ÇÕò	ÓÐÐ©ÂúÒâ	NA	²»³éÑÌ	None of these	6	8	4	0	12	2	2	2	2	1	2	2	2	1	1	2	2	1	2	15	ÒÖÓô
243	10233328001	25255.40625	1	5	90.80000305	247	12.77256012	101.6999969	0.542400002	185.1813965	74.33999634	55.28379822	115.593399	4.880000114	4.800000191	3.564960003	42.90000153	12.10000038	0.889999986	56	female	¶À¾Ó	Ð¡Ñ§¼°ÒÔÏÂ	³ÇÕò	NA	NA	²»³éÑÌ	Drink but less than once a month	8	4	0	0	4	2	2	2	2	2	2	2	2	2	1	2	2	1	2	5	²»ÒÖÓô
244	10233329001	28027.19727	1	6.900000095	109.6999969	229	16.38585091	98.09999847	0.734499991	185.1813965	72.56999969	67.2684021	99.35620117	0.899999976	4.400000095	5.501999855	56.90000153	16.5	NA	56	male	½á»é	³õÖÐ	³ÇÕò	ÂúÒâ	ÂúÒâ	³éÑÌ	Drink more than once a month	7	10	6	1	17	2	2	2	2	2	2	2	2	2	2	2	2	2	2	0	²»ÒÖÓô
245	10233329002	25819.92578	1	5.199999809	97.90000153	264	17.64629936	87.48000336	0.757099986	249.3569946	165.4949951	57.21680069	158.1194	1.299999952	4.900000095	4.751039982	46	13.39999962	0.819999993	56	female	½á»é	³õÖÐ	³ÇÕò	NA	²»ÂúÒâ	²»³éÑÌ	None of these	8	NA	0	0	NA	2	1	2	2	2	2	2	2	1	2	2	2	2	2	2	²»ÒÖÓô
246	10233330001	40594.63281	1	5.900000095	95.40000153	309	15.7136097	93.59999847	0.564999998	175.5164032	49.56000137	62.62919998	100.9026031	1.610000014	4.599999905	2.892960072	35.59999847	10.89999962	0.899999976	45	female	½á»é	Ð¡Ñ§¼°ÒÔÏÂ	³ÇÕò	ÓÐÐ©ÂúÒâ	NA	²»³éÑÌ	None of these	6	9	4	0	13	2	2	2	2	2	2	2	2	2	2	2	2	2	2	4	²»ÒÖÓô
247	10233330002	40571.41797	1	7.400000095	88.69999695	231	14.53719044	100.6200027	0.55369997	219.5888062	118.5899963	56.8302002	136.8563995	0.74000001	4.900000095	5.429759979	58.29999924	17.60000038	0.680000007	48	female	½á»é	Ð¡Ñ§¼°ÒÔÏÂ	³ÇÕò	ÓÐÐ©ÂúÒâ	NA	³éÑÌ	Drink but less than once a month	8	10	6	1	17	2	2	2	2	2	2	2	2	2	2	2	2	2	2	1	²»ÒÖÓô
248	10233331001	30864.83398	1	6.099999905	94.80000305	316	13.69688988	109.8000031	0.576300025	173.1967926	53.98500061	59.53639984	102.0624008	1.190000057	4.699999809	3.470880032	48.79999924	14.89999962	0.819999993	49	male	½á»é	Ð¡Ñ§¼°ÒÔÏÂ	³ÇÕò	²»ÂúÒâ	NA	²»³éÑÌ	Drink more than once a month	9	NA	4	0	NA	2	2	2	2	2	2	2	2	2	1	2	2	2	2	15	ÒÖÓô
249	10233331002	27329.05664	1	3.900000095	90.59999847	245	19.46694946	93.77999878	0.700600028	204.897995	117.7050018	61.08280182	120.6192017	0.300000012	4.199999809	2.446079969	46.59999847	13.60000038	0.769999981	47	female	½á»é	Ð¡Ñ§¼°ÒÔÏÂ	³ÇÕò	NA	NA	²»³éÑÌ	None of these	7	NA	0	0	NA	2	2	2	2	2	2	2	2	2	1	2	2	1	2	11	ÒÖÓô
250	10233332001	26992.50977	1	5.800000191	103.4000015	251	13.55683994	134.4600067	1.084800005	192.1401978	172.5749969	30.15480042	117.139801	5.380000114	5.199999809	4.9207201	40	11.10000038	1.169999957	80	male	½á»é	³õÖÐ	³ÇÕò	²»ÂúÒâ	NA	²»³éÑÌ	None of these	9	NA	1	0	NA	2	2	2	2	2	2	2	2	2	2	2	2	2	2	7	²»ÒÖÓô
251	10446107001	95918.73438	2	5	92.40000153	191	12.26838017	93.77999878	0.903999984	152.7070007	80.53500366	46.77859879	87.37159729	0.639999986	4.800000191	4.608240128	36	12.10000038	1.129999995	67	male	½á»é	Ð¡Ñ§¼°ÒÔÏÂ	³ÇÕò	²»ÂúÒâ	NA	³éÑÌ	Drink more than once a month	3	NA	3	0	NA	2	2	2	2	2	2	2	2	2	1	2	2	1	2	NA	NA
252	10446109001	87001.58594	2	9.699999809	91.19999695	283	23.86451912	121.1399994	0.666700006	110.1809998	161.0700073	25.9022007	47.93840027	1.679999948	5	4.141200066	34.90000153	11.80000019	0.790000021	66	male	½á»é	Ð¡Ñ§¼°ÒÔÏÂ	³ÇÕò	ÓÐÐ©ÂúÒâ	Ò»°ã	³éÑÌ	Drink but less than once a month	6	NA	4	1	NA	2	2	2	2	2	2	2	2	2	1	2	2	1	2	6	²»ÒÖÓô
253	10446109002	84630.73438	2	4.699999809	89.19999695	255	20.58735085	106.1999969	0.689300001	146.1347961	138.0599976	46.00540161	75.77359772	0.379999995	4.300000191	3.667439938	31	10	0.75	61	female	½á»é	Ð¡Ñ§¼°ÒÔÏÂ	³ÇÕò	ÓÐÐ©ÂúÒâ	NA	²»³éÑÌ	Drink but less than once a month	2	NA	4	1	NA	2	2	2	2	2	2	2	2	2	1	2	2	1	2	NA	NA
254	10446117002	142020.1094	2	6.900000095	89.30000305	233	17.11411095	94.13999939	0.813600004	161.9853973	119.4749985	35.56719971	95.49019623	4.53000021	4.699999809	4.98623991	41.40000153	14.30000019	0.819999993	48	male	½á»é	³õÖÐ	³ÇÕò	²»ÂúÒâ	²»ÂúÒâ	²»³éÑÌ	Drink more than once a month	4	10	2	1	13	2	2	2	2	1	2	2	2	2	2	2	2	1	1	24	ÒÖÓô
255	10446118001	92013.10156	2	5.800000191	97	159	11.28802967	134.1000061	0.892700016	156.1864014	96.46499634	59.92300034	76.93340302	66.30000305	5.400000095	3.887520075	42.09999847	12.69999981	1.269999981	61	male	½á»é	Ð¡Ñ§¼°ÒÔÏÂ	³ÇÕò	ÓÐÐ©ÂúÒâ	NA	³éÑÌ	Drink more than once a month	6	NA	3	1	NA	1	2	2	2	1	2	2	2	2	2	2	2	1	2	3	²»ÒÖÓô
256	10446118002	82916.14063	2	5.599999905	94.40000153	184	17.17012978	82.26000214	0.350300014	167.3977966	92.92500305	49.09820175	95.10359955	0.230000004	4.599999905	2.434319973	39.40000153	12.39999962	0.779999971	59	female	½á»é	Ð¡Ñ§¼°ÒÔÏÂ	³ÇÕò	NA	NA	²»³éÑÌ	Drink more than once a month	3	NA	4	1	NA	2	2	2	2	2	2	2	2	2	1	2	2	1	2	12	ÒÖÓô
257	10446205001	34833.17188	2	5.699999809	88.80000305	189	10.11161041	74.87999725	0.59890002	139.5626068	63.72000122	52.19100189	57.21680069	2.690000057	4.599999905	3.739680052	42	14	NA	46	female	½á»é	Ð¡Ñ§¼°ÒÔÏÂ	³ÇÕò	ÓÐÐ©ÂúÒâ	Ò»°ã	²»³éÑÌ	None of these	4	4	4	1	9	2	2	2	2	2	2	2	2	2	2	2	2	2	2	7	²»ÒÖÓô
258	10446205002	37592.90625	2	6.199999809	92.69999695	278	18.23451042	139.6799927	0.542400002	151.5471954	179.6549988	39.81980133	65.33540344	0.449999988	4.699999809	5.248320103	44.40000153	14.80000019	0.819999993	53	male	½á»é	Ð¡Ñ§¼°ÒÔÏÂ	³ÇÕò	²»ÂúÒâ	NA	³éÑÌ	Drink more than once a month	9	4	3	1	8	2	2	2	2	2	2	2	2	2	2	2	2	2	1	17	ÒÖÓô
259	10446206002	31540.51758	2	5.199999809	71.09999847	195	14.45316029	127.9800034	0.59890002	165.8513947	58.40999985	60.69620132	90.85099792	0.400000006	5.300000191	6.597360134	43.90000153	14.19999981	1.210000038	57	female	½á»é	Ð¡Ñ§¼°ÒÔÏÂ	³ÇÕò	ÓÐÐ©ÂúÒâ	Ò»°ã	²»³éÑÌ	None of these	3	5	2	0	7	2	2	2	2	1	2	1	2	2	2	2	2	1	2	10	ÒÖÓô
260	10446208002	33233.38281	1	6	81.59999847	421	10.50374985	92.16000366	0.768400013	138.0162048	71.68499756	43.68579865	75.00039673	8.130000114	4.900000095	4.82159996	33.59999847	10.69999981	1.159999967	74	male	½á»é	Ð¡Ñ§¼°ÒÔÏÂ	³ÇÕò	ÓÐÐ©ÂúÒâ	NA	²»³éÑÌ	Drink more than once a month	5	NA	4	0	NA	1	2	1	2	2	2	2	2	2	2	2	2	2	2	9	²»ÒÖÓô
261	10446210001	34384.69531	2	5.400000095	93.59999847	178	10.89589024	89.09999847	0.542400002	158.8925934	117.7050018	54.12400055	80.79940033	0.270000011	4.400000095	3.106319904	40.5	12.30000019	0.75999999	46	female	½á»é	Ð¡Ñ§¼°ÒÔÏÂ	³ÇÕò	ÓÐÐ©ÂúÒâ	Ò»°ã	²»³éÑÌ	None of these	10	7	5	1	13	2	2	2	2	2	2	2	2	2	2	2	2	2	2	1	²»ÒÖÓô
262	10446210002	43181.74219	2	6.699999809	91.59999847	189	9.271309853	93.23999786	0.892700016	147.2946014	225.6750031	45.61880112	52.96419907	0.610000014	4.400000095	6.121920109	49.90000153	16	NA	46	male	½á»é	Ð¡Ñ§¼°ÒÔÏÂ	³ÇÕò	ÓÐÐ©ÂúÒâ	Ò»°ã	³éÑÌ	Drink more than once a month	10	10	8	1	19	2	2	2	2	2	2	2	2	2	2	2	2	2	2	4	²»ÒÖÓô
263	10446211001	34853.65625	2	6.099999905	97.5	137	9.83150959	72.54000092	0.802299976	168.1710052	82.30500031	65.33540344	80.79940033	0.25999999	3.799999952	4.310880184	37.79999924	12.30000019	0.870000005	46	female	½á»é	Ð¡Ñ§¼°ÒÔÏÂ	³ÇÕò	²»ÂúÒâ	NA	³éÑÌ	None of these	8	10	2	1	13	2	2	2	2	2	2	2	2	2	1	2	2	1	2	12	ÒÖÓô
264	10446214002	31015.86328	2	4.699999809	95.30000305	223	10.02758026	112.6800003	0.802299976	227.3208008	131.8650055	56.05699921	152.7070007	0.720000029	4.900000095	4.520880222	39.5	12.80000019	NA	59	female	½á»é	Ð¡Ñ§¼°ÒÔÏÂ	³ÇÕò	²»ÂúÒâ	²»ÂúÒâ	²»³éÑÌ	None of these	6	5	4	1	10	2	2	2	2	2	2	2	2	2	1	2	2	1	2	29	ÒÖÓô
265	10446215001	42488.68359	2	5.800000191	80.5	220	19.46694946	120.2399979	0.892700016	168.5576019	111.5100021	60.30960083	87.7582016	0.430000007	4.599999905	5.938799858	44.40000153	14.10000038	NA	45	male	½á»é	Ð¡Ñ§¼°ÒÔÏÂ	³ÇÕò	ÓÐÐ©ÂúÒâ	NA	³éÑÌ	Drink more than once a month	8	6	2	1	9	2	2	2	2	2	2	2	2	2	2	2	2	2	2	15	ÒÖÓô
266	10446215002	34520.99219	2	4.800000191	89.19999695	273	15.23744011	102.7799988	0.55369997	152.7070007	100.0049973	47.93840027	73.06739807	0.370000005	4.800000191	2.738399982	34.29999924	11	0.829999983	40	female	½á»é	Ð¡Ñ§¼°ÒÔÏÂ	³ÇÕò	²»ÂúÒâ	NA	²»³éÑÌ	None of these	6	9	5	1	15	2	2	2	2	2	2	2	1	2	2	2	2	1	2	21	ÒÖÓô
267	10446217001	35498.82031	2	7.400000095	91.30000305	263	17.36619949	97.37999725	0.50849998	158.5059967	61.06499863	57.21680069	90.07779694	0.209999993	5	2.849280119	40.79999924	14	0.670000017	47	female	½á»é	Ð¡Ñ§¼°ÒÔÏÂ	³ÇÕò	ÓÐÐ©ÂúÒâ	NA	²»³éÑÌ	None of these	7	5	3	0	8	2	2	2	2	2	2	2	2	2	2	2	2	2	2	NA	NA
268	10446217002	43217.625	2	4.199999809	89.69999695	266	10.27966976	120.4199982	0.576300025	145.3616028	43.36500168	47.93840027	88.14479828	0.239999995	4.800000191	3.872400045	42.40000153	14.30000019	NA	45	male	½á»é	Ð¡Ñ§¼°ÒÔÏÂ	³ÇÕò	ÂúÒâ	Ò»°ã	³éÑÌ	Drink more than once a month	9	5	2	1	8	2	2	2	2	2	2	2	2	2	2	2	2	1	2	2	²»ÒÖÓô
269	10446218002	42453.40625	2	NA	NA	NA	NA	NA	NA	NA	NA	NA	NA	NA	NA	NA	30.39999962	NA	NA	46	male	½á»é	Ð¡Ñ§¼°ÒÔÏÂ	³ÇÕò	ÓÐÐ©ÂúÒâ	NA	²»³éÑÌ	None of these	1	4	3	1	8	2	2	2	2	2	2	2	2	2	2	2	2	2	2	20	ÒÖÓô
270	10446220002	39494.29297	2	4.900000095	97	321	11.96026993	140.2200012	0.711899996	153.4801941	299.1300049	59.53639984	41.75279999	1.590000033	4.599999905	4.354559898	39.59999847	12.69999981	NA	50	male	½á»é	³õÖÐ	³ÇÕò	ÂúÒâ	²»ÂúÒâ	³éÑÌ	Drink more than once a month	10	5	3	1	9	2	2	2	2	2	2	2	2	2	2	2	2	2	2	16	ÒÖÓô
271	10446221001	34326.01563	2	7.099999905	88.5	216	11.68017006	84.77999878	0.497200012	125.6449966	104.4300003	45.23220062	57.60340118	4.480000019	4.599999905	5.626319885	38.40000153	12.60000038	NA	49	female	½á»é	Ð¡Ñ§¼°ÒÔÏÂ	³ÇÕò	ÓÐÐ©ÂúÒâ	Ò»°ã	²»³éÑÌ	None of these	2	4	2	1	7	2	2	2	2	2	2	2	2	2	2	2	2	2	2	15	ÒÖÓô
272	10446221002	35571.94531	2	9.699999809	88.40000153	268	13.78092003	124.7399979	0.757099986	201.0319977	106.1999969	37.50019836	139.5626068	8.93999958	5.300000191	4.282320023	46.79999924	15.69999981	NA	56	male	½á»é	Ð¡Ñ§¼°ÒÔÏÂ	³ÇÕò	ÂúÒâ	NA	³éÑÌ	None of these	10	4	5	1	10	2	2	2	2	2	2	2	2	2	2	2	2	1	2	5	²»ÒÖÓô
273	10446222001	44663.67969	2	4.099999905	74.19999695	108	19.15884018	79.55999756	0.711899996	77.31999969	110.625	30.54140091	27.83519936	2.130000114	4.099999905	5.176080227	34.90000153	11	1.100000024	49	male	½á»é	¸ßÖÐ	³ÇÕò	NA	Ò»°ã	NA	Drink more than once a month	NA	NA	0	NA	NA	2	2	2	2	2	2	2	2	2	2	2	2	2	2	NA	NA
274	10446222002	34833.17188	2	7.099999905	91.40000153	307	12.71654034	60.84000015	0.768400013	148.0677948	41.59500122	67.2684021	71.9076004	1.830000043	4.699999809	4.633440018	43.20000076	13.80000019	0.980000019	47	female	½á»é	Ð¡Ñ§¼°ÒÔÏÂ	³ÇÕò	ÓÐÐ©ÂúÒâ	NA	²»³éÑÌ	None of these	8	5	5	1	11	2	2	2	2	2	2	2	2	2	2	2	2	2	2	0	²»ÒÖÓô
275	10446223001	31908.83984	2	5.300000191	88.90000153	201	17.92639923	92.87999725	0.700600028	158.8925934	131.8650055	49.87139893	85.82520294	4.420000076	5	4.100880146	40.09999847	13.19999981	NA	64	female	½á»é	Ð¡Ñ§¼°ÒÔÏÂ	³ÇÕò	ÓÐÐ©ÂúÒâ	NA	²»³éÑÌ	None of these	8	2	2	0	4	2	2	2	2	2	2	2	2	2	2	2	2	2	2	1	²»ÒÖÓô
276	10446223002	34145.59766	2	6.5	98.69999695	260	15.62957954	135.1799927	0.881399989	240.4651947	157.5299988	70.74780273	126.031601	0.810000002	4.599999905	5.767439842	43.5	14.60000038	NA	61	male	½á»é	³õÖÐ	³ÇÕò	²»ÂúÒâ	²»ÂúÒâ	³éÑÌ	Drink more than once a month	5	7	3	1	11	2	2	2	2	1	2	2	2	2	2	2	2	2	2	10	ÒÖÓô
277	10446224002	44697.375	2	7.5	97.59999847	293	15.23744011	154.6199951	0.915300012	182.4752045	85.84500122	67.65499878	93.17060089	2.289999962	4.599999905	4.534319878	41.5	14.39999962	0.99000001	48	male	½á»é	³õÖÐ	³ÇÕò	ÓÐÐ©ÂúÒâ	NA	³éÑÌ	None of these	8	10	9	1	20	1	2	2	2	1	2	1	2	2	1	2	2	2	1	11	ÒÖÓô
278	10446225001	62490.49609	2	5.099999905	90.69999695	179	14.03300953	108.9000015	0.903999984	146.1347961	97.34999847	52.19100189	76.93340302	3.349999905	4.900000095	5.246640205	36.70000076	11.19999981	1.120000005	69	male	¶À¾Ó	Ð¡Ñ§¼°ÒÔÏÂ	³ÇÕò	ÓÐÐ©ÂúÒâ	Ò»°ã	²»³éÑÌ	None of these	6	7	2	0	9	2	2	1	2	2	2	2	2	2	2	2	2	2	2	12	ÒÖÓô
279	10446227001	33192.33984	1	8.100000381	78.90000153	167	17.08609962	90.72000122	0.745800018	172.0370026	71.68499756	54.12400055	112.1139984	1.110000014	5	4.744319916	37	11	1.049999952	78	male	½á»é	Ð¡Ñ§¼°ÒÔÏÂ	³ÇÕò	ÂúÒâ	NA	³éÑÌ	None of these	3	4	1	0	5	2	2	2	2	2	2	2	2	2	2	2	2	2	2	NA	NA
280	10446227002	31209.31055	1	4.599999905	87.90000153	276	16.52589989	84.59999847	0.429399997	221.9084015	54.86999893	73.06739807	141.8822021	0.349999994	4.800000191	3.178560019	41.09999847	12.69999981	0.829999983	65	female	½á»é	Ð¡Ñ§¼°ÒÔÏÂ	³ÇÕò	ÓÐÐ©ÂúÒâ	NA	²»³éÑÌ	None of these	7	4	2	0	6	2	2	2	2	2	2	2	2	2	2	2	2	2	2	NA	NA
281	10446228001	30721.50195	2	5.699999809	98.59999847	239	17.39421082	102.0599976	0.666700006	183.2483978	53.98500061	72.29419708	104.7686005	0.280000001	4.5	4.987919807	42.70000076	13.89999962	1.159999967	65	female	½á»é	Ð¡Ñ§¼°ÒÔÏÂ	³ÇÕò	ÂúÒâ	NA	²»³éÑÌ	Drink more than once a month	10	8	5	1	14	2	2	2	2	2	2	2	2	2	2	2	2	2	2	1	²»ÒÖÓô
282	10446228002	32813.51172	2	5.400000095	86.40000153	213	18.40257072	82.44000244	0.689300001	204.5113983	153.1049957	42.13940048	132.9904022	11.40999985	4.699999809	4.326000214	37.09999847	11.89999962	1.179999948	69	male	½á»é	³õÖÐ	³ÇÕò	ÓÐÐ©ÂúÒâ	²»ÂúÒâ	ÒÑ½äÑÌ	None of these	7	10	8	1	19	2	2	2	2	2	2	2	2	2	2	2	2	1	1	2	²»ÒÖÓô
283	10446301002	42234.44922	1	6.199999809	70.80000305	173	12.4084301	89.45999908	0.666700006	180.9288025	62.83499908	56.05699921	110.9542007	0.25	5	3.677520037	33.09999847	9.800000191	NA	47	female	½á»é	Ð¡Ñ§¼°ÒÔÏÂ	³ÇÕò	ÓÐÐ©ÂúÒâ	NA	²»³éÑÌ	None of these	8	NA	3	0	NA	2	2	2	2	2	2	2	2	1	2	2	2	1	2	17	ÒÖÓô
284	10446303001	42242.5	2	4.400000095	90.09999847	217	18.68267059	95.22000122	0.564999998	154.2534027	65.48999786	49.09820175	95.87680054	0.209999993	4.699999809	2.525039911	38	12.89999962	NA	46	female	½á»é	Ð¡Ñ§¼°ÒÔÏÂ	³ÇÕò	²»ÂúÒâ	²»ÂúÒâ	²»³éÑÌ	None of these	5	NA	4	0	NA	2	2	2	2	2	2	2	2	2	1	2	2	2	2	NA	NA
285	10446304001	50533.375	2	6.099999905	93	112	13.30475044	87.12000275	0.734499991	139.9492035	92.04000092	48.32500076	68.81479645	1.690000057	4.900000095	3.569999933	44.29999924	15.19999981	NA	46	male	½á»é	Ð¡Ñ§¼°ÒÔÏÂ	³ÇÕò	ÂúÒâ	NA	³éÑÌ	None of these	4	9	8	1	18	2	2	2	2	1	2	2	2	2	1	2	2	1	2	4	²»ÒÖÓô
286	10446304002	43334.14844	1	7	94.30000305	138	27.00164032	108.1800003	0.745800018	199.098999	307.980011	47.55179977	77.31999969	2.029999971	4.900000095	3.181920052	40.20000076	13.69999981	NA	46	female	½á»é	Ð¡Ñ§¼°ÒÔÏÂ	³ÇÕò	ÓÐÐ©ÂúÒâ	NA	²»³éÑÌ	None of these	4	NA	0	0	NA	1	1	2	2	2	2	2	2	2	1	2	2	1	2	5	²»ÒÖÓô
287	10446305002	42685.41016	2	6.699999809	89.59999847	91	12.80056953	131.7599945	0.621500015	190.9803925	142.4850006	43.29919815	107.8613968	15.06000042	5.300000191	4.270559788	38.79999924	12.80000019	NA	47	female	½á»é	Ð¡Ñ§¼°ÒÔÏÂ	³ÇÕò	ÓÐÐ©ÂúÒâ	NA	²»³éÑÌ	None of these	8	7	3	0	10	2	2	2	2	2	2	2	2	2	2	2	2	2	2	1	²»ÒÖÓô
288	10446309001	40020.18359	2	5.199999809	92.19999695	161	19.91510963	103.8600006	0.55369997	135.6965942	88.5	46.00540161	71.52100372	0.50999999	5	2.474639893	40.29999924	12.89999962	0.75	61	female	½á»é	Ð¡Ñ§¼°ÒÔÏÂ	³ÇÕò	ÓÐÐ©ÂúÒâ	NA	³éÑÌ	None of these	3	NA	4	0	NA	2	2	2	2	2	2	2	2	2	2	2	2	2	2	NA	NA
289	10446310002	63339.98438	2	4.199999809	94.09999847	179	15.88167	113.0400009	0.802299976	143.4286041	85.84500122	42.91260147	76.54679871	8.550000191	5	4.169760227	37.09999847	11.80000019	0.949999988	48	female	½á»é	Ð¡Ñ§¼°ÒÔÏÂ	³ÇÕò	ÓÐÐ©ÂúÒâ	NA	²»³éÑÌ	Drink more than once a month	7	NA	3	1	NA	2	2	2	2	2	2	2	2	2	1	2	2	1	2	NA	NA
290	10446312001	39609.60938	2	8.600000381	91.19999695	241	34.50831985	113.0400009	0.802299976	213.0166016	366.3900146	36.72700119	83.89219666	0.660000026	5	4.939199924	38.29999924	13	0.860000014	56	female	½á»é	Ð¡Ñ§¼°ÒÔÏÂ	³ÇÕò	²»ÂúÒâ	NA	²»³éÑÌ	None of these	1	8	2	1	11	2	2	2	2	2	2	2	2	2	2	2	2	2	2	19	ÒÖÓô
291	10446312002	43868.19141	2	5.800000191	98.59999847	143	21.59571075	132.3000031	0.802299976	165.8513947	106.1999969	43.29919815	102.8356018	2.119999886	5.300000191	3.855600119	44.90000153	14.60000038	0.99000001	57	male	½á»é	Ð¡Ñ§¼°ÒÔÏÂ	³ÇÕò	²»ÂúÒâ	²»ÂúÒâ	³éÑÌ	None of these	5	5	4	1	10	1	2	1	2	2	2	2	2	2	2	2	2	2	2	14	ÒÖÓô
292	10446314001	40125.26563	1	7.699999809	94.90000153	241	13.44480038	292.3200073	0.576300025	246.6508026	200.0099945	61.4693985	134.9234009	1.879999995	10.30000019	3.316319942	42.29999924	14.19999981	NA	51	female	½á»é	Ð¡Ñ§¼°ÒÔÏÂ	³ÇÕò	NA	NA	²»³éÑÌ	Drink but less than once a month	3	NA	0	0	NA	2	2	2	2	2	2	2	2	2	2	2	2	1	2	26	ÒÖÓô
293	10446319001	39677.14453	2	6.199999809	92.5	162	25.74118996	96.30000305	0.836199999	172.0370026	64.60500336	70.36119843	83.50559998	2.599999905	5.099999905	4.683839798	35	10.89999962	1.159999967	69	male	½á»é	Ð¡Ñ§¼°ÒÔÏÂ	³ÇÕò	²»ÂúÒâ	²»ÂúÒâ	²»³éÑÌ	None of these	3	7	3	0	10	1	2	2	2	1	2	1	2	1	2	2	2	1	2	15	ÒÖÓô
294	10446320001	45322.18359	1	8	95.30000305	200	13.69688988	122.0400009	0.666700006	158.1194	101.7750015	52.19100189	82.34580231	0.910000026	4.900000095	3.601919889	39.70000076	13.80000019	0.850000024	50	male	½á»é	Ð¡Ñ§¼°ÒÔÏÂ	³ÇÕò	ÓÐÐ©ÂúÒâ	NA	³éÑÌ	Drink more than once a month	6	6	4	1	11	2	2	2	2	2	2	2	2	2	2	2	2	2	2	7	²»ÒÖÓô
295	10446320002	42677.53516	1	8	87.80000305	249	17.36619949	105.4800034	0.723200023	161.5988007	88.5	40.979599	98.58300018	1.970000029	4.800000191	4.043759823	44.70000076	14.30000019	0.829999983	48	female	½á»é	Ð¡Ñ§¼°ÒÔÏÂ	³ÇÕò	ÂúÒâ	NA	²»³éÑÌ	None of these	8	5	1	1	7	2	2	2	2	2	2	2	2	2	2	2	2	2	2	14	ÒÖÓô
296	10446322001	43881.62891	1	5	93.90000153	258	9.019220352	98.63999939	0.576300025	181.7019958	103.5449982	56.4435997	106.3150024	0.370000005	4.400000095	2.71991992	36.29999924	11.5	0.74000001	70	female	½á»é	Ð¡Ñ§¼°ÒÔÏÂ	³ÇÕò	ÓÐÐ©ÂúÒâ	Ò»°ã	²»³éÑÌ	Drink but less than once a month	3	NA	6	0	NA	1	2	2	2	2	2	2	1	2	2	2	2	1	2	24	ÒÖÓô
297	10446323001	39248.65234	1	6.699999809	92.69999695	151	9.075240135	109.9800034	0.632799983	169.3307953	77.87999725	52.19100189	98.1964035	2.890000105	4.800000191	3.425519943	39.09999847	12.60000038	NA	54	female	½á»é	Ð¡Ñ§¼°ÒÔÏÂ	³ÇÕò	²»ÂúÒâ	²»ÂúÒâ	²»³éÑÌ	None of these	3	4	4	0	8	1	2	2	2	2	2	2	2	2	2	2	2	1	2	4	²»ÒÖÓô
298	10446324001	42226.66016	1	6.800000191	95.09999847	165	26.69352913	102.0599976	0.50849998	195.6195984	84.07499695	75.38700104	95.10359955	2.819999933	5	2.556960106	41.29999924	13.30000019	0.910000026	48	female	½á»é	Ð¡Ñ§¼°ÒÔÏÂ	³ÇÕò	ÓÐÐ©ÂúÒâ	²»ÂúÒâ	²»³éÑÌ	None of these	3	5	1	0	6	2	2	2	2	2	2	2	2	2	2	2	2	2	2	NA	NA
299	10451202001	130033.5234	2	NA	NA	NA	22.40800095	89.63999939	0.700600028	163.918396	80.53500366	54.89720154	109.0212021	0.5	5.5	3.08784008	30.39999962	NA	1.269999981	81	female	¶À¾Ó	Ð¡Ñ§¼°ÒÔÏÂ	³ÇÕò	ÓÐÐ©ÂúÒâ	Ò»°ã	²»³éÑÌ	None of these	6	4	3	0	7	2	2	2	2	2	2	2	2	2	2	2	2	2	2	19	ÒÖÓô
300	10451205001	73943.60156	2	NA	NA	NA	27.02964973	96.30000305	0.59890002	177.8359985	97.34999847	66.49520111	102.4489975	0.25999999	4.900000095	4.102560043	30.39999962	NA	0.800000012	74	male	½á»é	Ð¡Ñ§¼°ÒÔÏÂ	³ÇÕò	NA	NA	³éÑÌ	Drink more than once a month	3	3	0	0	3	2	2	2	2	2	2	2	2	2	2	2	2	1	2	9	²»ÒÖÓô
301	10451208002	73667.625	2	NA	NA	NA	18.01042938	100.6200027	0.757099986	134.5368042	95.58000183	41.75279999	86.5983963	3.160000086	5.099999905	3.084480047	30.39999962	NA	NA	33	female	½á»é	Ð¡Ñ§¼°ÒÔÏÂ	³ÇÕò	²»ÂúÒâ	ÂúÒâ	²»³éÑÌ	None of these	8	8	4	1	13	2	2	2	2	2	2	2	2	2	2	2	2	1	2	21	ÒÖÓô
302	10451210001	66089.45313	2	NA	NA	NA	19.66301918	108.9000015	0.587599993	180.9288025	204.4349976	26.28879929	120.6192017	36.09999847	5.199999809	3.94968009	30.39999962	NA	NA	60	female	½á»é	³õÖÐ	³ÇÕò	NA	Ò»°ã	²»³éÑÌ	None of these	8	9	0	1	10	1	2	2	2	2	2	2	2	2	1	2	2	1	2	12	ÒÖÓô
303	10451210002	69570.58594	2	NA	NA	NA	25.4890995	104.5800018	0.64410001	152.3204041	80.53500366	53.73740005	92.78399658	3.619999886	5.099999905	3.590159893	30.39999962	NA	0.939999998	60	male	½á»é	Ð¡Ñ§¼°ÒÔÏÂ	³ÇÕò	NA	NA	²»³éÑÌ	None of these	9	4	0	0	4	2	2	2	2	2	2	2	2	2	2	2	2	1	2	8	²»ÒÖÓô
304	10451211001	78996.46094	2	NA	NA	NA	19.43894005	116.0999985	0.64410001	199.4855957	254.8800049	53.35079956	112.8871994	0.680000007	5.199999809	4.250400066	30.39999962	NA	0.879999995	45	female	½á»é	³õÖÐ	³ÇÕò	NA	ÂúÒâ	²»³éÑÌ	None of these	7	6	0	1	7	2	2	2	2	2	2	2	2	2	1	2	2	1	2	11	ÒÖÓô
305	10451211002	97633.8125	2	NA	NA	NA	22.96820068	104.2200012	1.01699996	142.2687988	79.65000153	62.24259949	71.13439941	1.090000033	5	4.96104002	30.39999962	NA	NA	46	male	½á»é	³õÖÐ	³ÇÕò	NA	NA	³éÑÌ	None of these	6	9	0	1	10	2	2	2	2	2	2	2	2	2	2	2	2	2	2	4	²»ÒÖÓô
306	10451212001	84816.875	2	NA	NA	NA	18.2064991	144	0.960500002	279.1252136	442.5	34.02080154	145.3616028	11.55000019	6.199999809	7.524720192	30.39999962	NA	1.289999962	70	female	½á»é	Ð¡Ñ§¼°ÒÔÏÂ	³ÇÕò	NA	NA	²»³éÑÌ	None of these	3	2	0	0	2	2	2	2	2	2	2	2	2	2	2	2	2	2	2	23	ÒÖÓô
307	10451213001	169322.9063	2	NA	NA	NA	19.60700035	98.09999847	0.655399978	135.6965942	75.22499847	44.45899963	82.73239899	1.230000019	5	3.69095993	30.39999962	NA	0.910000026	52	male	¶À¾Ó	Ð¡Ñ§¼°ÒÔÏÂ	³ÇÕò	NA	NA	³éÑÌ	None of these	9	9	0	0	9	2	2	2	2	2	2	2	2	2	2	2	2	1	2	15	ÒÖÓô
308	10451214001	95077.59375	2	NA	NA	NA	24.90089035	128.1600037	0.59890002	185.9546051	409.7550049	39.04660034	64.94879913	0.479999989	6.400000095	3.880800009	30.39999962	NA	0.860000014	58	female	½á»é	Ð¡Ñ§¼°ÒÔÏÂ	³ÇÕò	ÓÐÐ©ÂúÒâ	NA	²»³éÑÌ	None of these	9	8	4	0	12	2	2	2	2	2	2	2	2	2	2	2	2	1	2	8	²»ÒÖÓô
309	10451214002	119576.3047	2	NA	NA	NA	22.46401978	104.4000015	0.791000009	172.0370026	105.3150024	56.4435997	106.3150024	0.680000007	5.5	4.371359825	30.39999962	NA	NA	59	male	½á»é	Ð¡Ñ§¼°ÒÔÏÂ	³ÇÕò	NA	²»ÂúÒâ	³éÑÌ	Drink but less than once a month	9	6	0	1	7	2	2	2	2	2	2	2	2	2	2	2	2	1	2	11	ÒÖÓô
310	10451216001	65297.74609	2	NA	NA	NA	21.67974091	125.0999985	0.666700006	144.9750061	419.4899902	20.4897995	24.74239922	2.369999886	5.300000191	5.093760014	30.39999962	NA	0.970000029	54	female	½á»é	Ð¡Ñ§¼°ÒÔÏÂ	³ÇÕò	NA	NA	²»³éÑÌ	Drink but less than once a month	1	8	0	0	8	2	2	2	2	1	2	2	2	2	1	2	2	1	2	16	ÒÖÓô
311	10451218001	77440.25781	2	NA	NA	NA	15.04137039	135.7200012	0.689300001	162.758606	688.5300293	24.74239922	15.46399975	1.350000024	5.400000095	4.361279964	30.39999962	NA	NA	56	male	¶À¾Ó	Ð¡Ñ§¼°ÒÔÏÂ	³ÇÕò	NA	ÂúÒâ	³éÑÌ	Drink more than once a month	6	2	0	1	3	2	2	2	2	2	2	2	2	2	2	2	2	1	2	13	ÒÖÓô
312	10451219001	73436.67969	2	NA	NA	NA	17.89838982	95.04000092	0.655399978	173.5834045	69.02999878	59.53639984	113.6604004	0.970000029	5.300000191	2.777040005	30.39999962	NA	0.850000024	46	female	½á»é	Ð¡Ñ§¼°ÒÔÏÂ	³ÇÕò	NA	NA	²»³éÑÌ	None of these	4	7	0	1	8	2	2	2	2	2	2	2	2	2	1	2	2	1	2	18	ÒÖÓô
313	10451219002	97633.8125	2	NA	NA	NA	31.23114967	105.1200027	0.892700016	212.6300049	153.9900055	48.71160126	143.8152008	1.220000029	5.400000095	5.219759941	30.39999962	NA	1.360000014	46	male	½á»é	Ð¡Ñ§¼°ÒÔÏÂ	³ÇÕò	NA	NA	³éÑÌ	None of these	6	5	0	1	6	2	2	2	2	2	2	2	2	2	2	2	2	1	2	7	²»ÒÖÓô
314	10451220002	146845.3438	2	NA	NA	NA	20.11117935	106.1999969	0.677999973	161.212204	140.7149963	42.52600098	102.4489975	0.819999993	5	2.961839914	30.39999962	NA	0.879999995	47	female	½á»é	Ð¡Ñ§¼°ÒÔÏÂ	³ÇÕò	NA	Ò»°ã	²»³éÑÌ	None of these	5	3	0	0	3	2	2	2	2	2	2	2	2	2	2	2	2	2	2	15	ÒÖÓô
315	10451221002	255490.7344	2	NA	NA	NA	12.6605196	107.6399994	0.881399989	227.7073975	129.2100067	65.33540344	152.3204041	0.340000004	5.800000191	4.732560158	30.39999962	NA	0.860000014	54	male	½á»é	Ð¡Ñ§¼°ÒÔÏÂ	³ÇÕò	NA	ÂúÒâ	³éÑÌ	None of these	5	4	0	1	5	2	2	2	2	2	2	2	2	2	2	2	2	2	2	13	ÒÖÓô
316	10451222001	63402.19922	2	NA	NA	NA	19.49496078	114.3000031	0.689300001	231.5733948	249.5700073	59.92300034	138.7893982	0.569999993	5.099999905	3.66072011	30.39999962	NA	NA	56	female	½á»é	Ð¡Ñ§¼°ÒÔÏÂ	³ÇÕò	NA	²»ÂúÒâ	²»³éÑÌ	None of these	2	2	0	0	2	2	2	2	2	2	2	2	2	2	1	2	2	1	2	27	ÒÖÓô
317	10451222002	87291.29688	2	NA	NA	NA	11.0079298	162.7200012	0.64410001	138.0162048	73.45500183	36.3404007	103.6088028	6.210000038	5.699999809	4.043759823	30.39999962	NA	0.910000026	54	male	½á»é	Ð¡Ñ§¼°ÒÔÏÂ	³ÇÕò	NA	²»ÂúÒâ	³éÑÌ	None of these	9	2	0	1	3	2	2	2	2	2	2	2	2	2	2	2	2	1	2	15	ÒÖÓô
318	10451223001	84601.125	2	NA	NA	NA	22.29595947	121.8600006	0.451999992	159.2792053	157.5299988	42.13940048	97.03659821	0.959999979	5.099999905	2.578799963	30.39999962	NA	1.00999999	70	female	¶À¾Ó	Ð¡Ñ§¼°ÒÔÏÂ	³ÇÕò	NA	NA	²»³éÑÌ	None of these	3	4	0	0	4	2	2	2	2	2	2	2	2	2	2	2	2	1	2	25	ÒÖÓô
319	10451224002	97583.49219	2	NA	NA	NA	19.43894005	91.62000275	0.813600004	252.8363953	107.9700012	114.8201981	112.5006027	1.940000057	5.800000191	6.294960022	30.39999962	NA	NA	48	male	½á»é	Ð¡Ñ§¼°ÒÔÏÂ	³ÇÕò	NA	NA	³éÑÌ	Drink more than once a month	7	4	0	0	4	2	2	2	2	2	2	2	2	2	2	2	2	2	2	8	²»ÒÖÓô
320	10451225002	349333.1875	2	NA	NA	NA	15.15340996	109.6200027	0.64410001	168.1710052	326.5650024	34.02080154	60.30960083	1.289999962	5	3.097919941	30.39999962	NA	0.829999983	48	female	½á»é	Ð¡Ñ§¼°ÒÔÏÂ	³ÇÕò	NA	NA	²»³éÑÌ	None of these	3	3	0	0	3	2	2	2	2	2	2	2	2	2	2	2	2	2	2	18	ÒÖÓô
321	10451226001	62416.67188	2	NA	NA	NA	16.91803932	106.3799973	0.59890002	201.0319977	84.95999908	60.30960083	138.0162048	0.270000011	5.099999905	3.329760075	30.39999962	NA	1.00999999	69	female	½á»é	Ð¡Ñ§¼°ÒÔÏÂ	³ÇÕò	NA	NA	²»³éÑÌ	None of these	8	1	0	0	1	2	2	2	2	2	2	2	2	2	1	2	2	1	2	15	ÒÖÓô
322	14031102001	55997.49219	NA	NA	NA	NA	17.8703804	116.8199997	0.542400002	221.5218048	242.4900055	44.07239914	120.6192017	0.970000029	5.199999809	4.477200031	30.39999962	NA	NA	58	female	½á»é	Ð¡Ñ§¼°ÒÔÏÂ	Å©´å	ÓÐÐ©ÂúÒâ	NA	²»³éÑÌ	None of these	8	7	4	1	12	2	2	2	2	2	2	2	2	2	2	2	2	2	2	5	²»ÒÖÓô
323	14031102002	60945.89453	NA	NA	NA	NA	12.74454975	101.6999969	0.757099986	147.2946014	106.1999969	23.19599915	100.1294022	46.29999924	4.900000095	4.885439873	30.39999962	NA	NA	60	male	½á»é	Ð¡Ñ§¼°ÒÔÏÂ	³ÇÕò	ÓÐÐ©ÂúÒâ	NA	²»³éÑÌ	None of these	6	5	4	1	10	1	2	2	2	2	2	2	2	2	2	2	2	2	2	10	ÒÖÓô
324	14031107001	58964.79297	NA	NA	NA	NA	11.9882803	86.04000092	0.813600004	193.6865997	104.4300003	49.87139893	126.031601	1.610000014	5.599999905	4.636799812	30.39999962	NA	1.110000014	53	female	½á»é	³õÖÐ	Å©´å	ÓÐÐ©ÂúÒâ	NA	²»³éÑÌ	None of these	8	NA	4	1	NA	2	2	2	2	2	2	1	2	2	2	2	2	2	2	1	²»ÒÖÓô
325	14031107002	62945.59766	NA	NA	NA	NA	10.33568954	102.0599976	1.15260005	169.3307953	74.33999634	49.09820175	112.1139984	0.920000017	5.599999905	5.5792799	30.39999962	NA	1.169999957	61	male	½á»é	³õÖÐ	Å©´å	²»ÂúÒâ	NA	³éÑÌ	None of these	5	10	5	1	16	2	2	2	2	2	2	2	2	2	2	2	2	2	2	NA	NA
326	14031112002	57695.77344	NA	NA	NA	NA	13.52882957	97.91999817	0.64410001	197.1660004	81.41999817	60.30960083	122.1656036	1.860000014	5.400000095	4.42343998	30.39999962	NA	1.080000043	58	female	½á»é	³õÖÐ	³ÇÕò	ÓÐÐ©ÂúÒâ	ÂúÒâ	²»³éÑÌ	None of these	7	10	7	1	18	2	2	2	2	2	2	2	2	2	1	2	2	1	2	7	²»ÒÖÓô
327	14031114002	57008.78516	NA	NA	NA	NA	16.7219696	107.0999985	0.802299976	209.1506042	213.2850037	31.31459999	126.031601	1.639999986	5.099999905	5.836319923	30.39999962	NA	1.100000024	65	female	½á»é	³õÖÐ	Å©´å	ÓÐÐ©ÂúÒâ	²»ÂúÒâ	²»³éÑÌ	None of these	8	6	3	1	10	2	1	2	2	2	2	2	2	2	2	2	2	2	2	6	²»ÒÖÓô
328	14031115001	67049.14844	NA	NA	NA	NA	13.75290966	107.8199997	0.881399989	173.9700012	184.0800018	32.08779907	98.58300018	0.660000026	5.5	6.383999825	30.39999962	NA	NA	58	male	½á»é	Ð¡Ñ§¼°ÒÔÏÂ	Å©´å	ÓÐÐ©ÂúÒâ	NA	³éÑÌ	Drink but less than once a month	6	10	6	1	17	2	2	2	2	1	2	2	2	2	2	NA	2	2	2	5	²»ÒÖÓô
329	14031122002	56081.21484	NA	NA	NA	NA	23.27630997	107.2799988	0.745800018	177.8359985	197.3549957	37.88679886	92.01080322	1.690000057	5.199999809	5.71367979	30.39999962	NA	0.529999971	61	female	½á»é	Ð¡Ñ§¼°ÒÔÏÂ	³ÇÕò	ÂúÒâ	NA	²»³éÑÌ	None of these	8	5	5	1	11	1	2	2	2	2	2	2	2	2	2	2	2	2	2	3	²»ÒÖÓô
330	14031123001	59296.32031	NA	NA	NA	NA	15.4615202	114.6600037	1.118700027	212.6300049	124.7850037	49.09820175	139.1759949	0.389999986	5.199999809	5.041679859	30.39999962	NA	NA	65	male	¶À¾Ó	³õÖÐ	³ÇÕò	²»ÂúÒâ	²»ÂúÒâ	ÒÑ½äÑÌ	None of these	5	NA	5	1	NA	2	2	2	2	2	2	2	2	2	2	2	2	2	2	18	ÒÖÓô
331	14031204001	61332.88672	1	4.400000095	93.30000305	163	12.15633965	97.37999725	0.836199999	201.8052063	130.0950012	36.3404007	141.4956055	0.730000019	5.199999809	5.483520031	47	15.69999981	NA	54	male	½á»é	Ð¡Ñ§¼°ÒÔÏÂ	³ÇÕò	²»ÂúÒâ	Ò»°ã	³éÑÌ	None of these	3	NA	4	0	NA	2	2	2	2	2	2	2	2	2	2	2	2	2	2	14	ÒÖÓô
332	14031204002	55556.50781	1	4.300000191	88.5	241	15.76963043	93.77999878	0.734499991	248.5838013	229.2149963	31.70120049	167.0112	0.639999986	5.400000095	3.385200024	42.70000076	14.30000019	0.610000014	48	female	½á»é	Ð¡Ñ§¼°ÒÔÏÂ	³ÇÕò	²»ÂúÒâ	NA	²»³éÑÌ	None of these	6	NA	5	NA	NA	2	1	2	2	2	1	2	2	2	2	2	2	1	2	12	ÒÖÓô
333	14031211002	52898.5625	1	5.400000095	91.5	212	19.15884018	74.69999695	0.858799994	160.4389954	46.02000046	56.05699921	97.80979919	0.419999987	5.300000191	4.260479927	43.40000153	14.10000038	NA	60	male	½á»é	Ð¡Ñ§¼°ÒÔÏÂ	³ÇÕò	²»ÂúÒâ	NA	³éÑÌ	Drink but less than once a month	8	NA	4	0	NA	2	2	2	2	2	2	2	2	2	2	2	2	2	2	25	ÒÖÓô
334	14031213001	48430.85547	1	12	97.80000305	238	18.8507309	80.27999878	0.621500015	231.1867981	131.8650055	49.48479843	154.2534027	3.059999943	5	3.344880104	48.5	15.10000038	0.959999979	58	female	½á»é	Ð¡Ñ§¼°ÒÔÏÂ	³ÇÕò	ÓÐÐ©ÂúÒâ	ÂúÒâ	²»³éÑÌ	None of these	5	NA	2	0	NA	1	2	2	2	2	2	2	2	2	1	2	2	2	2	NA	NA
335	14031214001	57359.60156	1	7.199999809	92.40000153	247	21.56769943	87.66000366	0.711899996	190.9803925	113.2799988	43.68579865	126.8048019	2.220000029	5.400000095	3.168479919	41.20000076	13.39999962	0.959999979	48	female	½á»é	³õÖÐ	³ÇÕò	NA	ÂúÒâ	²»³éÑÌ	None of these	8	NA	0	0	NA	2	2	2	2	2	2	2	2	2	2	2	2	1	2	12	ÒÖÓô
336	14031214002	61332.88672	1	7.300000191	89.59999847	83	13.66888046	104.0400009	0.847500026	197.9391937	163.7250061	38.27339935	127.5780029	2.49000001	5.300000191	5.61288023	49.79999924	15.69999981	0.949999988	54	male	½á»é	Ð¡Ñ§¼°ÒÔÏÂ	³ÇÕò	ÓÐÐ©ÂúÒâ	NA	³éÑÌ	Drink more than once a month	8	NA	6	1	NA	2	2	2	2	2	2	2	2	1	2	2	2	2	2	13	ÒÖÓô
337	14031217001	57750.44141	1	6.300000191	75.59999847	109	11.84823036	105.6600037	0.836199999	214.1764069	175.2299957	61.08280182	114.0469971	3.019999981	5.599999905	6.086639881	62.29999924	20.79999924	0.879999995	56	male	½á»é	Ð¡Ñ§¼°ÒÔÏÂ	³ÇÕò	ÓÐÐ©ÂúÒâ	Ò»°ã	ÒÑ½äÑÌ	None of these	9	NA	2	1	NA	2	1	2	2	2	2	2	2	2	2	2	2	2	2	3	²»ÒÖÓô
338	14031217002	55556.50781	1	5.5	91.30000305	229	16.18977928	98.09999847	0.700600028	178.9958038	91.15499878	51.4178009	109.4077988	0.850000024	5.099999905	5.229839802	45.70000076	14.80000019	0.920000017	49	female	½á»é	Ð¡Ñ§¼°ÒÔÏÂ	³ÇÕò	ÂúÒâ	NA	²»³éÑÌ	None of these	9	NA	3	0	NA	2	2	2	2	2	2	2	2	2	2	2	2	2	2	1	²»ÒÖÓô
339	14031218001	86642.5625	1	5.699999809	93.59999847	182	12.80056953	88.37999725	0.971800029	204.1248016	103.5449982	68.04160309	116.3666	0.680000007	4.900000095	5.481840134	50.5	16.60000038	0.980000019	55	male	½á»é	Ð¡Ñ§¼°ÒÔÏÂ	³ÇÕò	ÓÐÐ©ÂúÒâ	²»ÂúÒâ	³éÑÌ	Drink more than once a month	3	NA	2	0	NA	1	2	2	2	2	2	1	2	2	2	2	2	1	2	13	ÒÖÓô
340	14031219001	47854.17969	1	4.5	89.69999695	95	11.40007019	105.1200027	0.621500015	198.7124023	99.12000275	51.8044014	129.5110016	2.269999981	4.699999809	6.177360058	41.29999924	13.69999981	1.00999999	68	female	¶À¾Ó	Ð¡Ñ§¼°ÒÔÏÂ	³ÇÕò	²»ÂúÒâ	Ò»°ã	²»³éÑÌ	None of these	10	NA	0	0	NA	2	2	2	2	2	2	2	2	2	2	2	2	2	2	NA	NA
341	14031222001	47853.96875	1	7.5	93	235	15.18142033	55.79999924	0.700600028	199.8721924	125.6699982	38.65999985	146.1347961	0.819999993	4.800000191	3.175199986	40.70000076	13.5	1.179999948	69	female	¶À¾Ó	Ð¡Ñ§¼°ÒÔÏÂ	³ÇÕò	NA	Ò»°ã	²»³éÑÌ	None of these	NA	NA	0	NA	NA	1	2	2	2	2	2	2	2	2	2	2	2	2	2	NA	NA
342	14031301001	232917.3125	NA	NA	NA	NA	10.36369991	98.27999878	0.926599979	191.7536011	80.53500366	95.87680054	78.86640167	0.310000002	4.800000191	5.974080086	30.39999962	NA	1.649999976	72	male	½á»é	NA	Å©´å	ÓÐÐ©ÂúÒâ	Ò»°ã	ÒÑ½äÑÌ	Drink more than once a month	7	7	1	1	9	2	2	2	2	2	2	2	2	2	2	2	2	2	2	NA	NA
343	14031301002	117617.0547	NA	NA	NA	NA	9.887530327	140.7599945	0.824899971	139.9492035	98.23500061	28.60840034	99.35620117	1.970000029	4.599999905	4.63176012	30.39999962	NA	1.730000019	68	female	½á»é	³õÖÐ	³ÇÕò	ÓÐÐ©ÂúÒâ	Ò»°ã	²»³éÑÌ	None of these	8	8	7	1	16	2	2	2	2	2	2	2	2	2	2	2	2	1	2	NA	NA
344	14031305001	203749.3438	NA	NA	NA	NA	14.70524979	91.98000336	0.632799983	206.8309937	169.0350037	40.5929985	126.8048019	3.950000048	5.199999809	5.443200111	30.39999962	NA	0.75999999	50	female	½á»é	¸ßÖÐ	³ÇÕò	ÂúÒâ	NA	²»³éÑÌ	None of these	7	NA	5	1	NA	2	2	2	2	2	2	2	2	2	2	2	2	2	2	4	²»ÒÖÓô
345	14031305002	226257.8906	NA	NA	NA	NA	14.42514992	111.4199982	0.971800029	234.6661987	196.4700012	33.24760056	163.1452026	2.089999914	5.5	5.421360016	30.39999962	NA	1.039999962	56	male	½á»é	Ð¡Ñ§¼°ÒÔÏÂ	Å©´å	²»ÂúÒâ	NA	³éÑÌ	Drink but less than once a month	5	8	4	1	13	2	1	2	2	2	2	2	2	2	2	2	2	2	2	3	²»ÒÖÓô
346	14031306001	113929.6719	NA	NA	NA	NA	14.08903027	126.5400009	0.779699981	256.3157959	125.6699982	41.36619949	198.7124023	0.959999979	5.599999905	4.725840092	30.39999962	NA	0.899999976	76	female	½á»é	Ð¡Ñ§¼°ÒÔÏÂ	³ÇÕò	ÓÐÐ©ÂúÒâ	Ò»°ã	²»³éÑÌ	None of these	8	NA	4	0	NA	2	2	2	2	2	2	2	2	2	2	2	2	2	2	NA	NA
347	14031306002	105655.8047	NA	NA	NA	NA	18.31854057	96.30000305	1.355999947	178.9958038	61.06499863	32.86100006	136.4698029	0.75	5.199999809	5.508719921	30.39999962	NA	1.620000005	75	male	½á»é	Ð¡Ñ§¼°ÒÔÏÂ	³ÇÕò	ÓÐÐ©ÂúÒâ	NA	ÒÑ½äÑÌ	None of these	6	9	3	1	13	2	2	2	2	2	2	2	2	2	1	2	2	2	2	4	²»ÒÖÓô
348	14031308001	134703.9219	NA	NA	NA	NA	26.24537086	118.9800034	0.949199975	230.8002014	430.9949951	23.19599915	79.25299835	3.690000057	5.400000095	6.814080238	30.39999962	NA	NA	49	male	½á»é	Ð¡Ñ§¼°ÒÔÏÂ	Å©´å	ÂúÒâ	ÂúÒâ	³éÑÌ	None of these	7	NA	6	1	NA	2	1	2	2	2	2	2	2	2	2	2	2	2	2	3	²»ÒÖÓô
349	14031308002	99353.14844	NA	NA	NA	NA	17.50625038	127.6200027	0.576300025	156.572998	192.9299927	34.02080154	74.22720337	1.299999952	5.199999809	3.758160114	30.39999962	NA	0.810000002	51	female	½á»é	Ð¡Ñ§¼°ÒÔÏÂ	³ÇÕò	ÓÐÐ©ÂúÒâ	Ò»°ã	²»³éÑÌ	None of these	8	NA	3	1	NA	2	2	2	2	2	2	2	2	2	2	2	2	2	2	11	ÒÖÓô
350	14051101001	49606.85547	1	6.099999905	87.59999847	242	9.327329636	181.2599945	0.610199988	196.0061951	213.2850037	42.52600098	98.58300018	1.679999948	7.800000191	3.642240047	47.90000153	15.89999962	0.49000001	48	female	½á»é	³õÖÐ	³ÇÕò	ÂúÒâ	ÂúÒâ	²»³éÑÌ	None of these	8	6	4	1	11	2	2	1	1	2	2	2	2	2	2	2	2	2	2	6	²»ÒÖÓô
351	14051101002	50906.57031	1	10.30000019	90.80000305	261	17.59028053	135.8999939	0.949199975	246.2642059	323.0249939	36.3404007	128.3511963	5.789999962	7.900000095	6.750239849	50.59999847	17.10000038	NA	50	male	½á»é	³õÖÐ	³ÇÕò	ÓÐÐ©ÂúÒâ	Ò»°ã	³éÑÌ	Drink more than once a month	9	10	3	1	14	1	1	1	2	2	2	2	2	2	2	2	2	2	2	7	²»ÒÖÓô
352	14051103001	47745.53516	1	12.10000038	89.09999847	269	19.38291931	89.63999939	0.723200023	201.0319977	58.40999985	60.30960083	114.0469971	29.23999977	5.300000191	3.642240047	45.40000153	11.89999962	0.75	67	female	½á»é	Ð¡Ñ§¼°ÒÔÏÂ	³ÇÕò	ÓÐÐ©ÂúÒâ	NA	²»³éÑÌ	None of these	8	NA	3	1	NA	2	2	2	2	2	2	2	2	2	2	2	2	1	2	11	ÒÖÓô
353	14051106001	48198.88281	1	4.800000191	87.69999695	230	15.04137039	99.90000153	0.723200023	119.8460007	74.33999634	50.64459991	49.09820175	3.730000019	5.199999809	4.216800213	39.09999847	11.60000038	0.939999998	65	male	½á»é	Ð¡Ñ§¼°ÒÔÏÂ	³ÇÕò	ÓÐÐ©ÂúÒâ	NA	³éÑÌ	Drink more than once a month	5	10	4	1	15	2	2	2	2	2	2	2	2	2	2	2	2	1	2	4	²»ÒÖÓô
354	14051106002	48147.71094	1	5.300000191	95.69999695	261	10.61579037	92.16000366	0.632799983	149.2276001	86.73000336	55.28379822	68.81479645	0.25999999	4.699999809	4.40831995	38	12.10000038	0.779999971	64	female	½á»é	Ð¡Ñ§¼°ÒÔÏÂ	³ÇÕò	ÓÐÐ©ÂúÒâ	ÂúÒâ	²»³éÑÌ	None of these	4	8	4	1	13	2	2	2	2	2	2	2	2	2	2	2	2	1	2	3	²»ÒÖÓô
355	14051107001	48736.03906	1	3.609999895	96	209	10.92389965	89.09999847	0.858799994	206.8309937	160.1849976	32.47439957	128.737793	1.429999948	5.199999809	4.576320171	41.90000153	13.10000038	1.100000024	62	male	½á»é	Ð¡Ñ§¼°ÒÔÏÂ	³ÇÕò	ÂúÒâ	ÂúÒâ	³éÑÌ	None of these	8	10	3	1	14	2	2	2	2	2	2	2	2	2	2	2	2	2	2	3	²»ÒÖÓô
356	14051107002	47930.64453	1	3.599999905	84	177	11.42807961	86.58000183	0.824899971	290.3366089	125.6699982	44.84560013	206.8309937	6.730000019	5.5	4.142879963	41.09999847	13.10000038	0.889999986	61	female	½á»é	Ð¡Ñ§¼°ÒÔÏÂ	³ÇÕò	ÂúÒâ	NA	²»³éÑÌ	None of these	8	8	4	1	13	2	2	2	2	2	2	2	2	2	2	2	2	2	2	3	²»ÒÖÓô
357	14051108001	77821.73438	1	7.900000095	98.30000305	279	22.37998962	87.30000305	0.655399978	238.9187927	360.1950073	35.9538002	82.73239899	0.74000001	5.800000191	5.557439804	56.09999847	14.89999962	NA	47	male	½á»é	Ð¡Ñ§¼°ÒÔÏÂ	³ÇÕò	ÓÐÐ©ÂúÒâ	NA	³éÑÌ	Drink more than once a month	7	10	5	1	16	2	2	2	2	2	2	2	2	2	2	2	2	2	2	3	²»ÒÖÓô
358	14051108002	74541.66406	1	13	91.69999695	289	11.54012012	91.80000305	0.734499991	187.5010071	67.26000214	55.28379822	104.3820038	2.400000095	4.5	3.408720016	44.20000076	13	0.800000012	45	female	½á»é	³õÖÐ	³ÇÕò	ÂúÒâ	NA	²»³éÑÌ	None of these	8	6	5	1	12	2	2	2	2	2	2	2	2	2	2	2	2	2	2	5	²»ÒÖÓô
359	14051109002	49880.95703	1	5.599999905	89.80000305	208	13.50082016	85.31999969	0.960500002	176.6761932	62.83499908	64.94879913	90.46440125	0.330000013	5.800000191	5.15087986	45.20000076	13.69999981	NA	58	male	½á»é	Ð¡Ñ§¼°ÒÔÏÂ	³ÇÕò	ÂúÒâ	NA	³éÑÌ	Drink more than once a month	6	NA	5	1	NA	2	2	2	2	2	2	2	2	2	2	2	2	2	2	0	²»ÒÖÓô
360	14051110001	49354.73047	1	8.899999619	80.59999847	173	23.19227982	103.5	1.084800005	205.6712036	438.0750122	28.22179985	39.04660034	2.380000114	5.099999905	5.888400078	50.79999924	13	1.110000014	46	female	½á»é	Ð¡Ñ§¼°ÒÔÏÂ	³ÇÕò	ÓÐÐ©ÂúÒâ	NA	²»³éÑÌ	None of these	6	6	4	0	10	1	2	2	2	2	2	2	2	2	2	2	2	2	2	6	²»ÒÖÓô
361	14051110002	51922.89844	1	9.5	91.40000153	273	15.88167	115.9199982	0.870100021	177.4494019	308.8649902	26.67539978	66.1085968	1.779999971	5.5	6.6040802	53.90000153	14.5	0.460000008	46	male	½á»é	Ð¡Ñ§¼°ÒÔÏÂ	³ÇÕò	ÓÐÐ©ÂúÒâ	NA	³éÑÌ	Drink more than once a month	3	NA	4	0	NA	2	2	2	2	2	2	2	2	2	2	2	2	2	2	3	²»ÒÖÓô
362	14051112001	72434.51563	1	5.5	85.90000153	241	17.50625038	85.68000031	0.723200023	173.9700012	54.86999893	46.39199829	105.9283981	2.119999886	5.400000095	2.540159941	38.70000076	12.10000038	NA	50	female	½á»é	Ð¡Ñ§¼°ÒÔÏÂ	³ÇÕò	ÓÐÐ©ÂúÒâ	NA	²»³éÑÌ	None of these	8	8	3	1	12	1	2	2	2	2	2	2	2	2	2	2	2	2	2	6	²»ÒÖÓô
363	14051112002	78752.28906	1	5.400000095	95.90000153	230	14.64923	94.13999939	1.06219995	193.6865997	173.4600067	35.56719971	112.8871994	1.00999999	6.5	7.909440041	50.40000153	17.39999962	NA	49	male	½á»é	³õÖÐ	³ÇÕò	ÓÐÐ©ÂúÒâ	ÂúÒâ	³éÑÌ	None of these	8	8	6	1	15	2	2	2	2	2	2	2	2	2	2	2	2	2	2	0	²»ÒÖÓô
364	14051113001	49354.73047	1	5.900000095	90.90000153	293	11.90425014	91.80000305	0.64410001	190.9803925	110.625	43.68579865	114.0469971	0.349999994	4.599999905	2.987040043	52.09999847	13.60000038	0.75999999	46	female	½á»é	Ð¡Ñ§¼°ÒÔÏÂ	³ÇÕò	ÓÐÐ©ÂúÒâ	ÂúÒâ	²»³éÑÌ	None of these	6	7	4	1	12	2	2	2	2	2	2	2	2	2	2	2	2	2	2	3	²»ÒÖÓô
365	14051113002	50318.20703	1	7.300000191	96.5	237	14.36913013	97.73999786	0.768400013	192.9134064	130.0950012	40.979599	110.1809998	1.24000001	4.400000095	5.503680229	62.09999847	16.89999962	NA	51	male	½á»é	Ð¡Ñ§¼°ÒÔÏÂ	³ÇÕò	ÓÐÐ©ÂúÒâ	NA	³éÑÌ	None of these	5	NA	4	0	NA	2	2	2	2	2	2	2	2	1	2	2	2	2	2	7	²»ÒÖÓô
366	14051115002	49354.73047	1	4.5	98.90000153	349	15.93768978	90.72000122	0.531099975	178.2225952	75.22499847	80.79940033	71.52100372	0.300000012	4.699999809	4.245359898	40.90000153	13.39999962	0.769999981	46	female	½á»é	Ð¡Ñ§¼°ÒÔÏÂ	³ÇÕò	ÓÐÐ©ÂúÒâ	NA	²»³éÑÌ	None of these	7	5	4	0	9	2	2	2	1	2	2	2	2	2	1	2	2	1	2	7	²»ÒÖÓô
367	14051116001	47913.34375	1	6.800000191	89.40000153	267	12.35241032	118.0800018	0.836199999	206.0578003	186.7350006	45.61880112	113.2738037	0.449999988	5.400000095	3.99503994	51	13.80000019	0.920000017	62	female	½á»é	Ð¡Ñ§¼°ÒÔÏÂ	³ÇÕò	ÓÐÐ©ÂúÒâ	NA	²»³éÑÌ	None of these	8	NA	2	0	NA	2	2	2	2	2	2	2	2	1	2	2	2	2	2	6	²»ÒÖÓô
368	14051116002	48785.125	1	7.599999905	94	244	22.96820068	283.6799927	0.700600028	213.4031982	56.63999939	59.14979935	132.6038055	0.389999986	9.399999619	6.815760136	47.20000076	12.80000019	1.019999981	60	male	½á»é	Ð¡Ñ§¼°ÒÔÏÂ	³ÇÕò	ÓÐÐ©ÂúÒâ	NA	³éÑÌ	Drink more than once a month	7	10	3	1	14	2	1	1	2	2	2	2	2	2	2	2	2	2	2	5	²»ÒÖÓô
369	14051117001	49268.76172	1	13.19999981	89.80000305	309	24.70482063	89.63999939	1.118700027	263.6611938	130.0950012	54.12400055	178.2225952	1.080000043	5.199999809	5.881680012	49.40000153	12.80000019	1.75999999	77	female	¶À¾Ó	Ð¡Ñ§¼°ÒÔÏÂ	³ÇÕò	ÓÐÐ©ÂúÒâ	NA	²»³éÑÌ	None of these	8	NA	3	NA	NA	2	2	2	2	2	2	2	2	2	2	2	2	1	2	NA	NA
370	14051202001	17978.35547	1	7.099999905	88.90000153	246	15.29345989	146.6999969	0.768400013	293.0427856	245.1450043	36.3404007	174.3565979	4.699999809	6.099999905	6.945119858	46.09999847	16.79999924	0.670000017	66	female	½á»é	Ð¡Ñ§¼°ÒÔÏÂ	³ÇÕò	ÓÐÐ©ÂúÒâ	NA	²»³éÑÌ	None of these	12	4	2	0	6	1	1	2	2	2	2	2	2	2	2	2	2	2	2	1	²»ÒÖÓô
371	14051202002	18255.86328	1	4.900000095	89.5	188	17.81435966	89.09999847	1.084800005	353.3523865	146.9100037	41.75279999	270.6199951	0.389999986	5.800000191	8.993040085	42.59999847	15.39999962	1.210000038	70	male	½á»é	Ð¡Ñ§¼°ÒÔÏÂ	³ÇÕò	ÂúÒâ	ÂúÒâ	³éÑÌ	None of these	5	8	3	0	11	2	2	2	2	2	2	2	2	2	2	2	2	1	2	0	²»ÒÖÓô
372	14051204001	18186.29883	1	5	92.40000153	214	22.07188034	143.6399994	0.802299976	236.2126007	562.8599854	37.88679886	67.2684021	1.470000029	5.5	4.656960011	41.70000076	15.10000038	NA	50	female	½á»é	Ð¡Ñ§¼°ÒÔÏÂ	³ÇÕò	ÓÐÐ©ÂúÒâ	ÂúÒâ	²»³éÑÌ	None of these	4	7	10	0	17	1	2	2	2	1	2	2	2	2	2	2	2	1	2	3	²»ÒÖÓô
373	14051204002	18596.76953	1	4.800000191	97.69999695	255	18.73868942	91.08000183	1.005699992	216.4960022	138.0599976	78.47979736	101.6757965	0.449999988	4.599999905	6.528480053	51.09999847	18.20000076	NA	56	male	½á»é	Ð¡Ñ§¼°ÒÔÏÂ	³ÇÕò	ÓÐÐ©ÂúÒâ	Ò»°ã	³éÑÌ	Drink more than once a month	6	NA	4	0	NA	2	2	2	2	2	2	2	2	2	2	2	2	1	2	9	²»ÒÖÓô
374	14051206001	18218.52344	1	7.199999809	92.59999847	249	21.00749969	114.6600037	0.711899996	182.4752045	505.3349915	20.10320091	23.58259964	1.769999981	5.400000095	4.085760117	38	13.69999981	0.469999999	54	female	½á»é	³õÖÐ	³ÇÕò	ÓÐÐ©ÂúÒâ	Ò»°ã	²»³éÑÌ	None of these	7	6	6	1	13	2	2	2	2	2	2	2	2	2	2	2	2	2	2	5	²»ÒÖÓô
375	14051207002	18466.67578	1	7.800000191	89.09999847	297	15.99370956	94.5	0.903999984	157.7328033	84.07499695	49.09820175	86.5983963	1.179999948	5.800000191	5.12567997	45.59999847	16.70000076	NA	45	female	½á»é	Ð¡Ñ§¼°ÒÔÏÂ	³ÇÕò	ÓÐÐ©ÂúÒâ	NA	²»³éÑÌ	None of these	8	NA	4	0	NA	2	2	2	2	2	2	2	2	2	2	2	2	2	2	7	²»ÒÖÓô
376	14051208001	18143.88477	1	5.900000095	92.5	277	26.18935013	87.83999634	0.870100021	176.2895966	98.23500061	54.51060104	94.33039856	2.849999905	5.300000191	5.08536005	42.40000153	14.89999962	NA	55	female	½á»é	Ð¡Ñ§¼°ÒÔÏÂ	³ÇÕò	ÓÐÐ©ÂúÒâ	NA	²»³éÑÌ	None of these	6	6	2	NA	NA	2	2	2	2	2	2	2	2	2	2	2	2	2	2	5	²»ÒÖÓô
377	14051208002	18522.25781	1	5.599999905	94.80000305	202	14.08903027	110.8799973	1.10739994	187.8876038	150.4499969	43.29919815	104.3820038	1.129999995	5.5	5.757359982	49.70000076	18.89999962	1.070000052	59	male	½á»é	Ð¡Ñ§¼°ÒÔÏÂ	³ÇÕò	ÓÐÐ©ÂúÒâ	ÂúÒâ	³éÑÌ	Drink more than once a month	8	10	4	1	15	2	2	2	2	2	2	2	2	2	2	2	2	2	2	3	²»ÒÖÓô
378	14051209001	55159.35938	1	4.5	97.5	98	12.85659027	85.5	0.587599993	137.2429962	67.26000214	52.19100189	57.99000168	3.690000057	5.199999809	4.583040237	37.20000076	12.69999981	1.360000014	88	female	¶À¾Ó	Ð¡Ñ§¼°ÒÔÏÂ	³ÇÕò	ÓÐÐ©ÂúÒâ	Ò»°ã	²»³éÑÌ	None of these	8	3	1	1	5	2	2	2	2	1	2	2	2	2	2	2	2	2	2	12	ÒÖÓô
379	14051210001	18921.47266	1	8.600000381	95.59999847	143	15.23744011	107.4599991	0.949199975	191.7536011	195.5850067	36.72700119	91.23760223	0.400000006	5.400000095	5.975759983	45.59999847	16.20000076	NA	52	male	½á»é	³õÖÐ	³ÇÕò	ÓÐÐ©ÂúÒâ	NA	³éÑÌ	Drink more than once a month	6	NA	5	1	NA	2	2	2	2	2	2	2	2	2	2	2	2	2	2	0	²»ÒÖÓô
380	14051210002	18136.57813	1	10.10000038	91.09999847	195	13.69688988	103.6800003	0.64410001	170.8771973	415.9500122	25.5156002	53.73740005	1.220000029	5.900000095	3.398639917	41.40000153	15	0.610000014	52	female	½á»é	Ð¡Ñ§¼°ÒÔÏÂ	³ÇÕò	ÓÐÐ©ÂúÒâ	NA	²»³éÑÌ	None of these	6	NA	6	0	NA	2	2	2	2	2	2	2	2	2	2	2	2	1	2	15	ÒÖÓô
381	14051212001	18530.15039	1	6.5	89.59999847	214	17.22615051	91.08000183	0.55369997	154.2534027	38.93999863	61.85599899	74.61380005	0.25999999	4.800000191	3.864000082	40.70000076	13.89999962	0.620000005	43	female	½á»é	Ð¡Ñ§¼°ÒÔÏÂ	³ÇÕò	ÓÐÐ©ÂúÒâ	NA	²»³éÑÌ	None of these	7	NA	5	0	NA	2	2	2	2	2	2	2	2	2	2	2	2	2	2	3	²»ÒÖÓô
382	14051212002	19443.75781	1	5	86.59999847	187	24.50875092	103.1399994	0.949199975	239.3054047	151.3350067	44.45899963	149.6141968	1.25	5.300000191	6.07656002	44.40000153	16.20000076	0.709999979	46	male	½á»é	³õÖÐ	³ÇÕò	ÂúÒâ	ÂúÒâ	ÒÑ½äÑÌ	Drink more than once a month	10	10	6	0	16	2	2	2	2	2	2	2	2	2	2	2	2	2	2	1	²»ÒÖÓô
383	14051213001	18293.01172	1	8.100000381	104	159	18.99077988	88.55999756	0.949199975	182.0885925	126.5550003	74.61380005	67.2684021	0.639999986	4.900000095	5.611199856	54.40000153	18.70000076	0.939999998	70	male	½á»é	Ð¡Ñ§¼°ÒÔÏÂ	³ÇÕò	ÓÐÐ©ÂúÒâ	NA	³éÑÌ	Drink more than once a month	2	NA	4	0	NA	2	2	2	2	1	2	2	2	2	2	2	2	2	2	10	ÒÖÓô
384	14051214002	18244.99805	1	6.599999905	83.09999847	239	16.02172089	109.0800018	0.892700016	248.5838013	307.0950012	37.11360168	124.485199	1.100000024	6.199999809	4.099199772	43	15.69999981	0.680000007	51	female	½á»é	³õÖÐ	³ÇÕò	ÓÐÐ©ÂúÒâ	ÂúÒâ	²»³éÑÌ	None of these	8	8	5	1	14	2	2	2	2	2	2	2	2	2	2	2	2	2	2	2	²»ÒÖÓô
385	14051216001	18244.99805	1	6.599999905	93.80000305	283	17.95441055	101.8799973	0.711899996	227.7073975	100.8899994	51.8044014	146.1347961	0.74000001	5.099999905	4.445280075	45.20000076	16.29999924	0.75999999	51	female	½á»é	³õÖÐ	³ÇÕò	²»ÂúÒâ	²»ÂúÒâ	²»³éÑÌ	None of these	8	NA	3	1	NA	1	2	2	2	2	2	2	2	2	2	2	2	2	2	10	ÒÖÓô
386	14051216002	18921.47266	1	5.800000191	96.40000153	293	13.66888046	96.83999634	0.960500002	196.7794037	85.84500122	41.75279999	126.8048019	1.649999976	5.199999809	5.910240173	47	16.89999962	NA	52	male	½á»é	³õÖÐ	³ÇÕò	ÓÐÐ©ÂúÒâ	NA	³éÑÌ	Drink more than once a month	8	9	5	1	15	2	2	2	2	2	2	2	2	2	2	2	2	2	2	2	²»ÒÖÓô
387	14051218001	18145.64648	1	5.599999905	86.5	266	23.38834953	124.5599976	0.836199999	168.5576019	53.98500061	54.51060104	93.17060089	1.370000005	7.099999905	3.617039919	42.20000076	15	0.99000001	51	female	½á»é	Ð¡Ñ§¼°ÒÔÏÂ	³ÇÕò	ÂúÒâ	²»ÂúÒâ	²»³éÑÌ	None of these	6	NA	4	1	NA	1	2	1	2	2	2	2	2	2	2	2	2	2	2	2	²»ÒÖÓô
388	14051218002	18790.89258	1	6.199999809	92.80000305	234	17.31018066	99.54000092	0.971800029	156.572998	69.02999878	67.2684021	71.13439941	0.310000002	5.099999905	4.623360157	47.40000153	17.20000076	NA	54	male	½á»é	Ð¡Ñ§¼°ÒÔÏÂ	³ÇÕò	ÓÐÐ©ÂúÒâ	NA	³éÑÌ	None of these	9	5	3	0	8	2	2	2	2	2	2	2	2	2	2	2	2	2	2	0	²»ÒÖÓô
389	14051219001	18495.30469	1	4	97.40000153	241	8.599069595	106.5599976	0.734499991	175.1298065	148.6799927	45.23220062	92.01080322	0.349999994	5.199999809	3.529680014	40.90000153	15	0.660000026	46	female	½á»é	Ð¡Ñ§¼°ÒÔÏÂ	³ÇÕò	²»ÂúÒâ	Ò»°ã	²»³éÑÌ	None of these	3	10	3	0	13	2	2	2	2	2	2	2	2	2	1	2	2	1	2	9	²»ÒÖÓô
390	14051219002	18934.43164	1	4.300000191	95.69999695	126	17.39421082	118.6200027	0.994400024	131.8305969	95.58000183	37.88679886	62.24259949	0.99000001	5.400000095	3.899280071	39.90000153	14.30000019	0.870000005	51	male	½á»é	³õÖÐ	³ÇÕò	ÓÐÐ©ÂúÒâ	²»ÂúÒâ	ÒÑ½äÑÌ	None of these	8	10	5	1	16	2	2	2	2	2	2	2	2	2	1	2	2	2	2	0	²»ÒÖÓô
391	14051221001	18063.57422	1	6.699999809	83.40000153	201	14.39713955	94.5	0.779699981	205.6712036	117.7050018	44.84560013	130.2841949	0.330000013	5.099999905	4.201680183	36.5	13.10000038	0.910000026	56	female	½á»é	Ð¡Ñ§¼°ÒÔÏÂ	³ÇÕò	ÓÐÐ©ÂúÒâ	²»ÂúÒâ	²»³éÑÌ	None of these	8	4	2	1	7	2	2	2	2	2	2	2	2	2	1	2	2	1	2	0	²»ÒÖÓô
392	14051221002	18679.87305	1	4.900000095	93.90000153	155	23.24830055	79.19999695	1.039600015	151.1605988	42.47999954	52.19100189	81.57260132	0.589999974	4.699999809	4.50744009	45.5	16.5	1.080000043	57	male	½á»é	³õÖÐ	³ÇÕò	ÓÐÐ©ÂúÒâ	NA	²»³éÑÌ	Drink but less than once a month	7	7	4	1	12	2	2	2	2	2	2	2	2	2	2	2	2	2	2	3	²»ÒÖÓô
393	14051222001	18173.60352	1	6.300000191	90.59999847	161	17.11411095	131.9400024	0.847500026	212.6300049	79.65000153	68.42819977	118.686203	0.720000029	5.300000191	5.36424017	43.20000076	15.30000019	0.930000007	66	male	½á»é	Ð¡Ñ§¼°ÒÔÏÂ	³ÇÕò	ÂúÒâ	²»ÂúÒâ	³éÑÌ	None of these	5	4	6	0	10	2	2	2	2	2	2	2	2	2	1	2	2	2	2	7	²»ÒÖÓô
394	14051222002	18530.43555	1	5.800000191	88.80000305	284	14.67724037	104.9400024	0.824899971	189.4340057	114.1650009	51.8044014	109.4077988	1.220000029	5.5	4.492320061	41.20000076	14.19999981	0.889999986	48	female	½á»é	Ð¡Ñ§¼°ÒÔÏÂ	³ÇÕò	ÓÐÐ©ÂúÒâ	NA	²»³éÑÌ	None of these	8	NA	0	0	NA	2	2	2	2	2	2	2	2	2	2	2	2	1	2	4	²»ÒÖÓô
395	14051223001	18231.35156	1	6.300000191	90.5	271	15.62957954	95.22000122	0.576300025	169.3307953	89.38500214	47.93840027	93.17060089	27.31999969	5.599999905	3.617039919	37.40000153	13.30000019	0.99000001	65	female	¶À¾Ó	Ð¡Ñ§¼°ÒÔÏÂ	³ÇÕò	²»ÂúÒâ	²»ÂúÒâ	²»³éÑÌ	None of these	3	NA	0	0	NA	2	2	2	2	2	2	2	2	2	2	2	2	2	2	30	ÒÖÓô
396	14051225001	18144.91992	1	8.100000381	87.69999695	340	9.915539742	98.27999878	0.666700006	297.2954102	133.6349945	83.50559998	169.7174072	5.409999847	5.5	3.279360056	42	14.39999962	NA	60	female	½á»é	Ð¡Ñ§¼°ÒÔÏÂ	³ÇÕò	²»ÂúÒâ	Ò»°ã	²»³éÑÌ	None of these	6	NA	2	1	NA	2	2	2	2	2	2	2	2	2	1	2	2	1	2	18	ÒÖÓô
397	14051225002	18173.60352	1	4.800000191	89.19999695	153	15.88167	93.59999847	0.949199975	198.3258057	62.83499908	49.09820175	131.8305969	0.680000007	5.199999809	5.789279938	40.79999924	14.89999962	NA	66	male	½á»é	Ð¡Ñ§¼°ÒÔÏÂ	³ÇÕò	ÓÐÐ©ÂúÒâ	NA	²»³éÑÌ	None of these	7	9	2	1	12	2	2	2	2	2	2	2	2	2	1	2	2	1	2	5	²»ÒÖÓô
398	14051226001	27445.90234	1	4.400000095	93.30000305	142	18.82271957	94.86000061	1.762799978	142.6553955	71.68499756	49.09820175	71.9076004	0.720000029	9.600000381	5.325600147	34.5	12.10000038	NA	63	male	½á»é	Ð¡Ñ§¼°ÒÔÏÂ	³ÇÕò	ÓÐÐ©ÂúÒâ	NA	³éÑÌ	None of these	6	NA	2	0	NA	2	2	1	2	2	2	2	2	2	2	2	2	2	2	NA	NA
399	14051226002	27226.29688	1	6.800000191	96.19999695	148	14.70524979	99.18000031	0.632799983	193.3000031	180.5399933	52.96419907	97.42320251	2.339999914	5.599999905	4.767839909	42.09999847	14.69999981	NA	57	female	½á»é	³õÖÐ	³ÇÕò	ÓÐÐ©ÂúÒâ	NA	²»³éÑÌ	None of these	6	7	6	0	13	1	2	2	2	2	2	2	2	2	2	2	2	2	2	5	²»ÒÖÓô
400	14051302001	33741.21875	1	9.800000191	101.0999985	384	7.002500057	101.6999969	0.757099986	171.2637939	92.04000092	75.77359772	66.49520111	2.950000048	5.099999905	6.612480164	45.59999847	16.29999924	1.139999986	59	male	¶À¾Ó	Ð¡Ñ§¼°ÒÔÏÂ	³ÇÕò	ÂúÒâ	NA	³éÑÌ	Drink more than once a month	4	NA	0	0	NA	2	2	2	2	2	2	2	2	2	2	2	2	2	2	18	ÒÖÓô
401	14051303002	33914.14453	1	6.699999809	92.80000305	226	20.16720009	91.98000336	0.791000009	207.6042023	84.07499695	54.12400055	125.2584	3.140000105	5.099999905	4.591440201	42.29999924	15.19999981	0.810000002	46	female	½á»é	Ð¡Ñ§¼°ÒÔÏÂ	³ÇÕò	ÓÐÐ©ÂúÒâ	NA	²»³éÑÌ	None of these	8	3	3	1	7	2	2	2	2	2	2	2	2	2	2	2	2	2	2	7	²»ÒÖÓô
402	14051305001	32714.67188	1	4.900000095	91.30000305	238	12.77256012	243.1799927	0.64410001	219.9754028	233.6399994	42.91260147	119.4593964	2.519999981	9.300000191	3.52128005	46.09999847	15.80000019	0.810000002	51	female	½á»é	Ð¡Ñ§¼°ÒÔÏÂ	³ÇÕò	ÓÐÐ©ÂúÒâ	²»ÂúÒâ	²»³éÑÌ	None of these	5	10	6	0	16	2	2	1	2	1	2	2	2	1	2	2	2	1	2	11	ÒÖÓô
403	14051305002	33404.88281	1	5.800000191	96.90000153	256	15.79763985	101.3399963	0.847500026	126.4181976	70.80000305	35.56719971	63.01580048	19.70000076	5.800000191	7.215600014	46.09999847	16.89999962	0.899999976	61	male	½á»é	Ð¡Ñ§¼°ÒÔÏÂ	³ÇÕò	NA	²»ÂúÒâ	NA	None of these	NA	NA	0	NA	NA	1	2	2	2	1	2	1	2	2	2	2	2	1	2	NA	NA
404	14051306001	32563.21094	1	6.199999809	91.69999695	224	21.39963913	83.87999725	0.768400013	159.665802	116.8199997	61.85599899	59.53639984	0.270000011	5.199999809	4.700640202	40.90000153	13.89999962	0.75	59	female	¶À¾Ó	Ð¡Ñ§¼°ÒÔÏÂ	³ÇÕò	ÓÐÐ©ÂúÒâ	NA	²»³éÑÌ	Drink but less than once a month	2	NA	2	0	NA	2	1	2	2	2	2	2	2	2	1	2	2	1	2	28	ÒÖÓô
405	14051307001	33936.73828	1	4.400000095	103.1999969	165	16.86202049	90	0.858799994	157.3462067	81.41999817	53.35079956	75.00039673	2.640000105	5.199999809	5.051760197	42.70000076	15.10000038	0.879999995	55	male	½á»é	Ð¡Ñ§¼°ÒÔÏÂ	³ÇÕò	ÓÐÐ©ÂúÒâ	²»ÂúÒâ	³éÑÌ	None of these	6	8	4	1	13	2	2	2	2	2	1	2	2	2	2	2	2	2	2	1	²»ÒÖÓô
406	14051307002	34004.11328	1	5.5	94.90000153	245	16.24580002	88.01999664	0.915300012	218.4290009	130.9799957	42.91260147	143.4286041	0.409999996	4.800000191	5.585999966	42.79999924	15	NA	49	female	½á»é	¸ßÖÐ	³ÇÕò	ÓÐÐ©ÂúÒâ	Ò»°ã	²»³éÑÌ	None of these	8	10	4	1	15	1	2	2	2	2	2	2	2	2	1	2	2	2	2	6	²»ÒÖÓô
407	14051309001	64977.53516	2	5.199999809	86.69999695	190	14.64923	90.54000092	0.519800007	153.4801941	103.5449982	50.64459991	85.05200195	0.959999979	5.099999905	5.139120102	44.29999924	15.80000019	1.379999995	66	female	¶À¾Ó	Ð¡Ñ§¼°ÒÔÏÂ	³ÇÕò	²»ÂúÒâ	NA	²»³éÑÌ	None of these	2	NA	0	0	NA	1	2	2	2	2	2	2	2	2	2	2	2	1	1	18	ÒÖÓô
408	14051310001	65626.66406	1	5.400000095	89.40000153	204	14.64923	230.0399933	0.621500015	190.9803925	445.1549988	18.55680084	28.22179985	2.349999905	9.399999619	4.38312006	42.09999847	15.10000038	0.829999983	60	female	½á»é	Ð¡Ñ§¼°ÒÔÏÂ	³ÇÕò	ÂúÒâ	ÂúÒâ	²»³éÑÌ	None of these	7	NA	0	NA	NA	1	2	2	2	2	2	2	2	2	2	2	2	2	2	4	²»ÒÖÓô
409	14051311001	32813.33203	1	8.800000191	97.30000305	275	22.29595947	90.90000153	0.689300001	274.8725891	108.8550034	61.08280182	172.8101959	0.529999971	5.099999905	3.514559984	40.59999847	14.5	NA	61	female	½á»é	Ð¡Ñ§¼°ÒÔÏÂ	³ÇÕò	²»ÂúÒâ	NA	²»³éÑÌ	None of these	5	NA	6	0	NA	2	2	2	2	2	2	2	2	2	2	2	2	2	2	9	²»ÒÖÓô
410	14051313002	32324.22461	1	5.800000191	86	278	10.7558403	84.59999847	0.587599993	163.918396	64.60500336	46.00540161	93.94380188	0.810000002	5.099999905	3.586800098	42.09999847	14.60000038	0.899999976	67	female	½á»é	Ð¡Ñ§¼°ÒÔÏÂ	³ÇÕò	²»ÂúÒâ	NA	²»³éÑÌ	None of these	3	NA	3	1	NA	1	2	2	2	2	2	2	2	2	2	2	2	1	2	8	²»ÒÖÓô
411	14051317001	34299.95313	1	4.800000191	96.30000305	227	17.05809021	89.45999908	0.870100021	177.4494019	111.5100021	50.25799942	88.53140259	1.25999999	5.5	4.747680187	44.79999924	16	0.790000021	57	male	½á»é	Ð¡Ñ§¼°ÒÔÏÂ	³ÇÕò	ÓÐÐ©ÂúÒâ	ÂúÒâ	³éÑÌ	None of these	6	2	3	0	5	2	2	2	2	2	2	2	2	2	2	2	2	2	2	6	²»ÒÖÓô
412	14051317002	33895.375	1	3.099999905	93.5	220	11.76420021	79.73999786	0.700600028	171.6504059	107.0849991	56.4435997	81.57260132	0.349999994	4.900000095	4.099199772	36.70000076	12.69999981	0.74000001	49	female	½á»é	Ð¡Ñ§¼°ÒÔÏÂ	³ÇÕò	NA	Ò»°ã	²»³éÑÌ	None of these	5	8	2	NA	NA	2	2	2	2	2	2	2	2	2	2	2	2	2	2	NA	NA
413	14051319001	32534.28516	1	4.099999905	88	239	18.45858955	84.59999847	0.847500026	245.877594	100.0049973	83.1190033	135.3099976	0.239999995	5.300000191	4.368000031	40.59999847	14.19999981	0.819999993	63	female	½á»é	Ð¡Ñ§¼°ÒÔÏÂ	³ÇÕò	ÓÐÐ©ÂúÒâ	NA	²»³éÑÌ	None of these	12	8	4	1	13	2	2	2	2	2	2	2	2	2	2	2	2	1	2	3	²»ÒÖÓô
414	14051319002	32721.25781	1	6	96.40000153	303	14.08903027	91.26000214	1.005699992	155.4131927	49.56000137	46.77859879	86.21179962	2.029999971	5.199999809	6.541920185	46.59999847	17	NA	66	male	½á»é	Ð¡Ñ§¼°ÒÔÏÂ	³ÇÕò	ÓÐÐ©ÂúÒâ	ÂúÒâ	³éÑÌ	None of these	9	4	4	1	9	2	2	2	2	2	2	2	2	2	2	2	2	2	2	5	²»ÒÖÓô
415	14643103001	56239.83984	1	8.229999542	84.59999847	204	15.15340996	95.76000214	0.64410001	158.5059967	122.1299973	37.88679886	101.2891998	6.590000153	5.5	3.42215991	44.59999847	15.5	0.860000014	59	male	½á»é	Ð¡Ñ§¼°ÒÔÏÂ	³ÇÕò	ÓÐÐ©ÂúÒâ	Ò»°ã	²»³éÑÌ	Drink but less than once a month	8	9	4	1	14	2	2	2	2	2	2	2	2	2	2	2	2	2	2	8	²»ÒÖÓô
416	14643103002	55450.0625	NA	NA	NA	NA	NA	NA	NA	NA	NA	NA	NA	NA	NA	NA	30.39999962	NA	NA	47	female	½á»é	Ð¡Ñ§¼°ÒÔÏÂ	³ÇÕò	ÓÐÐ©ÂúÒâ	²»ÂúÒâ	²»³éÑÌ	None of these	7	4	3	1	8	2	2	2	2	2	2	2	2	2	2	2	2	2	2	10	ÒÖÓô
417	14643104001	52345.59766	1	8.340000153	92.69999695	123	9.691459656	93.05999756	0.610199988	190.2071991	100.8899994	42.91260147	134.1502075	6.110000134	5	3.573359966	42.20000076	14.30000019	0.75	53	female	¶À¾Ó	Ð¡Ñ§¼°ÒÔÏÂ	³ÇÕò	ÓÐÐ©ÂúÒâ	NA	²»³éÑÌ	Drink but less than once a month	NA	NA	4	1	NA	1	2	2	2	2	2	1	2	2	2	2	2	2	2	NA	NA
418	14643105001	108798.9063	1	7.559999943	100	191	19.71903992	97.37999725	0.960500002	214.9496002	138.0599976	44.45899963	145.3616028	4.329999924	5.300000191	6.89304018	36.5	12.30000019	1.309999943	74	male	½á»é	Ð¡Ñ§¼°ÒÔÏÂ	³ÇÕò	ÓÐÐ©ÂúÒâ	Ò»°ã	²»³éÑÌ	Drink more than once a month	7	4	4	1	9	2	2	2	2	2	2	2	2	2	2	2	2	2	2	5	²»ÒÖÓô
419	14643105002	112274.7813	1	7.110000134	87.69999695	135	20.11117935	93.95999908	0.836199999	189.4340057	194.6999969	39.43320084	109.4077988	1.24000001	5	3.225600004	44.29999924	14.69999981	1	79	female	½á»é	Ð¡Ñ§¼°ÒÔÏÂ	³ÇÕò	ÓÐÐ©ÂúÒâ	NA	²»³éÑÌ	None of these	6	2	3	1	6	2	2	2	2	2	2	2	2	2	2	2	2	2	2	7	²»ÒÖÓô
420	14643106001	52302.64844	1	5.570000172	93.09999847	227	13.58485031	116.8199997	0.700600028	195.6195984	334.5299988	37.50019836	85.43859863	2.289999962	5.099999905	4.530960083	41.59999847	13.80000019	0.939999998	62	female	¶À¾Ó	Ð¡Ñ§¼°ÒÔÏÂ	³ÇÕò	ÓÐÐ©ÂúÒâ	Ò»°ã	²»³éÑÌ	None of these	7	6	3	1	10	2	2	2	2	2	2	2	2	2	2	2	2	2	2	1	²»ÒÖÓô
421	14643107001	82459.71094	1	5.659999847	88.90000153	86	16.74998093	90.72000122	0.723200023	163.5317993	256.6499939	32.47439957	73.84059906	0.850000024	4.400000095	4.542719841	39.09999847	12.89999962	0.939999998	48	female	½á»é	Ð¡Ñ§¼°ÒÔÏÂ	³ÇÕò	ÓÐÐ©ÂúÒâ	NA	²»³éÑÌ	None of these	6	NA	3	1	NA	1	2	2	2	1	2	2	2	2	2	2	2	2	2	4	²»ÒÖÓô
422	14643107002	86138.3125	1	6.130000114	71.59999847	48	16.44186974	82.44000244	0.915300012	195.6195984	115.9349976	46.39199829	132.6038055	0.409999996	5.300000191	4.075679779	38.79999924	13.19999981	1.179999948	50	male	½á»é	Ð¡Ñ§¼°ÒÔÏÂ	³ÇÕò	ÓÐÐ©ÂúÒâ	²»ÂúÒâ	³éÑÌ	None of these	3	6	4	1	11	2	2	2	2	1	2	1	2	2	1	2	2	2	1	13	ÒÖÓô
423	14643108001	54307.50391	1	4.690000057	67.90000153	96	11.56812954	90.18000031	0.734499991	127.1913986	84.95999908	49.87139893	63.78900146	0.449999988	4.900000095	4.574639797	36.40000153	12	0.959999979	60	male	½á»é	Ð¡Ñ§¼°ÒÔÏÂ	³ÇÕò	ÓÐÐ©ÂúÒâ	NA	²»³éÑÌ	Drink more than once a month	7	8	5	1	14	2	2	2	2	2	2	2	2	2	2	2	2	2	2	0	²»ÒÖÓô
424	14643108002	52601.42188	1	3.180000067	94.30000305	99	17.33819008	90	0.700600028	198.3258057	131.8650055	46.00540161	128.3511963	0.270000011	4.800000191	3.457439899	34.90000153	11.39999962	NA	59	female	½á»é	Ð¡Ñ§¼°ÒÔÏÂ	³ÇÕò	ÓÐÐ©ÂúÒâ	²»ÂúÒâ	²»³éÑÌ	None of these	5	4	3	1	8	2	2	2	2	2	2	2	2	2	2	2	2	2	2	16	ÒÖÓô
425	14643109001	53050.30078	1	3.869999886	87.5	134	19.77506065	96.66000366	0.723200023	159.665802	162.8399963	39.81980133	94.71700287	0.889999986	4.900000095	2.239439964	37.20000076	11.69999981	1.090000033	54	female	½á»é	Ð¡Ñ§¼°ÒÔÏÂ	³ÇÕò	ÓÐÐ©ÂúÒâ	NA	²»³éÑÌ	None of these	7	4	4	1	9	2	2	2	2	2	2	2	2	2	2	2	2	2	2	2	²»ÒÖÓô
426	14643110002	52689.51172	1	7.170000076	86.09999847	165	12.96862984	99.36000061	0.723200023	216.8825989	117.7050018	54.12400055	146.9080048	1.440000057	4.900000095	3.482640028	43.5	14.19999981	1.00999999	55	female	½á»é	Ð¡Ñ§¼°ÒÔÏÂ	³ÇÕò	ÓÐÐ©ÂúÒâ	Ò»°ã	²»³éÑÌ	None of these	6	7	2	1	10	2	2	2	2	2	2	2	2	2	2	2	2	2	2	4	²»ÒÖÓô
427	14643112001	182486.4688	1	5.550000191	92.80000305	163	13.66888046	77.40000153	0.564999998	112.8871994	144.2550049	38.65999985	49.09820175	0.409999996	4.599999905	5.092080116	48.79999924	16.29999924	NA	46	male	½á»é	Ð¡Ñ§¼°ÒÔÏÂ	³ÇÕò	ÓÐÐ©ÂúÒâ	ÂúÒâ	³éÑÌ	Drink more than once a month	8	NA	5	0	NA	2	2	2	2	1	2	2	2	2	2	2	2	2	2	9	²»ÒÖÓô
428	14643112002	164587.8438	1	5.840000153	88.09999847	158	11.20400047	85.68000031	0.497200012	193.3000031	125.6699982	36.72700119	139.9492035	0.25	4.900000095	4.643519878	31.79999924	10.10000038	NA	42	female	½á»é	Ð¡Ñ§¼°ÒÔÏÂ	³ÇÕò	ÓÐÐ©ÂúÒâ	NA	²»³éÑÌ	Drink but less than once a month	5	NA	4	0	NA	2	2	2	2	2	2	2	2	2	2	2	2	2	2	7	²»ÒÖÓô
429	14643114001	52272.46094	1	4.71999979	86.59999847	143	14.81729031	97.37999725	0.666700006	206.8309937	69.91500092	52.57759857	150.3874054	0.579999983	5.099999905	4.361279964	36.79999924	11.89999962	1.00999999	61	female	½á»é	Ð¡Ñ§¼°ÒÔÏÂ	³ÇÕò	NA	²»ÂúÒâ	²»³éÑÌ	Drink more than once a month	6	NA	0	1	NA	2	2	2	2	2	2	2	2	2	2	2	2	2	2	8	²»ÒÖÓô
430	14643114002	55418.29297	1	4.480000019	67.69999695	144	16.69396019	96.30000305	1.028300047	209.5372009	152.2200012	39.43320084	150.7740021	1.419999957	4.800000191	6.861120224	38.70000076	12.5	NA	59	male	½á»é	Ð¡Ñ§¼°ÒÔÏÂ	³ÇÕò	²»ÂúÒâ	ÂúÒâ	³éÑÌ	Drink but less than once a month	6	NA	3	1	NA	2	2	2	2	2	2	2	2	2	2	2	2	1	2	3	²»ÒÖÓô
431	14643115001	55482.67188	1	4.539999962	90.09999847	155	11.79220963	90.72000122	0.610199988	141.1089935	55.75500107	67.2684021	65.72200012	4.079999924	4.900000095	4.709040165	35.29999924	11.60000038	0.819999993	46	female	½á»é	Ð¡Ñ§¼°ÒÔÏÂ	³ÇÕò	ÓÐÐ©ÂúÒâ	NA	²»³éÑÌ	None of these	3	NA	4	0	NA	2	2	2	2	1	2	2	2	2	1	2	2	1	2	12	ÒÖÓô
432	14643115002	60245.80078	1	5.170000076	96.19999695	129	19.5229702	91.08000183	0.892700016	203.738205	92.04000092	59.53639984	136.0832062	1.440000057	4.599999905	3.94968009	40	13.69999981	1.299999952	48	male	½á»é	Ð¡Ñ§¼°ÒÔÏÂ	³ÇÕò	ÓÐÐ©ÂúÒâ	NA	³éÑÌ	None of these	6	NA	4	0	NA	2	2	2	2	2	2	2	2	2	1	2	2	2	2	3	²»ÒÖÓô
433	14643117001	55810.20703	1	5.869999886	102.5	121	29.91468048	89.45999908	0.689300001	194.846405	118.5899963	37.88679886	134.1502075	10.64999962	4.099999905	3.5666399	40.40000153	12.89999962	1.159999967	77	female	½á»é	Ð¡Ñ§¼°ÒÔÏÂ	³ÇÕò	ÓÐÐ©ÂúÒâ	Ò»°ã	²»³éÑÌ	Drink more than once a month	6	7	3	1	11	2	2	2	2	2	2	2	2	2	2	2	2	2	2	0	²»ÒÖÓô
434	14643118001	80007.625	1	5.369999886	68.30000305	170	16.27380943	80.45999908	0.757099986	124.8718033	106.1999969	43.68579865	66.88179779	3.369999886	5	3.801840067	35.29999924	11.39999962	1.330000043	66	male	½á»é	Ð¡Ñ§¼°ÒÔÏÂ	³ÇÕò	ÓÐÐ©ÂúÒâ	NA	²»³éÑÌ	None of these	6	4	4	1	9	2	2	2	2	2	2	2	2	2	2	2	2	2	2	7	²»ÒÖÓô
435	14643118002	78494.40625	1	7.260000229	59.20000076	74	16.32983017	157.1399994	0.666700006	211.4701996	695.6099854	26.67539978	20.4897995	1.730000019	5.199999809	5.829599857	36.5	11.5	0.949999988	65	female	½á»é	Ð¡Ñ§¼°ÒÔÏÂ	³ÇÕò	ÓÐÐ©ÂúÒâ	Ò»°ã	²»³éÑÌ	None of these	6	4	5	1	10	2	2	2	2	2	2	2	2	2	2	2	2	2	2	7	²»ÒÖÓô
436	14643119001	53315.98828	1	8.329999924	91.59999847	257	19.07481003	148.3200073	0.971800029	126.8048019	63.72000122	30.9279995	80.02619934	52.91999817	5.300000191	6.805679798	43.79999924	15.10000038	1.230000019	67	male	½á»é	Ð¡Ñ§¼°ÒÔÏÂ	³ÇÕò	ÂúÒâ	NA	³éÑÌ	Drink more than once a month	7	NA	0	1	NA	2	2	2	2	2	2	2	2	2	2	2	2	1	2	8	²»ÒÖÓô
437	14643119002	52536.30469	1	6.460000038	92.40000153	135	12.29638958	107.0999985	0.576300025	166.6246033	153.9900055	45.61880112	92.3973999	0.720000029	4.900000095	2.770319939	36.5	12.10000038	0.939999998	60	female	½á»é	Ð¡Ñ§¼°ÒÔÏÂ	³ÇÕò	ÓÐÐ©ÂúÒâ	ÂúÒâ	²»³éÑÌ	None of these	8	NA	3	1	NA	2	2	2	2	2	2	2	2	2	2	2	2	2	2	12	ÒÖÓô
438	14643120001	52826.07031	1	4.989999771	94.30000305	192	24.36870003	99.18000031	0.666700006	217.6558075	222.1349945	44.45899963	128.3511963	4.159999847	5.400000095	4.231919765	42.79999924	14.19999981	NA	63	female	½á»é	Ð¡Ñ§¼°ÒÔÏÂ	³ÇÕò	ÓÐÐ©ÂúÒâ	Ò»°ã	²»³éÑÌ	None of these	5	NA	7	1	NA	2	2	2	2	2	2	2	2	2	2	2	2	2	2	11	ÒÖÓô
439	14643120002	52909.97266	1	5.420000076	90.69999695	219	29.35448074	88.19999695	1.19780004	187.8876038	134.5200043	43.68579865	119.0727997	0.569999993	5.099999905	4.524240017	41.09999847	13.5	1.529999971	69	male	½á»é	Ð¡Ñ§¼°ÒÔÏÂ	³ÇÕò	ÓÐÐ©ÂúÒâ	NA	³éÑÌ	None of these	7	NA	4	0	NA	2	2	2	2	1	2	2	2	2	1	2	2	2	2	NA	NA
440	14643121001	52000.87109	1	3.930000067	82.90000153	107	11.68017006	111.5999985	0.689300001	177.4494019	50.44499969	83.1190033	93.55719757	0.340000004	5.5	3.576719999	37.20000076	11.80000019	1.100000024	53	female	¶À¾Ó	Ð¡Ñ§¼°ÒÔÏÂ	³ÇÕò	ÓÐÐ©ÂúÒâ	NA	²»³éÑÌ	None of these	5	9	5	1	15	2	2	2	2	2	2	2	2	2	2	2	2	1	2	4	²»ÒÖÓô
441	14643123001	52863.61328	1	5.989999771	89.80000305	211	28.01000023	98.27999878	0.576300025	191.7536011	329.2200012	27.83519936	82.73239899	0.550000012	5.199999809	2.965199947	38.90000153	13.10000038	1.039999962	61	female	½á»é	Ð¡Ñ§¼°ÒÔÏÂ	³ÇÕò	ÓÐÐ©ÂúÒâ	ÂúÒâ	²»³éÑÌ	None of these	8	NA	5	1	NA	2	2	2	2	2	2	2	2	2	2	2	2	2	2	4	²»ÒÖÓô
442	14643124001	54862.61719	1	5.880000114	94.80000305	201	11.42807961	84.05999756	0.50849998	165.8513947	76.99500275	52.57759857	104.3820038	0.519999981	4.800000191	3.909359932	38.59999847	13.30000019	NA	42	female	½á»é	Ð¡Ñ§¼°ÒÔÏÂ	³ÇÕò	NA	Ò»°ã	²»³éÑÌ	None of these	NA	NA	3	0	NA	1	2	2	2	2	2	1	2	2	1	2	2	2	2	17	ÒÖÓô
443	14643124002	57041.30469	1	3.900000095	90.30000305	183	10.02758026	104.9400024	0.791000009	204.897995	125.6699982	48.32500076	137.2429962	0.74000001	5.5	5.559120178	43.59999847	15.19999981	1.070000052	50	male	½á»é	Ð¡Ñ§¼°ÒÔÏÂ	³ÇÕò	²»ÂúÒâ	Ò»°ã	ÒÑ½äÑÌ	Drink more than once a month	3	4	3	1	8	2	2	2	2	2	2	2	2	2	2	2	2	2	2	8	²»ÒÖÓô
444	14643202001	36179.99609	1	5.829999924	91.40000153	161	10.7558403	63.90000153	0.824899971	155.0265961	69.02999878	58.76319885	90.07779694	2.960000038	5.199999809	2.409120083	43.5	14.39999962	NA	59	female	¶À¾Ó	Ð¡Ñ§¼°ÒÔÏÂ	³ÇÕò	ÓÐÐ©ÂúÒâ	NA	²»³éÑÌ	None of these	6	5	3	1	9	2	2	2	2	2	2	2	2	2	2	2	2	2	2	9	²»ÒÖÓô
445	14643203001	53603.05078	1	2.99000001	84.69999695	137	16.18977928	120.2399979	0.802299976	244.3312073	188.5050049	41.75279999	151.1605988	0.550000012	5.599999905	4.235280037	39.90000153	13.39999962	0.920000017	58	female	½á»é	Ð¡Ñ§¼°ÒÔÏÂ	³ÇÕò	ÓÐÐ©ÂúÒâ	NA	²»³éÑÌ	None of these	4	10	5	1	16	2	2	2	2	2	2	2	2	2	2	2	2	1	2	6	²»ÒÖÓô
446	14643203002	56900.34375	1	6.96999979	89.5	275	13.66888046	89.45999908	0.949199975	221.1351929	108.8550034	43.68579865	160.4389954	0.469999999	5.199999809	5.211359978	45.29999924	15.30000019	0.920000017	63	male	½á»é	Ð¡Ñ§¼°ÒÔÏÂ	³ÇÕò	ÂúÒâ	NA	ÒÑ½äÑÌ	Drink but less than once a month	3	9	7	1	17	2	2	2	2	1	2	2	2	2	2	2	2	2	2	4	²»ÒÖÓô
447	14643204001	55781.96094	1	6.639999866	80.09999847	169	10.13961983	120.9599991	0.768400013	214.5630035	372.5849915	24.74239922	89.30460358	4.489999771	5.900000095	6.573840141	41.79999924	14	0.879999995	54	female	½á»é	Ð¡Ñ§¼°ÒÔÏÂ	³ÇÕò	ÓÐÐ©ÂúÒâ	NA	²»³éÑÌ	None of these	7	9	5	1	15	2	2	2	2	2	2	2	2	2	2	2	2	2	2	3	²»ÒÖÓô
448	14643204002	65135.17578	1	6.570000172	88.80000305	228	18.15048027	165.0599976	0.994400024	227.7073975	100.0049973	49.48479843	160.8256073	1.129999995	8.300000191	5.913599968	43	14.30000019	1.149999976	54	male	½á»é	Ð¡Ñ§¼°ÒÔÏÂ	³ÇÕò	ÂúÒâ	NA	³éÑÌ	Drink more than once a month	6	8	5	1	14	2	2	2	2	2	2	2	2	2	2	2	2	2	2	1	²»ÒÖÓô
449	14643206001	41328.23828	1	4.579999924	89.80000305	109	19.74704933	99.72000122	1.265599966	160.0523987	277.8900146	29.38159943	54.89720154	0.660000026	5.199999809	5.421360016	49.5	16.70000076	1.149999976	55	male	½á»é	Ð¡Ñ§¼°ÒÔÏÂ	Å©´å	ÓÐÐ©ÂúÒâ	NA	²»³éÑÌ	Drink but less than once a month	8	7	5	0	12	2	2	2	2	1	2	2	2	2	2	2	2	2	2	1	²»ÒÖÓô
450	14643206002	41119.07031	1	5.679999828	75.30000305	321	12.71654034	91.98000336	0.677999973	210.3103943	226.5599976	38.27339935	126.4181976	1.200000048	5.300000191	4.404960155	38.79999924	12.39999962	0.419999987	45	female	½á»é	¸ßÖÐ	Å©´å	ÓÐÐ©ÂúÒâ	ÂúÒâ	²»³éÑÌ	None of these	8	7	8	1	16	2	2	2	2	2	2	2	2	2	2	2	2	2	2	0	²»ÒÖÓô
451	14643208001	37951.75	1	4.289999962	91.5	127	24.31267929	98.45999908	1.186499953	165.8513947	98.23500061	58.37659836	93.17060089	1.639999986	4.900000095	4.307519913	33.29999924	11	1.350000024	62	male	½á»é	Ð¡Ñ§¼°ÒÔÏÂ	³ÇÕò	ÓÐÐ©ÂúÒâ	NA	²»³éÑÌ	None of these	6	NA	2	1	NA	2	2	2	2	2	2	2	2	2	2	2	2	2	2	7	²»ÒÖÓô
452	14643208002	37028.96484	1	4.150000095	66.5	142	15.62957954	85.68000031	0.734499991	127.5780029	80.53500366	48.71160126	70.36119843	0.939999998	5.099999905	3.872400045	32.70000076	10.5	NA	61	female	½á»é	Ð¡Ñ§¼°ÒÔÏÂ	³ÇÕò	²»ÂúÒâ	NA	²»³éÑÌ	None of these	6	NA	7	0	NA	2	2	2	2	2	2	2	2	2	2	2	2	1	2	11	ÒÖÓô
453	14643209001	36696.66797	1	7.869999886	97	242	12.74454975	104.9400024	0.723200023	255.1560059	95.58000183	51.03120041	190.9803925	1.590000033	5.300000191	4.050479889	44.90000153	14.69999981	0.730000019	50	female	¶À¾Ó	Ð¡Ñ§¼°ÒÔÏÂ	³ÇÕò	ÓÐÐ©ÂúÒâ	ÂúÒâ	²»³éÑÌ	None of these	8	6	4	1	11	2	2	2	2	2	2	2	2	2	2	2	2	2	2	6	²»ÒÖÓô
454	14643211001	41233.56641	1	7.110000134	93.19999695	239	10.83987045	101.1600037	1.243000031	161.5988007	197.3549957	50.64459991	74.61380005	0.769999981	5.099999905	5.616240025	45.40000153	15.5	1	59	male	½á»é	Ð¡Ñ§¼°ÒÔÏÂ	³ÇÕò	²»ÂúÒâ	NA	²»³éÑÌ	None of these	3	10	4	1	15	2	2	2	2	2	2	2	2	2	1	2	2	2	2	7	²»ÒÖÓô
455	14643211002	37028.96484	1	5.400000095	85.09999847	215	9.159270287	103.1399994	0.655399978	218.0424042	194.6999969	56.8302002	129.8975983	0.709999979	5.5	3.511199951	41.09999847	14.19999981	0.790000021	61	female	½á»é	Ð¡Ñ§¼°ÒÔÏÂ	³ÇÕò	²»ÂúÒâ	²»ÂúÒâ	²»³éÑÌ	None of these	2	NA	3	0	NA	1	2	2	2	2	2	2	2	2	1	2	2	1	2	10	ÒÖÓô
456	14643213001	41023.98438	1	7.75	68	196	10.22364998	95.40000153	0.768400013	198.7124023	184.9649963	42.91260147	115.9800034	10.43000031	5.800000191	4.116000175	39.59999847	12.80000019	NA	49	female	½á»é	³õÖÐ	³ÇÕò	ÓÐÐ©ÂúÒâ	Ò»°ã	²»³éÑÌ	None of these	7	7	4	1	12	2	2	2	2	2	2	2	2	2	2	2	2	2	2	2	²»ÒÖÓô
457	14643213002	42389.76953	1	4.900000095	87.19999695	222	13.27674007	110.5199966	0.994400024	242.3981934	336.2999878	33.24760056	97.42320251	1.669999957	4.900000095	2.444400072	46.20000076	16.60000038	0.550000012	58	male	½á»é	³õÖÐ	³ÇÕò	ÂúÒâ	Ò»°ã	³éÑÌ	Drink more than once a month	5	10	6	1	17	2	2	2	2	2	2	2	2	2	2	2	2	1	2	4	²»ÒÖÓô
458	14643215001	36693.14453	1	4.21999979	96.40000153	186	18.12247086	93.95999908	0.689300001	169.3307953	206.2050018	34.79399872	95.87680054	1.679999948	5.199999809	3.420480013	39.59999847	13.39999962	0.839999974	54	female	¶À¾Ó	Ð¡Ñ§¼°ÒÔÏÂ	³ÇÕò	NA	ÂúÒâ	²»³éÑÌ	None of these	7	NA	5	0	NA	1	2	2	2	2	2	2	2	2	1	2	2	2	2	11	ÒÖÓô
459	14643216001	37628.39063	1	4.829999924	91.59999847	305	15.90968037	87.66000366	0.745800018	144.9750061	66.375	52.57759857	81.57260132	0.810000002	5	4.665359974	41.5	14.39999962	1.519999981	69	male	½á»é	Ð¡Ñ§¼°ÒÔÏÂ	³ÇÕò	ÓÐÐ©ÂúÒâ	Ò»°ã	³éÑÌ	Drink more than once a month	8	2	3	1	6	2	2	2	2	2	2	2	2	2	2	2	2	2	2	4	²»ÒÖÓô
460	14643216002	36237.71484	1	6.980000019	84.40000153	206	20.55933952	97.19999695	0.395500004	126.031601	121.2450027	57.60340118	48.32500076	0.319999993	5.199999809	4.593120098	39.90000153	13	1.269999981	68	female	½á»é	Ð¡Ñ§¼°ÒÔÏÂ	³ÇÕò	ÂúÒâ	NA	²»³éÑÌ	None of these	7	10	5	1	16	2	2	2	2	2	2	2	2	2	2	2	2	2	2	2	²»ÒÖÓô
461	14643219001	39284.875	1	6.070000172	100.6999969	171	17.00206947	101.8799973	0.971800029	160.8256073	138.9450073	35.9538002	80.41280365	0.649999976	5.199999809	3.984960079	43.5	15.10000038	1.080000043	64	male	½á»é	³õÖÐ	³ÇÕò	ÓÐÐ©ÂúÒâ	Ò»°ã	²»³éÑÌ	Drink more than once a month	8	10	3	1	14	2	2	2	2	2	2	2	2	1	2	2	2	2	2	5	²»ÒÖÓô
462	14643219002	37473.69531	1	8.06000042	71.30000305	179	8.487030029	111.5999985	0.55369997	191.7536011	167.2649994	33.24760056	124.0986023	3.220000029	5.5	3.301199913	39.79999924	12.39999962	NA	54	female	½á»é	³õÖÐ	³ÇÕò	ÓÐÐ©ÂúÒâ	Ò»°ã	²»³éÑÌ	None of these	7	10	6	1	17	1	1	2	2	2	2	1	2	2	2	2	2	2	2	4	²»ÒÖÓô
463	14643220001	40782.31641	1	6.239999771	80.5	166	13.86495018	101.8799973	0.836199999	242.0115967	147.7949982	41.75279999	170.1040039	0.910000026	5.800000191	4.480559826	47.59999847	16	0.899999976	56	male	½á»é	Ð¡Ñ§¼°ÒÔÏÂ	³ÇÕò	ÂúÒâ	ÂúÒâ	ÒÑ½äÑÌ	Drink but less than once a month	5	10	4	1	15	2	2	2	2	2	2	2	2	2	2	2	2	2	2	1	²»ÒÖÓô
464	14643220002	36126.26953	1	5.659999847	83	295	11.48410034	90.36000061	0.677999973	278.3519897	204.4349976	48.71160126	195.2330017	1.960000038	5	5.063519955	38.59999847	12.69999981	0.829999983	56	female	½á»é	Ð¡Ñ§¼°ÒÔÏÂ	³ÇÕò	ÂúÒâ	Ò»°ã	²»³éÑÌ	None of these	6	10	2	1	13	1	2	2	2	2	2	2	2	2	1	2	2	2	2	2	²»ÒÖÓô
465	14643221001	35765.26172	1	5.619999886	89.09999847	198	12.77256012	93.41999817	0.519800007	152.7070007	61.95000076	59.14979935	87.7582016	1	5.300000191	3.020639896	39.40000153	12.80000019	0.860000014	56	female	½á»é	Ð¡Ñ§¼°ÒÔÏÂ	³ÇÕò	ÓÐÐ©ÂúÒâ	NA	²»³éÑÌ	None of these	4	10	4	1	15	2	2	2	2	2	2	2	2	2	2	2	2	1	2	8	²»ÒÖÓô
466	14643301001	52658.62109	1	8.079999924	92.59999847	218	14.84529972	96.30000305	0.610199988	211.0836029	204.4349976	41.75279999	122.938797	1.309999943	5.300000191	4.44863987	47.40000153	15.89999962	0.949999988	69	female	½á»é	Ð¡Ñ§¼°ÒÔÏÂ	³ÇÕò	ÓÐÐ©ÂúÒâ	NA	²»³éÑÌ	None of these	6	3	3	0	6	2	2	2	2	2	2	2	2	2	1	2	2	2	2	2	²»ÒÖÓô
467	14643301002	56113.64844	1	6.050000191	88.5	192	11.73618984	109.6200027	0.779699981	189.0473938	328.3349915	24.35580063	75.77359772	1.539999962	5.5	7.262639999	46.90000153	16.29999924	0.419999987	71	male	½á»é	Ð¡Ñ§¼°ÒÔÏÂ	³ÇÕò	ÓÐÐ©ÂúÒâ	Ò»°ã	²»³éÑÌ	None of these	3	9	6	1	16	2	2	2	2	2	2	2	2	2	1	2	2	2	2	5	²»ÒÖÓô
468	14643304001	57266.88672	1	7.769999981	91.69999695	256	8.459019661	94.13999939	0.689300001	158.8925934	129.2100067	53.73740005	85.82520294	0.349999994	4.900000095	4.762800217	37.59999847	12.60000038	NA	48	female	½á»é	Ð¡Ñ§¼°ÒÔÏÂ	³ÇÕò	ÓÐÐ©ÂúÒâ	NA	²»³éÑÌ	None of these	6	NA	9	0	NA	2	2	2	2	2	2	2	2	2	1	2	2	1	2	1	²»ÒÖÓô
469	14643305001	55923.60156	1	8.399999619	94.59999847	118	19.18684959	104.0400009	1.01699996	234.2796021	140.7149963	63.40240097	148.4544067	0.75	6.800000191	7.57679987	45.70000076	15.60000038	1.320000052	71	male	¶À¾Ó	Ð¡Ñ§¼°ÒÔÏÂ	³ÇÕò	ÓÐÐ©ÂúÒâ	NA	²»³éÑÌ	Drink more than once a month	6	3	4	1	8	2	2	2	2	2	2	2	2	2	2	2	2	2	2	4	²»ÒÖÓô
470	14643308002	54835.43359	1	6.769999981	95.40000153	202	13.50082016	98.09999847	0.824899971	179.3824005	84.95999908	59.92300034	105.9283981	1.779999971	5.099999905	4.932479858	41.70000076	14.39999962	1.129999995	63	male	½á»é	Ð¡Ñ§¼°ÒÔÏÂ	³ÇÕò	²»ÂúÒâ	²»ÂúÒâ	³éÑÌ	None of these	3	NA	2	0	NA	2	2	2	2	1	2	1	2	2	2	2	2	2	2	13	ÒÖÓô
471	14643309001	109188.6719	1	5.96999979	88	151	14.39713955	112.6800003	0.723200023	151.9338074	125.6699982	31.31459999	95.87680054	0.730000019	8.5	3.065999985	43.79999924	15.10000038	0.889999986	62	male	¶À¾Ó	Ð¡Ñ§¼°ÒÔÏÂ	³ÇÕò	²»ÂúÒâ	NA	³éÑÌ	None of these	6	NA	6	1	NA	2	2	2	2	2	2	2	2	2	2	2	2	1	2	6	²»ÒÖÓô
472	14643311001	55504.25	1	5.260000229	94.40000153	123	10.72782993	97.55999756	1.01699996	209.9237976	99.12000275	59.14979935	132.6038055	1.080000043	4.900000095	6.578879833	47.5	16.79999924	1.139999986	62	male	½á»é	Ð¡Ñ§¼°ÒÔÏÂ	³ÇÕò	ÓÐÐ©ÂúÒâ	²»ÂúÒâ	²»³éÑÌ	None of these	5	3	3	1	7	2	2	2	2	2	2	2	1	2	2	2	2	2	2	9	²»ÒÖÓô
473	14643311002	53467.83984	1	4.570000172	92.02999878	248	10.7558403	92.33999634	0.677999973	192.1401978	130.0950012	50.25799942	120.6192017	0.74000001	5.5	2.889600039	40.70000076	13.89999962	1.070000052	61	female	½á»é	Ð¡Ñ§¼°ÒÔÏÂ	³ÇÕò	ÓÐÐ©ÂúÒâ	NA	²»³éÑÌ	None of these	6	8	5	1	14	2	2	2	2	2	2	2	2	2	2	2	2	2	2	12	ÒÖÓô
474	14643312001	54107.80078	1	6.369999886	90.30000305	177	18.34654999	98.63999939	0.949199975	219.9754028	122.1299973	58.37659836	140.3358002	3.119999886	5.699999809	2.7988801	45.59999847	15.69999981	1.309999943	68	male	½á»é	Ð¡Ñ§¼°ÒÔÏÂ	³ÇÕò	ÓÐÐ©ÂúÒâ	Ò»°ã	²»³éÑÌ	None of these	5	8	7	0	15	1	2	2	2	2	2	2	2	2	2	2	2	2	2	2	²»ÒÖÓô
475	14643312002	52673.73828	1	7.03000021	93.40000153	224	18.93475914	94.31999969	0.768400013	180.9288025	62.83499908	47.93840027	125.2584	5.949999809	5.599999905	4.872000217	42.70000076	14.10000038	NA	66	female	½á»é	Ð¡Ñ§¼°ÒÔÏÂ	³ÇÕò	ÓÐÐ©ÂúÒâ	Ò»°ã	²»³éÑÌ	None of these	5	NA	6	0	NA	2	2	2	2	1	2	2	2	2	2	2	2	2	2	4	²»ÒÖÓô
476	14643314001	52520.92188	1	5.610000134	87.40000153	242	12.88459969	100.0800018	0.768400013	191.7536011	196.4700012	39.04660034	103.9953995	3.369999886	5.599999905	5.092080116	38.90000153	12.80000019	0.970000029	66	female	¶À¾Ó	Ð¡Ñ§¼°ÒÔÏÂ	³ÇÕò	ÓÐÐ©ÂúÒâ	Ò»°ã	²»³éÑÌ	None of these	6	8	4	1	13	1	2	2	2	2	2	2	2	2	2	2	2	2	2	6	²»ÒÖÓô
477	14643315001	58674.46094	1	5.130000114	88.19999695	163	15.32147026	86.40000153	0.531099975	211.0836029	108.8550034	59.53639984	133.3769989	0.850000024	5.099999905	4.141200066	45.79999924	15.10000038	0.870000005	59	male	½á»é	Ð¡Ñ§¼°ÒÔÏÂ	³ÇÕò	ÓÐÐ©ÂúÒâ	ÂúÒâ	²»³éÑÌ	Drink more than once a month	8	9	5	1	15	2	2	2	2	2	2	2	2	2	2	2	2	2	2	2	²»ÒÖÓô
478	14643315002	52994.22656	1	9.369999886	99.30000305	209	14.31311035	97.37999725	0.564999998	202.9649963	115.0500031	55.67039871	125.6449966	7.329999924	5	3.175199986	43.79999924	15.10000038	0.730000019	57	female	½á»é	Ð¡Ñ§¼°ÒÔÏÂ	³ÇÕò	ÓÐÐ©ÂúÒâ	Ò»°ã	²»³éÑÌ	None of these	6	8	5	1	14	2	2	2	2	2	2	2	2	2	2	2	2	2	2	8	²»ÒÖÓô
479	18206101001	37306.57031	1	4.5	95.5	264	14.76126957	88.91999817	0.858799994	198.3258057	114.1650009	49.09820175	128.3511963	0.360000014	4.800000191	4.828320026	45.40000153	11.89999962	1.019999981	54	female	¶À¾Ó	Ð¡Ñ§¼°ÒÔÏÂ	³ÇÕò	ÓÐÐ©ÂúÒâ	Ò»°ã	²»³éÑÌ	None of these	7	8	1	0	9	2	2	2	2	2	2	2	2	2	2	2	2	1	2	6	²»ÒÖÓô
480	18206102001	37310.27734	1	6.5	99.69999695	213	8.655090332	83.69999695	0.723200023	183.6349945	135.4049988	47.16519928	110.5675964	1.789999962	5.400000095	4.09416008	47.70000076	12.60000038	NA	57	female	½á»é	Ð¡Ñ§¼°ÒÔÏÂ	³ÇÕò	ÓÐÐ©ÂúÒâ	²»ÂúÒâ	²»³éÑÌ	None of these	2	NA	3	1	NA	2	2	2	2	2	2	1	2	2	2	2	2	1	2	18	ÒÖÓô
481	18206102002	38458.99609	1	3.700000048	91.30000305	250	13.10867977	91.08000183	0.836199999	206.0578003	112.3949966	49.87139893	131.0574036	0.389999986	5	3.381839991	54.70000076	14.39999962	0.949999988	56	male	½á»é	Ð¡Ñ§¼°ÒÔÏÂ	³ÇÕò	ÓÐÐ©ÂúÒâ	ÂúÒâ	³éÑÌ	Drink more than once a month	6	9	5	1	15	2	2	2	2	2	2	2	2	2	2	2	2	1	2	5	²»ÒÖÓô
482	18206104001	38052.45703	1	6.300000191	101.4000015	200	17.33819008	151.5599976	0.824899971	191.7536011	84.95999908	57.21680069	95.49019623	0.839999974	5.199999809	4.625040054	48.29999924	12.39999962	1.110000014	81	male	½á»é	Ð¡Ñ§¼°ÒÔÏÂ	³ÇÕò	NA	²»ÂúÒâ	ÒÑ½äÑÌ	None of these	8	NA	0	NA	NA	1	2	2	2	2	2	2	2	1	2	2	2	2	2	NA	NA
483	18206104002	38853.44141	1	9.300000191	93.69999695	274	16.0497303	102.7799988	0.892700016	259.7951965	220.3650055	38.65999985	177.4494019	5.150000095	5.300000191	4.452000141	47.79999924	12.30000019	1.049999952	79	female	½á»é	Ð¡Ñ§¼°ÒÔÏÂ	³ÇÕò	NA	NA	²»³éÑÌ	None of these	7	NA	0	0	NA	1	2	2	2	2	2	2	2	1	1	2	2	1	2	13	ÒÖÓô
484	18206105001	55453.66797	1	2.599999905	97.90000153	234	12.54848003	91.44000244	0.881399989	179.3824005	201.7799988	27.44860077	106.7015991	1.139999986	5.199999809	5.258399963	44.29999924	11.30000019	NA	66	female	½á»é	Ð¡Ñ§¼°ÒÔÏÂ	³ÇÕò	ÓÐÐ©ÂúÒâ	ÂúÒâ	²»³éÑÌ	None of these	8	6	3	1	10	2	2	2	2	2	2	2	2	1	2	2	2	1	2	12	ÒÖÓô
485	18206106001	38423.49219	1	6.5	92.30000305	238	16.10574913	94.5	0.621500015	195.6195984	56.63999939	80.02619934	110.1809998	0.430000007	5	3.519599915	46.29999924	12.19999981	NA	49	female	½á»é	Ð¡Ñ§¼°ÒÔÏÂ	³ÇÕò	ÓÐÐ©ÂúÒâ	²»ÂúÒâ	²»³éÑÌ	None of these	2	1	3	0	4	1	2	2	2	2	2	2	2	1	2	2	2	1	2	15	ÒÖÓô
486	18206107001	56536.5625	1	4.699999809	99.19999695	248	14.56519985	79.37999725	0.881399989	198.7124023	65.48999786	73.45400238	120.2325974	1.899999976	5.300000191	4.67208004	63.70000076	16.60000038	NA	60	male	½á»é	Ð¡Ñ§¼°ÒÔÏÂ	³ÇÕò	ÓÐÐ©ÂúÒâ	²»ÂúÒâ	³éÑÌ	Drink more than once a month	8	9	4	1	14	2	2	2	2	2	2	2	2	1	2	2	2	1	2	11	ÒÖÓô
487	18206107002	55965.41406	1	2.5	93.19999695	246	14.14505005	84.77999878	0.813600004	229.2537994	161.9550018	73.06739807	125.6449966	0.280000001	4.800000191	4.64688015	44.90000153	11.5	0.959999979	57	female	½á»é	Ð¡Ñ§¼°ÒÔÏÂ	³ÇÕò	ÓÐÐ©ÂúÒâ	²»ÂúÒâ	²»³éÑÌ	None of these	7	8	4	0	12	1	2	1	2	2	2	1	2	2	1	2	2	1	2	4	²»ÒÖÓô
488	18206108002	37898.75781	1	5.5	101.4000015	222	12.4084301	96.12000275	0.779699981	191.3670044	96.46499634	63.78900146	103.6088028	0.649999976	5.400000095	4.929120064	52.90000153	13.80000019	1.190000057	75	male	½á»é	Ð¡Ñ§¼°ÒÔÏÂ	³ÇÕò	NA	NA	³éÑÌ	Drink but less than once a month	8	8	0	1	9	2	2	2	2	2	2	2	2	2	2	2	2	2	2	2	²»ÒÖÓô
489	18206109002	37915.42578	1	6.300000191	92.09999847	271	15.15340996	85.31999969	0.915300012	158.8925934	61.06499863	61.85599899	86.21179962	1.169999957	5.099999905	4.415040016	44.29999924	11.39999962	1.039999962	71	male	½á»é	Ð¡Ñ§¼°ÒÔÏÂ	³ÇÕò	ÓÐÐ©ÂúÒâ	Ò»°ã	³éÑÌ	Drink but less than once a month	3	5	5	1	11	2	2	2	2	2	2	2	2	1	1	2	2	2	2	12	ÒÖÓô
490	18206110001	38880.11328	1	6	96.5	240	17.47823906	95.04000092	0.858799994	226.5476074	70.80000305	64.17559814	143.8152008	1.019999981	5	4.777919769	45.40000153	11.69999981	1.070000052	70	female	½á»é	Ð¡Ñ§¼°ÒÔÏÂ	³ÇÕò	NA	NA	²»³éÑÌ	None of these	8	NA	0	0	NA	2	2	2	2	2	2	2	2	2	2	2	2	1	2	4	²»ÒÖÓô
491	18206110002	37919.94531	1	7.199999809	98.40000153	300	17.61828995	104.5800018	1.254299998	264.4343872	206.2050018	37.11360168	183.6349945	2.25999999	5	7.308000088	45.40000153	11.60000038	1.580000043	70	male	½á»é	Ð¡Ñ§¼°ÒÔÏÂ	³ÇÕò	ÓÐÐ©ÂúÒâ	²»ÂúÒâ	²»³éÑÌ	None of these	10	9	3	1	13	2	2	2	2	2	2	2	2	2	2	2	2	1	2	12	ÒÖÓô
492	18206113001	38779.92969	1	4.800000191	96.90000153	282	19.55097961	100.9800034	1.10739994	224.2279968	128.3249969	56.8302002	142.2687988	1.309999943	4.900000095	5.789279938	47.79999924	12.19999981	1.25	79	female	¶À¾Ó	Ð¡Ñ§¼°ÒÔÏÂ	³ÇÕò	NA	NA	²»³éÑÌ	Drink but less than once a month	NA	NA	0	NA	NA	2	NA	2	2	2	2	2	2	2	1	2	2	1	2	NA	NA
493	18206114001	38811.58984	1	5.5	101.8000031	256	13.89295959	100.2600021	0.971800029	195.6195984	33.63000107	78.86640167	109.7944031	0.360000014	4.900000095	5.218080044	53.70000076	13.60000038	0.930000007	55	male	½á»é	Ð¡Ñ§¼°ÒÔÏÂ	³ÇÕò	ÓÐÐ©ÂúÒâ	ÂúÒâ	³éÑÌ	None of these	8	8	5	0	13	1	2	2	2	2	2	2	2	1	2	2	2	2	2	1	²»ÒÖÓô
494	18206114002	37467.80078	1	7	93.40000153	238	16.41386032	92.33999634	0.858799994	234.6661987	49.56000137	71.13439941	152.7070007	1.99000001	5.099999905	5.572559834	49	12.60000038	0.99000001	54	female	½á»é	Ð¡Ñ§¼°ÒÔÏÂ	³ÇÕò	NA	Ò»°ã	²»³éÑÌ	None of these	8	NA	0	0	NA	1	2	2	2	2	2	2	2	1	2	2	2	1	2	0	²»ÒÖÓô
495	18206115001	37485.41016	1	3.700000048	105.3000031	209	14.62121964	67.86000061	0.903999984	160.0523987	123.9000015	44.07239914	90.85099792	0.639999986	4.900000095	4.885439873	42.29999924	11.39999962	NA	51	female	½á»é	Ð¡Ñ§¼°ÒÔÏÂ	³ÇÕò	²»ÂúÒâ	²»ÂúÒâ	²»³éÑÌ	None of these	4	NA	2	0	NA	2	2	2	2	2	2	2	2	1	2	2	2	1	2	25	ÒÖÓô
496	18206115002	39190.75	1	4.800000191	102.5999985	341	14.31311035	67.68000031	0.802299976	204.5113983	155.7599945	63.01580048	108.6345978	0.579999983	5.5	5.189519882	50.29999924	13	0.75	53	male	½á»é	Ð¡Ñ§¼°ÒÔÏÂ	³ÇÕò	ÓÐÐ©ÂúÒâ	NA	³éÑÌ	Drink more than once a month	8	7	2	1	10	2	2	2	2	2	2	2	2	2	2	2	2	2	2	4	²»ÒÖÓô
497	18206116002	37423.13672	1	3.799999952	97.59999847	234	17.98241997	89.81999969	0.757099986	196.0061951	113.2799988	63.01580048	111.7274017	0.209999993	5.5	4.210080147	48	12.30000019	0.839999974	60	female	½á»é	Ð¡Ñ§¼°ÒÔÏÂ	³ÇÕò	ÂúÒâ	NA	²»³éÑÌ	None of these	6	4	2	0	6	2	2	2	2	2	1	2	2	2	2	2	2	1	2	12	ÒÖÓô
498	18206201001	44140.76563	1	5	90	199	22.88417053	94.86000061	0.971800029	141.1089935	39.82500076	56.4435997	76.93340302	1.169999957	4.699999809	4.278960228	45.59999847	13.80000019	0.99000001	65	male	¶À¾Ó	Ð¡Ñ§¼°ÒÔÏÂ	³ÇÕò	²»ÂúÒâ	Ò»°ã	³éÑÌ	Drink more than once a month	6	NA	0	0	NA	1	2	2	2	1	1	2	1	2	2	2	2	1	2	5	²»ÒÖÓô
499	18206202001	47481.58203	1	3.599999905	49.40000153	253	13.08067036	95.04000092	0.666700006	109.7944031	53.09999847	34.40739822	67.65499878	0.319999993	4.699999809	3.635519981	20.79999924	NA	0.860000014	44	female	½á»é	Ð¡Ñ§¼°ÒÔÏÂ	³ÇÕò	ÓÐÐ©ÂúÒâ	NA	²»³éÑÌ	None of these	9	NA	1	0	NA	2	2	2	2	2	2	2	2	2	2	2	2	2	2	0	²»ÒÖÓô
500	18206202002	53790.08203	1	3.099999905	86.59999847	208	11.93225956	87.48000336	0.983099997	142.6553955	76.99500275	53.35079956	73.84059906	0.540000021	5.099999905	4.96104002	50.09999847	15	0.850000024	45	male	½á»é	Ð¡Ñ§¼°ÒÔÏÂ	³ÇÕò	ÓÐÐ©ÂúÒâ	ÂúÒâ	³éÑÌ	None of these	4	NA	3	0	NA	2	2	2	2	2	2	2	2	2	2	2	2	2	2	10	ÒÖÓô
501	18206203001	47660.17188	1	5.400000095	83.40000153	237	9.57942009	108.3600006	0.892700016	202.9649963	119.4749985	56.4435997	126.031601	0.170000002	5	4.220160007	45.20000076	13.19999981	0.689999998	49	female	½á»é	³õÖÐ	³ÇÕò	ÓÐÐ©ÂúÒâ	NA	²»³éÑÌ	None of these	8	9	2	1	12	2	2	2	2	2	2	2	2	2	2	2	2	1	2	1	²»ÒÖÓô
502	18206203002	55196.55469	1	6.5	97.09999847	213	20.16720009	108	1.141299963	242.7848053	184.0800018	44.45899963	155.4131927	0.99000001	5.400000095	5.055119991	57	17.39999962	NA	49	male	½á»é	Ð¡Ñ§¼°ÒÔÏÂ	³ÇÕò	ÓÐÐ©ÂúÒâ	NA	³éÑÌ	Drink more than once a month	5	4	5	1	10	1	2	2	2	1	2	1	2	2	2	2	2	1	2	10	ÒÖÓô
503	18206204001	48337.65234	1	6	87.59999847	245	15.26544952	102.7799988	0.847500026	212.6300049	165.4949951	48.32500076	134.9234009	29.82999992	5.5	6.053040028	41.79999924	12.39999962	0.889999986	77	female	¶À¾Ó	Ð¡Ñ§¼°ÒÔÏÂ	³ÇÕò	²»ÂúÒâ	ÂúÒâ	²»³éÑÌ	None of these	8	4	3	0	7	1	2	2	2	2	2	2	2	2	2	2	2	2	2	7	²»ÒÖÓô
504	18206205001	85710.625	1	5.599999905	87.19999695	214	18.96277046	146.1600037	0.768400013	171.2637939	569.0549927	23.58259964	6.958799839	0.5	5.099999905	6.177360058	49.09999847	14.60000038	0.949999988	61	female	¶À¾Ó	Ð¡Ñ§¼°ÒÔÏÂ	³ÇÕò	ÂúÒâ	NA	²»³éÑÌ	None of these	10	NA	4	0	NA	2	2	2	2	2	2	2	2	2	2	2	2	2	2	3	²»ÒÖÓô
505	18206206001	46405.49609	1	3.400000095	68.90000153	123	14.28509998	85.5	0.700600028	185.9546051	107.0849991	70.74780273	93.17060089	1.330000043	4.800000191	3.884160042	37.29999924	11	0.920000017	46	female	½á»é	Ð¡Ñ§¼°ÒÔÏÂ	³ÇÕò	ÓÐÐ©ÂúÒâ	NA	²»³éÑÌ	None of these	7	6	8	1	15	2	2	2	2	1	1	2	2	2	1	2	2	1	2	10	ÒÖÓô
506	18206207002	43304.23438	1	6.199999809	88.69999695	180	12.49246025	107.8199997	0.847500026	188.2742004	212.3999939	40.20640182	96.26339722	1.299999952	4.800000191	4.559519768	44.09999847	13.30000019	1	58	female	½á»é	Ð¡Ñ§¼°ÒÔÏÂ	³ÇÕò	ÓÐÐ©ÂúÒâ	Ò»°ã	²»³éÑÌ	None of these	6	8	6	1	15	1	2	2	2	1	2	1	2	2	1	2	2	1	2	9	²»ÒÖÓô
507	18206209001	66418.0625	1	4.5	86	158	26.30138969	83.33999634	1.10739994	225.0012054	129.2100067	69.20140076	124.485199	1.429999948	5.099999905	4.332719803	48.40000153	13.80000019	NA	54	female	½á»é	Ð¡Ñ§¼°ÒÔÏÂ	³ÇÕò	²»ÂúÒâ	NA	²»³éÑÌ	None of these	3	NA	5	0	NA	2	2	2	2	2	2	2	2	2	2	2	2	2	2	24	ÒÖÓô
508	18206209002	71883.6875	1	9.5	86.40000153	217	16.18977928	92.87999725	0.881399989	195.6195984	107.9700012	35.18059921	138.7893982	6.130000114	5	5.009759903	62.40000153	18	0.949999988	56	male	½á»é	Ð¡Ñ§¼°ÒÔÏÂ	³ÇÕò	²»ÂúÒâ	²»ÂúÒâ	³éÑÌ	None of these	5	NA	5	0	NA	1	2	2	2	1	2	2	2	1	1	2	2	1	2	22	ÒÖÓô
509	18206210001	43769.875	1	5.400000095	83.90000153	274	13.69688988	92.33999634	0.802299976	180.9288025	81.41999817	49.48479843	117.139801	1.220000029	5.300000191	5.312160015	41.09999847	11.60000038	1.039999962	57	female	½á»é	Ð¡Ñ§¼°ÒÔÏÂ	³ÇÕò	ÂúÒâ	ÂúÒâ	²»³éÑÌ	None of these	9	NA	0	0	NA	2	2	2	2	2	2	2	2	2	2	2	2	2	2	8	²»ÒÖÓô
510	18206210002	45000.91016	1	7.099999905	86	229	11.0079298	91.26000214	0.937900007	234.2796021	92.04000092	63.01580048	150.7740021	0.569999993	4.5	6.046319962	47.5	14.69999981	0.839999974	60	male	½á»é	Ð¡Ñ§¼°ÒÔÏÂ	³ÇÕò	ÂúÒâ	ÂúÒâ	³éÑÌ	None of these	5	NA	7	0	NA	2	2	2	2	2	2	2	2	1	2	2	2	2	2	0	²»ÒÖÓô
511	18206213001	48540.85156	1	5.599999905	85.59999847	112	12.15633965	96.48000336	0.870100021	213.7897949	266.3850098	46.00540161	110.9542007	1.110000014	4.900000095	5.490240097	78.30000305	23.39999962	0.910000026	57	male	½á»é	Ð¡Ñ§¼°ÒÔÏÂ	³ÇÕò	NA	Ò»°ã	NA	Drink more than once a month	NA	NA	0	NA	NA	2	2	2	2	2	2	2	2	2	2	2	2	2	2	NA	NA
512	18206213002	44278.70313	1	5.300000191	78.5	234	19.3549099	123.1200027	0.791000009	395.8783875	326.5650024	43.68579865	221.5218048	0.660000026	5.199999809	4.618319988	52.59999847	15.60000038	0.400000006	54	female	½á»é	Ð¡Ñ§¼°ÒÔÏÂ	³ÇÕò	ÓÐÐ©ÂúÒâ	ÂúÒâ	²»³éÑÌ	None of these	10	NA	3	0	NA	2	2	2	2	2	2	2	2	2	1	2	2	2	2	NA	NA
513	18206214001	48700.63281	1	5.599999905	84.40000153	227	12.46444988	102.0599976	0.836199999	293.8160095	237.1799927	47.93840027	202.191803	1.210000038	5.199999809	4.238639832	44.59999847	13.30000019	0.850000024	72	female	½á»é	Ð¡Ñ§¼°ÒÔÏÂ	³ÇÕò	ÓÐÐ©ÂúÒâ	Ò»°ã	²»³éÑÌ	None of these	6	NA	2	0	NA	2	2	2	2	2	2	2	2	2	2	2	2	2	2	5	²»ÒÖÓô
514	18206214002	46178.02344	1	5.199999809	94.19999695	200	14.42514992	90.72000122	1.050899982	193.6865997	142.4850006	41.75279999	115.9800034	0.910000026	5.099999905	5.606160164	48	14.19999981	0.99000001	75	male	½á»é	Ð¡Ñ§¼°ÒÔÏÂ	³ÇÕò	ÓÐÐ©ÂúÒâ	ÂúÒâ	ÒÑ½äÑÌ	Drink more than once a month	6	8	2	1	11	2	2	2	2	2	2	2	2	2	2	2	2	2	2	4	²»ÒÖÓô
515	18206215001	66418.0625	1	8.399999619	87.19999695	237	16.13376045	94.31999969	0.824899971	209.5372009	103.5449982	39.43320084	155.0265961	1.820000052	4.900000095	4.013519764	42.5	12.60000038	0.920000017	54	female	½á»é	Ð¡Ñ§¼°ÒÔÏÂ	³ÇÕò	ÓÐÐ©ÂúÒâ	NA	²»³éÑÌ	None of these	2	NA	3	1	NA	2	2	2	2	2	2	2	2	2	2	2	2	2	2	11	ÒÖÓô
516	18206215002	73328.61719	1	7.199999809	85.90000153	202	17.31018066	102.0599976	0.915300012	240.8518066	160.1849976	47.16519928	143.8152008	2.680000067	4.900000095	6.28151989	53	15.69999981	0.899999976	57	male	½á»é	³õÖÐ	³ÇÕò	ÓÐÐ©ÂúÒâ	NA	ÒÑ½äÑÌ	None of these	7	9	4	1	14	2	2	2	2	2	2	2	2	1	2	2	2	2	2	3	²»ÒÖÓô
517	18206217002	55866.96094	1	5.199999809	87.69999695	246	15.12539959	114.3000031	0.50849998	202.9649963	138.0599976	52.96419907	121.7789993	0.360000014	5.099999905	3.971519947	49.20000076	14.69999981	0.810000002	45	male	½á»é	¸ßÖÐ	³ÇÕò	ÓÐÐ©ÂúÒâ	NA	³éÑÌ	Drink more than once a month	6	NA	4	1	NA	2	2	2	2	2	2	2	2	2	2	2	2	2	2	10	ÒÖÓô
518	18206219001	47922.45313	1	5.5	86.30000305	259	20.05516052	98.45999908	0.881399989	193.3000031	85.84500122	56.8302002	116.7531967	0.529999971	5.099999905	5.280240059	44.79999924	13.69999981	0.910000026	56	male	½á»é	Ð¡Ñ§¼°ÒÔÏÂ	³ÇÕò	ÓÐÐ©ÂúÒâ	ÂúÒâ	²»³éÑÌ	Drink more than once a month	8	NA	2	1	NA	2	2	2	2	2	2	2	2	2	2	2	2	2	2	7	²»ÒÖÓô
519	18206219002	43359.49609	1	6.199999809	85.59999847	223	10.44773006	93.77999878	0.64410001	228.8672028	176.1150055	57.60340118	136.4698029	1.269999981	4.800000191	4.925759792	45.5	13.60000038	NA	55	female	½á»é	Ð¡Ñ§¼°ÒÔÏÂ	³ÇÕò	ÓÐÐ©ÂúÒâ	Ò»°ã	²»³éÑÌ	None of these	10	10	3	1	14	2	2	2	2	2	2	2	2	2	2	2	2	2	2	2	²»ÒÖÓô
520	18206220001	48338.17188	1	6.099999905	89.30000305	158	13.19270992	94.86000061	0.655399978	260.9549866	153.9900055	59.53639984	143.4286041	0.319999993	5.199999809	3.83039999	76.19999695	22.79999924	1.120000005	76	female	¶À¾Ó	Ð¡Ñ§¼°ÒÔÏÂ	³ÇÕò	²»ÂúÒâ	NA	²»³éÑÌ	None of these	5	NA	0	0	NA	2	2	2	2	2	2	2	2	2	2	2	2	1	2	NA	NA
521	18206301002	28736.98828	1	5.900000095	84.09999847	242	24.73283005	125.4599991	1.005699992	148.0677948	121.2450027	56.4435997	52.19100189	0.620000005	5.099999905	6.422639847	31.60000038	8.699999809	1.850000024	77	male	½á»é	Ð¡Ñ§¼°ÒÔÏÂ	³ÇÕò	ÂúÒâ	²»ÂúÒâ	³éÑÌ	None of these	6	NA	0	0	NA	2	2	2	2	2	2	2	2	2	2	2	2	2	2	NA	NA
522	18206302001	28089.75195	1	11	89.19999695	189	18.8507309	95.22000122	0.870100021	151.1605988	93.80999756	53.73740005	74.22720337	6.619999886	4.900000095	4.364640236	46.5	13.60000038	1.059999943	46	female	½á»é	Ð¡Ñ§¼°ÒÔÏÂ	³ÇÕò	ÂúÒâ	NA	²»³éÑÌ	None of these	NA	NA	2	0	NA	2	2	2	2	2	2	2	2	2	2	2	2	1	2	NA	NA
523	18206302002	28398.39258	1	7.699999809	98.09999847	252	9.439370155	91.08000183	1.06219995	249.3569946	75.22499847	68.81479645	168.9441986	2.359999895	4.699999809	6.736800194	45.09999847	13.39999962	1.320000052	63	male	½á»é	Ð¡Ñ§¼°ÒÔÏÂ	³ÇÕò	ÓÐÐ©ÂúÒâ	Ò»°ã	³éÑÌ	Drink more than once a month	10	NA	5	0	NA	1	2	2	2	2	2	2	2	2	2	2	2	1	2	2	²»ÒÖÓô
524	18206304001	30864.52539	1	8	92.19999695	207	12.8285799	84.77999878	0.564999998	164.6916046	88.5	50.25799942	102.8356018	7.809999943	5.099999905	3.761519909	50.29999924	14.89999962	NA	64	male	½á»é	Ð¡Ñ§¼°ÒÔÏÂ	³ÇÕò	ÓÐÐ©ÂúÒâ	ÂúÒâ	³éÑÌ	Drink but less than once a month	7	5	3	1	9	2	2	2	2	2	2	2	2	2	2	2	2	2	2	NA	NA
525	18206305001	28398.39258	1	6.599999905	86.09999847	272	16.44186974	79.37999725	0.915300012	175.9029999	104.4300003	59.53639984	94.33039856	0.629999995	5	3.732959986	40.20000076	11.60000038	1.080000043	63	male	½á»é	Ð¡Ñ§¼°ÒÔÏÂ	³ÇÕò	ÓÐÐ©ÂúÒâ	²»ÂúÒâ	²»³éÑÌ	Drink more than once a month	5	NA	0	0	NA	2	2	2	2	2	2	2	2	2	1	2	2	2	2	11	ÒÖÓô
526	18206305002	27886.93359	1	6	88.30000305	242	16.02172089	88.91999817	0.655399978	190.9803925	96.46499634	75.00039673	94.71700287	0.610000014	4.800000191	3.438960075	38.59999847	11.39999962	0.949999988	58	female	½á»é	Ð¡Ñ§¼°ÒÔÏÂ	³ÇÕò	ÓÐÐ©ÂúÒâ	NA	³éÑÌ	Drink more than once a month	5	NA	0	0	NA	1	2	2	2	2	2	2	2	2	1	2	2	2	2	NA	NA
527	18206306001	29030.85156	1	3.799999952	89.59999847	180	13.78092003	87.83999634	0.621500015	168.1710052	63.72000122	76.54679871	75.38700104	0.25999999	4.800000191	3.413759947	40.70000076	11.80000019	NA	49	female	½á»é	Ð¡Ñ§¼°ÒÔÏÂ	³ÇÕò	ÓÐÐ©ÂúÒâ	²»ÂúÒâ	²»³éÑÌ	None of these	4	5	4	0	9	2	2	2	2	1	1	2	1	1	1	2	2	1	2	15	ÒÖÓô
528	18206306002	29965.62305	1	7.199999809	87.40000153	195	17.28216934	83.16000366	1.129999995	202.9649963	108.8550034	54.12400055	128.737793	0.540000021	4.800000191	6.936719894	46.70000076	13.5	1.169999957	54	male	½á»é	³õÖÐ	³ÇÕò	²»ÂúÒâ	NA	ÒÑ½äÑÌ	Drink more than once a month	2	5	3	1	9	2	2	2	2	2	2	2	2	2	1	2	2	2	2	20	ÒÖÓô
529	18206307001	28225.25	1	9.899999619	85.69999695	269	13.52882957	93.59999847	0.745800018	242.3981934	180.5399933	47.16519928	163.918396	0.970000029	5.5	5.606160164	42.40000153	12.39999962	1.039999962	54	female	½á»é	Ð¡Ñ§¼°ÒÔÏÂ	³ÇÕò	ÓÐÐ©ÂúÒâ	NA	²»³éÑÌ	Drink more than once a month	3	NA	2	0	NA	2	2	2	2	2	2	2	2	2	2	2	2	2	2	NA	NA
530	18206307002	29064.83203	1	8.899999619	92.40000153	328	15.12539959	113.5800018	0.983099997	335.9554138	359.3099976	49.87139893	163.918396	1.169999957	4.800000191	4.788000107	51	15.10000038	0.720000029	55	male	½á»é	Ð¡Ñ§¼°ÒÔÏÂ	³ÇÕò	ÓÐÐ©ÂúÒâ	NA	³éÑÌ	Drink more than once a month	6	8	5	1	14	2	2	2	2	2	2	2	2	2	2	2	2	2	2	8	²»ÒÖÓô
531	18206308001	43087.77734	1	5	90.5	223	20.78342056	86.40000153	0.881399989	202.9649963	49.56000137	75.77359772	120.2325974	0.330000013	4.599999905	4.502399921	46.90000153	13.69999981	NA	61	male	½á»é	¸ßÖÐ	³ÇÕò	ÓÐÐ©ÂúÒâ	ÂúÒâ	ÒÑ½äÑÌ	Drink more than once a month	6	NA	3	0	NA	2	2	2	2	2	2	2	2	2	2	2	2	2	2	16	ÒÖÓô
532	18206308002	42280.33984	1	5.300000191	85.59999847	268	17.33819008	74.87999725	0.836199999	222.6815948	85.84500122	51.8044014	160.4389954	0.400000006	5	3.53640008	39.20000076	11.39999962	0.939999998	60	female	½á»é	Ð¡Ñ§¼°ÒÔÏÂ	³ÇÕò	²»ÂúÒâ	²»ÂúÒâ	²»³éÑÌ	None of these	2	NA	3	0	NA	2	2	2	2	2	2	2	2	2	1	2	2	2	2	NA	NA
533	18206310001	29540.22266	1	6.900000095	92.40000153	242	11.23200989	217.8000031	0.711899996	453.8684082	656.6699829	44.07239914	136.4698029	1.299999952	4.699999809	5.436480045	44.79999924	13.39999962	0.639999986	53	male	½á»é	Ð¡Ñ§¼°ÒÔÏÂ	³ÇÕò	ÓÐÐ©ÂúÒâ	NA	³éÑÌ	Drink more than once a month	8	NA	1	0	NA	2	2	2	2	2	2	2	2	1	2	2	2	1	2	7	²»ÒÖÓô
534	18206310002	28233.94727	1	4.900000095	73.69999695	241	17.8703804	85.5	0.55369997	233.5063934	136.2899933	67.2684021	142.2687988	0.25	5	4.015200138	34.70000076	10.10000038	1.110000014	52	female	½á»é	Ð¡Ñ§¼°ÒÔÏÂ	³ÇÕò	²»ÂúÒâ	NA	²»³éÑÌ	None of these	4	NA	0	0	NA	2	2	2	2	1	2	2	2	2	2	2	2	2	2	28	ÒÖÓô
535	18206312001	27925.35352	1	4.699999809	80.90000153	274	19.10281944	124.5599976	0.734499991	173.9700012	74.33999634	68.81479645	89.69120026	0.699999988	4.699999809	3.438960075	38.90000153	11.30000019	1.620000005	69	female	¶À¾Ó	Ð¡Ñ§¼°ÒÔÏÂ	³ÇÕò	ÂúÒâ	Ò»°ã	³éÑÌ	None of these	1	NA	0	0	NA	2	2	2	2	2	2	2	2	2	1	2	2	2	2	9	²»ÒÖÓô
536	18206313001	55934.33594	1	5.699999809	94.90000153	232	10.19563961	87.48000336	0.757099986	179.3824005	63.72000122	55.67039871	111.7274017	0.379999995	5.5	4.126080036	42	12.19999981	1.00999999	64	female	¶À¾Ó	Ð¡Ñ§¼°ÒÔÏÂ	³ÇÕò	²»ÂúÒâ	²»ÂúÒâ	³éÑÌ	Drink more than once a month	2	NA	4	0	NA	2	2	2	2	1	2	2	2	1	2	1	2	1	2	20	ÒÖÓô
537	18206315001	28656.36133	1	5.900000095	93.40000153	196	15.54555035	87.83999634	1.717599988	166.2380066	51.33000183	56.8302002	102.4489975	1.950000048	4.800000191	5.132400036	41	12	2.029999971	83	male	¶À¾Ó	Ð¡Ñ§¼°ÒÔÏÂ	³ÇÕò	ÂúÒâ	²»ÂúÒâ	³éÑÌ	Drink more than once a month	10	NA	3	NA	NA	2	2	2	2	2	2	2	2	2	2	2	2	2	2	16	ÒÖÓô
538	18206316001	29984.98828	1	5.900000095	85.5	180	25.60113907	80.63999939	0.994400024	212.6300049	66.375	54.51060104	151.1605988	0.479999989	5.300000191	5.080319881	66.59999847	19.29999924	NA	51	male	½á»é	³õÖÐ	³ÇÕò	ÓÐÐ©ÂúÒâ	NA	ÒÑ½äÑÌ	Drink more than once a month	7	NA	3	1	NA	2	2	2	2	2	2	2	2	1	2	2	2	1	2	8	²»ÒÖÓô
539	18206316002	28013.53516	1	4.900000095	88.30000305	251	22.96820068	104.7600021	0.632799983	224.2279968	106.1999969	63.40240097	141.8822021	2.579999924	4.800000191	4.245359898	44.09999847	13.19999981	0.949999988	54	female	½á»é	Ð¡Ñ§¼°ÒÔÏÂ	³ÇÕò	ÓÐÐ©ÂúÒâ	²»ÂúÒâ	²»³éÑÌ	None of these	6	NA	3	0	NA	2	2	2	2	2	2	2	2	2	2	2	2	2	2	NA	NA
540	18206317002	28412.05469	1	5.900000095	90.90000153	225	10.02758026	125.2799988	1.028300047	204.5113983	199.125	51.8044014	107.8613968	2.160000086	4.900000095	6.288239956	55.29999924	15.89999962	1.090000033	60	male	½á»é	Ð¡Ñ§¼°ÒÔÏÂ	³ÇÕò	ÓÐÐ©ÂúÒâ	Ò»°ã	²»³éÑÌ	Drink more than once a month	6	NA	2	0	NA	1	2	2	2	2	2	2	2	2	1	2	2	2	2	6	²»ÒÖÓô
541	18206319001	27966.79297	1	5.599999905	89.69999695	164	16.46987915	89.45999908	0.791000009	210.3103943	134.5200043	44.84560013	141.1089935	0.699999988	5.300000191	5.609519958	40.20000076	11.80000019	1.25	64	female	½á»é	Ð¡Ñ§¼°ÒÔÏÂ	³ÇÕò	ÓÐÐ©ÂúÒâ	ÂúÒâ	²»³éÑÌ	None of these	3	2	1	1	4	2	2	2	2	1	2	2	2	2	1	2	2	1	2	17	ÒÖÓô
542	18206319002	28600.74609	1	6.300000191	91.19999695	203	18.26251984	98.63999939	0.847500026	194.4597931	72.56999969	69.58799744	111.3407974	0.620000005	5	6.21600008	36.40000153	10.5	1.700000048	73	male	½á»é	Ð¡Ñ§¼°ÒÔÏÂ	³ÇÕò	ÓÐÐ©ÂúÒâ	²»ÂúÒâ	³éÑÌ	None of these	5	4	2	0	6	2	2	2	2	1	2	2	2	2	2	2	2	2	2	16	ÒÖÓô
543	18206320001	28197.13281	1	7.800000191	87.09999847	268	17.36619949	91.80000305	0.813600004	194.0731964	84.95999908	49.48479843	128.3511963	1.309999943	5.199999809	4.242000103	42.09999847	12.39999962	0.99000001	69	male	½á»é	Ð¡Ñ§¼°ÒÔÏÂ	³ÇÕò	ÓÐÐ©ÂúÒâ	NA	³éÑÌ	Drink more than once a month	5	NA	0	0	NA	2	2	2	2	2	2	2	2	2	2	2	2	1	2	2	²»ÒÖÓô
544	18206320002	27998.95703	1	5.400000095	86.80000305	257	17.64629936	100.9800034	0.723200023	250.5167999	202.6649933	46.77859879	165.8513947	1.860000014	5	4.766160011	39.20000076	11.39999962	0.959999979	69	female	½á»é	Ð¡Ñ§¼°ÒÔÏÂ	³ÇÕò	ÂúÒâ	NA	²»³éÑÌ	Drink more than once a month	3	NA	4	0	NA	2	2	2	2	2	2	2	2	2	2	2	2	2	2	14	ÒÖÓô
545	18206321001	27898.42578	1	5.199999809	85.19999695	266	17.47823906	88.19999695	0.870100021	174.7431946	84.07499695	47.16519928	114.8201981	0.330000013	5.300000191	3.218879938	42.70000076	12.5	NA	55	female	½á»é	Ð¡Ñ§¼°ÒÔÏÂ	³ÇÕò	ÂúÒâ	NA	²»³éÑÌ	None of these	4	NA	0	0	NA	2	2	2	2	2	2	2	2	2	2	2	2	2	2	15	ÒÖÓô
546	18206321002	29064.83203	1	9.199999809	92.19999695	235	17.73032951	104.9400024	0.870100021	191.7536011	127.4400024	59.53639984	109.0212021	17.06999969	5	4.633440018	42.29999924	12.5	1.039999962	55	male	½á»é	Ð¡Ñ§¼°ÒÔÏÂ	³ÇÕò	ÂúÒâ	ÂúÒâ	³éÑÌ	Drink more than once a month	8	5	3	0	8	2	2	2	2	2	2	2	2	2	2	2	2	2	2	3	²»ÒÖÓô
547	18206322001	57768.85938	1	6	88.69999695	301	15.06937981	77.58000183	0.689300001	220.3619995	114.1650009	69.97460175	126.031601	0.779999971	4.900000095	5.019839764	42.90000153	12.60000038	1.049999952	46	female	¶À¾Ó	Ð¡Ñ§¼°ÒÔÏÂ	³ÇÕò	²»ÂúÒâ	²»ÂúÒâ	²»³éÑÌ	None of these	2	NA	3	0	NA	2	2	2	2	1	2	2	2	2	2	2	2	2	1	NA	NA
548	18206323001	28771.99805	1	5.5	86.90000153	211	14.87331009	107.8199997	0.791000009	189.4340057	218.5950012	41.75279999	96.26339722	4.599999905	5.199999809	4.940879822	42.20000076	11.39999962	0.870000005	47	female	½á»é	Ð¡Ñ§¼°ÒÔÏÂ	³ÇÕò	²»ÂúÒâ	²»ÂúÒâ	²»³éÑÌ	None of these	5	5	3	0	8	1	2	2	2	2	2	1	1	2	2	2	2	1	2	16	ÒÖÓô
549	18206323002	30692.41797	1	11	89.19999695	189	16.30182076	128.3399963	1.141299963	211.8567963	769.9500122	20.10320091	6.185599804	3.519999981	5.5	5.801040173	46.5	13.60000038	1.149999976	46	male	½á»é	Ð¡Ñ§¼°ÒÔÏÂ	³ÇÕò	ÓÐÐ©ÂúÒâ	NA	³éÑÌ	Drink but less than once a month	6	9	1	1	11	2	2	2	2	2	2	2	2	2	2	2	2	2	2	5	²»ÒÖÓô
550	30476101001	30406.83203	1	8	84.69999695	185	14.36913013	74.51999664	0.937900007	187.1143951	71.68499756	73.45400238	98.1964035	0.330000013	4.699999809	5.503680229	43.79999924	17.60000038	0.959999979	57	male	½á»é	³õÖÐ	³ÇÕò	ÓÐÐ©ÂúÒâ	NA	³éÑÌ	None of these	4	10	4	1	15	2	2	2	2	2	2	2	2	2	2	2	2	2	2	7	²»ÒÖÓô
551	30476101002	28146.32813	1	6.5	85.30000305	204	18.48660088	90.90000153	0.711899996	187.1143951	44.25	60.30960083	108.6345978	1.269999981	4.800000191	4.260479927	34.90000153	13.80000019	0.660000026	50	female	½á»é	Ð¡Ñ§¼°ÒÔÏÂ	³ÇÕò	ÓÐÐ©ÂúÒâ	ÂúÒâ	²»³éÑÌ	None of these	5	NA	4	0	NA	1	2	2	2	2	2	2	2	1	1	2	2	1	2	12	ÒÖÓô
552	30476102001	60515.77734	1	5.800000191	79.69999695	165	16.07773972	95.58000183	0.768400013	267.5271912	99.12000275	48.71160126	196.0061951	3	5.099999905	4.583040237	43.5	17.10000038	1.070000052	72	female	¶À¾Ó	Ð¡Ñ§¼°ÒÔÏÂ	³ÇÕò	²»ÂúÒâ	Ò»°ã	²»³éÑÌ	None of these	3	NA	4	0	NA	2	2	2	2	2	2	1	2	2	2	2	2	2	2	16	ÒÖÓô
553	30476103002	28114.91016	1	3.700000048	87.19999695	191	18.59864044	111.0599976	0.576300025	220.7485962	76.99500275	52.19100189	156.572998	1.480000019	5.099999905	3.549839973	35.40000153	13.89999962	NA	54	female	½á»é	Ð¡Ñ§¼°ÒÔÏÂ	³ÇÕò	ÂúÒâ	ÂúÒâ	²»³éÑÌ	None of these	4	NA	6	0	NA	2	2	2	2	2	2	2	2	2	2	2	2	2	2	3	²»ÒÖÓô
554	30476104001	27903.13086	1	4.5	86.40000153	230	12.63251019	97.73999786	0.59890002	263.2745972	123.9000015	64.17559814	175.5164032	0.699999988	5.300000191	3.822000027	36	13.89999962	0.930000007	53	female	¶À¾Ó	Ð¡Ñ§¼°ÒÔÏÂ	³ÇÕò	²»ÂúÒâ	NA	²»³éÑÌ	None of these	7	9	4	0	13	2	2	2	2	2	2	2	2	2	1	2	2	2	2	13	ÒÖÓô
555	30476105001	28138.08008	1	6.300000191	81.30000305	197	16.89002991	119.5199966	0.666700006	248.9703979	107.0849991	50.64459991	175.1298065	1.75999999	5.199999809	4.329360008	34	13.60000038	0.959999979	51	female	½á»é	Ð¡Ñ§¼°ÒÔÏÂ	³ÇÕò	ÓÐÐ©ÂúÒâ	NA	²»³éÑÌ	None of these	8	7	8	1	16	2	2	2	2	2	2	2	2	2	2	2	2	2	2	2	²»ÒÖÓô
556	30476105002	33778.51563	1	5.900000095	84.19999695	179	13.52882957	83.16000366	0.824899971	183.2483978	113.2799988	75.38700104	86.98500061	0.209999993	5.199999809	4.129439831	39.29999924	15.19999981	0.949999988	49	male	½á»é	³õÖÐ	³ÇÕò	ÓÐÐ©ÂúÒâ	Ò»°ã	³éÑÌ	Drink more than once a month	8	10	4	1	15	2	2	2	2	2	2	2	2	2	2	2	2	2	2	2	²»ÒÖÓô
557	30476106002	29657.0625	1	7.199999809	86.90000153	272	16.7219696	87.30000305	0.824899971	190.2071991	102.6600037	54.12400055	110.9542007	0.680000007	5	3.914400101	33.40000153	13.19999981	NA	47	female	½á»é	Ð¡Ñ§¼°ÒÔÏÂ	³ÇÕò	ÓÐÐ©ÂúÒâ	NA	²»³éÑÌ	None of these	6	8	2	1	11	2	2	2	2	2	2	2	2	2	2	2	2	2	2	0	²»ÒÖÓô
558	30476107001	30120.25391	1	10.10000038	90.90000153	276	14.81729031	95.22000122	0.960500002	159.2792053	100.0049973	46.39199829	90.85099792	1.029999971	5.199999809	5.900159836	46.5	18.20000076	0.860000014	59	male	¶À¾Ó	³õÖÐ	³ÇÕò	ÓÐÐ©ÂúÒâ	NA	³éÑÌ	None of these	5	10	10	1	21	2	2	2	2	2	2	2	2	2	2	2	2	2	2	4	²»ÒÖÓô
559	30476109001	60761.31641	1	7.300000191	89	332	13.97698975	86.40000153	0.700600028	217.2691956	107.0849991	49.48479843	151.5471954	0.74000001	5.099999905	3.074399948	37.20000076	14.60000038	1.029999971	73	female	½á»é	Ð¡Ñ§¼°ÒÔÏÂ	³ÇÕò	ÂúÒâ	NA	²»³éÑÌ	None of these	7	NA	5	0	NA	1	2	2	2	2	2	1	2	2	1	2	2	1	2	0	²»ÒÖÓô
560	30476109002	57234.59766	1	5.900000095	86.19999695	241	12.2403698	90.54000092	1.06219995	170.8771973	85.84500122	60.69620132	88.14479828	1.24000001	4.699999809	5.147520065	40.79999924	16.20000076	1.230000019	76	male	½á»é	Ð¡Ñ§¼°ÒÔÏÂ	³ÇÕò	ÓÐÐ©ÂúÒâ	NA	ÒÑ½äÑÌ	None of these	5	9	2	1	12	2	2	2	2	2	2	2	2	2	1	2	2	1	2	4	²»ÒÖÓô
561	30476110001	30257.28711	1	5.900000095	88.5	236	12.4084301	100.8000031	0.779699981	193.3000031	50.44499969	50.25799942	115.9800034	1.200000048	5	3.447360039	35.20000076	13.30000019	0.850000024	75	female	¶À¾Ó	Ð¡Ñ§¼°ÒÔÏÂ	³ÇÕò	ÓÐÐ©ÂúÒâ	NA	²»³éÑÌ	None of these	8	NA	0	0	NA	2	2	2	2	2	2	2	2	2	2	2	2	2	2	NA	NA
562	30476112001	29786.24414	1	7.400000095	81.80000305	389	11.9882803	91.44000244	0.519800007	146.9080048	47.79000092	47.55179977	86.5983963	9.25	4.599999905	4.824960232	32	12.39999962	0.889999986	36	female	½á»é	Ð¡Ñ§¼°ÒÔÏÂ	³ÇÕò	ÓÐÐ©ÂúÒâ	²»ÂúÒâ	²»³éÑÌ	None of these	8	NA	6	0	NA	2	2	2	2	2	2	2	2	2	2	2	2	1	2	9	²»ÒÖÓô
563	30476112002	31224.31641	1	8.100000381	84.59999847	252	12.04430008	106.1999969	0.915300012	214.5630035	82.30500031	62.62919998	119.0727997	0.239999995	5.199999809	7.53647995	42.90000153	17.10000038	0.920000017	53	male	½á»é	Ð¡Ñ§¼°ÒÔÏÂ	³ÇÕò	²»ÂúÒâ	NA	³éÑÌ	Drink but less than once a month	2	NA	8	0	NA	2	2	2	2	2	2	2	2	2	2	2	2	2	2	7	²»ÒÖÓô
564	30476115002	28130.10352	1	5.300000191	90.30000305	162	12.68852997	99	0.779699981	196.392807	126.5550003	35.56719971	136.4698029	0.660000026	5.099999905	6.103439808	39.20000076	15.30000019	NA	52	female	½á»é	Ð¡Ñ§¼°ÒÔÏÂ	³ÇÕò	ÂúÒâ	NA	²»³éÑÌ	None of these	8	10	7	1	18	2	2	2	1	2	2	2	2	2	2	2	2	2	2	0	²»ÒÖÓô
565	30476116001	27873.90625	1	6.099999905	85.80000305	312	18.87874031	90.18000031	0.55369997	273.7127991	141.6000061	52.57759857	192.9134064	0.980000019	5.400000095	3.99000001	37.20000076	14.30000019	NA	56	female	½á»é	Ð¡Ñ§¼°ÒÔÏÂ	³ÇÕò	ÂúÒâ	NA	²»³éÑÌ	None of these	8	9	6	1	16	2	2	2	2	2	2	2	2	2	2	2	1	1	2	10	ÒÖÓô
566	30476116002	29661.82617	1	6	89.80000305	164	15.20942974	87.48000336	1.039600015	172.4235992	142.4850006	28.99500084	119.8460007	0.829999983	5.400000095	5.911920071	36.90000153	14.39999962	1.100000024	59	male	½á»é	Ð¡Ñ§¼°ÒÔÏÂ	³ÇÕò	²»ÂúÒâ	Ò»°ã	³éÑÌ	None of these	4	7	6	1	14	2	2	2	2	2	2	2	2	2	2	2	2	2	2	26	ÒÖÓô
567	30476117001	33823.5	1	8.300000191	82.90000153	178	8.178919792	93.23999786	1.005699992	197.552597	76.99500275	43.29919815	134.9234009	0.839999974	5.099999905	3.83543992	43.70000076	17.39999962	NA	46	male	½á»é	³õÖÐ	³ÇÕò	ÂúÒâ	NA	²»³éÑÌ	None of these	5	10	6	1	17	2	2	2	2	2	2	2	2	2	2	2	2	2	2	2	²»ÒÖÓô
568	30476117002	29710.02148	1	8.199999809	73.40000153	275	15.65758991	96.30000305	0.824899971	202.5783997	71.68499756	62.24259949	127.5780029	0.670000017	5.099999905	3.892560005	31.39999962	11.60000038	0.970000029	42	female	½á»é	Ð¡Ñ§¼°ÒÔÏÂ	³ÇÕò	ÓÐÐ©ÂúÒâ	ÂúÒâ	²»³éÑÌ	None of these	5	NA	3	0	NA	2	2	2	2	2	2	2	2	2	1	2	2	2	2	2	²»ÒÖÓô
569	30476118002	30387.68555	1	6.300000191	83.90000153	265	15.32147026	83.87999725	1.01699996	167.0112	71.68499756	51.4178009	96.65000153	1.350000024	5	4.371359825	40.5	16	1.029999971	59	male	½á»é	³õÖÐ	³ÇÕò	ÂúÒâ	ÂúÒâ	³éÑÌ	Drink more than once a month	6	7	4	1	12	2	NA	2	2	2	2	2	2	2	2	2	2	1	2	0	²»ÒÖÓô
570	30476119001	27867.19336	1	6.599999905	83.5	169	11.87623978	92.87999725	0.734499991	248.1972046	207.9750061	38.27339935	158.5059967	0.409999996	5.400000095	4.032000065	34.40000153	13.19999981	0.879999995	57	female	½á»é	Ð¡Ñ§¼°ÒÔÏÂ	³ÇÕò	ÓÐÐ©ÂúÒâ	Ò»°ã	²»³éÑÌ	None of these	7	7	4	1	12	2	2	2	2	2	2	2	2	2	2	2	2	2	2	4	²»ÒÖÓô
571	30476122001	31456.2832	1	6	89	245	18.76670074	84.77999878	0.915300012	232.3466034	93.80999756	73.45400238	145.3616028	0.25	5.199999809	6.765359879	38.5	14.89999962	1.269999981	50	male	½á»é	¸ßÖÐ	³ÇÕò	ÓÐÐ©ÂúÒâ	NA	³éÑÌ	Drink but less than once a month	8	10	4	1	15	2	2	2	2	2	2	2	2	2	2	2	2	2	2	2	²»ÒÖÓô
572	30476122002	29657.0625	1	4	89.80000305	217	15.85365963	82.26000214	0.59890002	204.5113983	46.90499878	64.56220245	115.9800034	0.200000003	5.300000191	4.329360008	35.90000153	14.10000038	0.680000007	47	female	½á»é	Ð¡Ñ§¼°ÒÔÏÂ	³ÇÕò	NA	ÂúÒâ	²»³éÑÌ	None of these	8	10	0	NA	NA	2	2	2	1	2	2	2	2	2	2	2	2	2	2	1	²»ÒÖÓô
573	30476123001	28440.29297	1	6.300000191	87.5	204	12.91261005	124.7399979	0.791000009	226.5476074	162.8399963	29.38159943	162.758606	6.139999866	5.400000095	4.485599995	36.40000153	14.19999981	1.110000014	69	male	½á»é	³õÖÐ	³ÇÕò	ÓÐÐ©ÂúÒâ	Ò»°ã	³éÑÌ	Drink but less than once a month	5	NA	1	1	NA	1	2	2	2	2	2	1	2	2	2	2	2	2	2	13	ÒÖÓô
574	30476123002	27713.0332	1	7	80.80000305	238	8.487030029	156.0599976	0.779699981	167.7843933	218.5950012	33.63420105	80.02619934	3.519999981	5.300000191	4.903920174	33.59999847	13.19999981	0.99000001	65	female	½á»é	Ð¡Ñ§¼°ÒÔÏÂ	³ÇÕò	ÓÐÐ©ÂúÒâ	Ò»°ã	²»³éÑÌ	None of these	6	NA	3	0	NA	2	2	2	2	2	2	2	2	2	2	2	2	2	2	8	²»ÒÖÓô
575	30476124001	121026.2734	1	6	84.19999695	273	13.61285973	97.73999786	0.655399978	225.7743988	100.0049973	48.32500076	154.6399994	6.320000172	5	4.142879963	38.5	15	0.959999979	79	female	¶À¾Ó	Ð¡Ñ§¼°ÒÔÏÂ	³ÇÕò	ÓÐÐ©ÂúÒâ	²»ÂúÒâ	²»³éÑÌ	None of these	NA	NA	1	0	NA	2	2	2	2	2	2	2	1	2	2	2	2	1	2	14	ÒÖÓô
576	30476125002	28040.42188	1	5.199999809	90.40000153	165	23.41636086	101.8799973	0.723200023	236.9857941	98.23500061	51.03120041	163.918396	1.100000024	5.099999905	3.961440086	39.79999924	15.80000019	0.660000026	62	female	½á»é	Ð¡Ñ§¼°ÒÔÏÂ	³ÇÕò	ÂúÒâ	NA	²»³éÑÌ	None of these	7	NA	6	0	NA	2	2	2	2	2	2	2	2	2	2	2	2	2	2	0	²»ÒÖÓô
577	30476126001	30256.56836	1	6.199999809	89.59999847	307	15.54555035	86.94000244	0.813600004	223.0682068	85.84500122	38.65999985	164.3049927	4.480000019	5.199999809	3.946320057	35.20000076	13.39999962	1.230000019	79	female	¶À¾Ó	Ð¡Ñ§¼°ÒÔÏÂ	³ÇÕò	ÓÐÐ©ÂúÒâ	NA	²»³éÑÌ	None of these	8	NA	2	0	NA	2	NA	2	2	2	2	2	2	2	2	2	2	1	2	5	²»ÒÖÓô
578	30476127001	32755.19531	1	5.099999905	88.5	212	12.2403698	80.63999939	0.711899996	171.2637939	49.56000137	51.8044014	98.1964035	0.209999993	5.199999809	4.979519844	38.70000076	15.5	NA	48	male	½á»é	Ð¡Ñ§¼°ÒÔÏÂ	³ÇÕò	²»ÂúÒâ	NA	³éÑÌ	None of these	7	7	6	1	14	2	2	2	2	2	2	2	2	2	2	2	2	1	2	2	²»ÒÖÓô
579	30476128001	27566.49023	1	7	84.40000153	312	20.86745071	114.4800034	0.791000009	209.1506042	58.40999985	55.28379822	138.4028015	0.419999987	5	4.371359825	37.20000076	14.60000038	0.720000029	68	female	¶À¾Ó	Ð¡Ñ§¼°ÒÔÏÂ	³ÇÕò	ÓÐÐ©ÂúÒâ	²»ÂúÒâ	²»³éÑÌ	None of these	5	9	8	0	17	1	2	2	2	2	2	2	2	2	1	2	2	2	2	12	ÒÖÓô
580	30476202001	56382.41406	1	6.599999905	72.09999847	210	9.915539742	92.33999634	0.870100021	159.665802	78.76499939	36.72700119	103.6088028	0.610000014	4.900000095	5.142479897	40.79999924	13.80000019	0.839999974	60	male	½á»é	Ð¡Ñ§¼°ÒÔÏÂ	³ÇÕò	ÓÐÐ©ÂúÒâ	NA	³éÑÌ	Drink but less than once a month	5	10	4	1	15	2	2	2	2	2	2	2	2	2	1	2	2	1	2	4	²»ÒÖÓô
581	30476203001	55204.82813	1	6.099999905	93.90000153	206	13.86495018	105.8399963	0.632799983	183.2483978	69.02999878	49.09820175	116.7531967	1.230000019	4.900000095	4.174799919	42.40000153	15.10000038	0.870000005	51	female	½á»é	Ð¡Ñ§¼°ÒÔÏÂ	³ÇÕò	²»ÂúÒâ	NA	²»³éÑÌ	None of these	7	8	4	1	13	2	2	2	2	2	2	1	2	2	2	2	2	2	2	2	²»ÒÖÓô
582	30476203002	61321.44922	1	8.300000191	95.09999847	206	13.19270992	90.18000031	0.824899971	187.5010071	46.90499878	53.73740005	111.7274017	0.779999971	4.900000095	3.50112009	51	17.60000038	1.25999999	52	male	½á»é	Ð¡Ñ§¼°ÒÔÏÂ	³ÇÕò	NA	NA	³éÑÌ	None of these	4	10	0	1	11	2	2	2	2	2	2	2	2	2	2	2	2	1	2	7	²»ÒÖÓô
583	30476204001	58447.46094	1	7.599999905	89.69999695	231	17.31018066	96.30000305	0.745800018	170.8771973	204.4349976	28.99500084	99.35620117	0.610000014	5	3.739680052	37.20000076	13.19999981	0.74000001	49	female	¶À¾Ó	Ð¡Ñ§¼°ÒÔÏÂ	³ÇÕò	ÓÐÐ©ÂúÒâ	²»ÂúÒâ	²»³éÑÌ	None of these	7	NA	4	0	NA	2	2	2	2	2	2	2	2	2	2	2	2	2	2	8	²»ÒÖÓô
584	30476207001	56382.41406	1	5.800000191	99.5	219	14.67724037	95.94000244	0.915300012	217.2691956	75.22499847	100.9026031	102.4489975	0.460000008	4.800000191	5.31551981	47.09999847	16.79999924	0.769999981	60	male	½á»é	Ð¡Ñ§¼°ÒÔÏÂ	³ÇÕò	ÓÐÐ©ÂúÒâ	NA	³éÑÌ	None of these	5	10	4	1	15	2	2	2	2	2	2	2	2	2	2	2	2	1	2	3	²»ÒÖÓô
585	30476207002	54648.40625	1	4.5	96.69999695	305	16.46987915	92.16000366	0.64410001	208.7640076	61.06499863	63.01580048	127.1913986	0.170000002	5.099999905	3.953039885	40.29999924	14.19999981	0.709999979	59	female	½á»é	Ð¡Ñ§¼°ÒÔÏÂ	³ÇÕò	ÓÐÐ©ÂúÒâ	²»ÂúÒâ	²»³éÑÌ	None of these	5	NA	4	0	NA	2	2	2	2	2	2	2	2	2	1	2	2	1	2	4	²»ÒÖÓô
586	30476210001	55105.09375	1	5.099999905	96.09999847	180	15.99370956	97.01999664	0.745800018	269.8468018	71.68499756	65.72200012	186.7277985	0.709999979	5	3.549839973	40.90000153	14.39999962	NA	62	female	½á»é	Ð¡Ñ§¼°ÒÔÏÂ	³ÇÕò	ÂúÒâ	Ò»°ã	²»³éÑÌ	None of these	7	NA	4	0	NA	2	2	2	2	2	2	2	2	2	2	2	2	2	2	3	²»ÒÖÓô
587	30476210002	55146.5	1	4.199999809	99.30000305	36	10.50374985	91.62000275	0.937900007	213.4031982	83.19000244	44.07239914	155.0265961	1.610000014	4.5	3.932879925	41.79999924	15.30000019	NA	66	male	½á»é	Ð¡Ñ§¼°ÒÔÏÂ	³ÇÕò	ÂúÒâ	Ò»°ã	²»³éÑÌ	None of these	6	6	4	1	11	2	1	2	1	2	2	2	2	2	2	2	2	2	2	2	²»ÒÖÓô
588	30476211001	55002.34375	1	7.099999905	96.19999695	269	14.67724037	90.54000092	0.892700016	248.5838013	134.5200043	50.64459991	167.0112	5.139999866	5	4.982880116	40	14.30000019	NA	61	female	¶À¾Ó	Ð¡Ñ§¼°ÒÔÏÂ	³ÇÕò	ÓÐÐ©ÂúÒâ	NA	²»³éÑÌ	None of these	7	9	6	1	16	1	2	2	2	2	2	2	2	2	2	2	2	2	2	2	²»ÒÖÓô
589	30476212001	58673.88672	1	8.5	99.09999847	249	13.16469955	102.2399979	0.824899971	201.4185944	57.52500153	39.43320084	138.0162048	15.90999985	5.300000191	8.069040298	41.29999924	14.69999981	0.74000001	59	male	½á»é	Ð¡Ñ§¼°ÒÔÏÂ	³ÇÕò	²»ÂúÒâ	Ò»°ã	³éÑÌ	Drink more than once a month	6	10	7	1	18	2	2	2	2	2	2	2	2	2	2	2	2	2	2	5	²»ÒÖÓô
590	30476212002	55112.46094	1	8.899999619	94.59999847	250	14.92932987	66.95999908	0.632799983	189.4340057	54.86999893	71.13439941	108.2480011	1.480000019	5	5.360879898	34.90000153	12.30000019	NA	60	female	½á»é	Ð¡Ñ§¼°ÒÔÏÂ	³ÇÕò	NA	NA	²»³éÑÌ	None of these	3	NA	0	0	NA	2	2	2	2	2	2	2	2	2	2	2	2	2	2	9	²»ÒÖÓô
591	30476213001	60739.36719	1	9.699999809	97.30000305	251	12.71654034	103.6800003	1.163900018	280.2850037	155.7599945	35.56719971	211.0836029	0.839999974	5.199999809	6.997200012	48.09999847	17.5	0.870000005	51	male	½á»é	Ð¡Ñ§¼°ÒÔÏÂ	³ÇÕò	ÂúÒâ	NA	³éÑÌ	None of these	6	10	8	1	19	2	2	2	2	2	2	2	2	2	2	2	2	1	2	0	²»ÒÖÓô
592	30476213002	58615.34766	1	6.300000191	94.69999695	235	17.56226921	113.4000015	0.836199999	283.7644043	69.02999878	53.35079956	208.3773956	0.699999988	5.199999809	5.396160126	38.5	14.30000019	NA	49	female	½á»é	Ð¡Ñ§¼°ÒÔÏÂ	³ÇÕò	ÂúÒâ	NA	²»³éÑÌ	None of these	7	9	4	1	14	2	2	2	2	2	2	2	2	2	2	2	2	2	2	0	²»ÒÖÓô
593	30476215001	87950.52344	1	8.800000191	67.80000305	285	15.01336002	105.1200027	0.519800007	189.0473938	69.91500092	56.4435997	117.5263977	0.460000008	4.699999809	3.279360056	33	11.19999981	NA	46	female	½á»é	Ð¡Ñ§¼°ÒÔÏÂ	³ÇÕò	ÂúÒâ	NA	²»³éÑÌ	Drink more than once a month	5	NA	7	0	NA	2	2	2	2	2	2	2	2	2	2	2	2	2	2	2	²»ÒÖÓô
594	30476215002	101894.4766	1	5.5	99.80000305	269	16.02172089	95.40000153	0.915300012	155.4131927	54.86999893	61.85599899	80.02619934	0.75	4.599999905	7.971600056	40.09999847	14.60000038	0.860000014	47	male	½á»é	³õÖÐ	³ÇÕò	ÓÐÐ©ÂúÒâ	NA	ÒÑ½äÑÌ	Drink more than once a month	5	10	4	1	15	2	2	2	2	2	2	2	2	2	2	2	2	2	2	8	²»ÒÖÓô
595	30476216001	59222.26172	1	11.30000019	71.19999695	252	17.00206947	90	0.802299976	167.7843933	71.68499756	48.32500076	98.96959686	1.409999967	4.900000095	3.749759912	44.70000076	15.19999981	0.899999976	55	male	½á»é	Ð¡Ñ§¼°ÒÔÏÂ	³ÇÕò	²»ÂúÒâ	ÂúÒâ	³éÑÌ	Drink but less than once a month	6	10	4	1	15	2	2	2	2	2	2	2	2	2	2	2	2	2	2	0	²»ÒÖÓô
596	30476216002	55194.90625	1	6.599999905	83.40000153	208	15.68560028	115.9199982	0.700600028	179.7689972	126.5550003	37.50019836	110.5675964	1.940000057	5.5	5.12567997	42.40000153	15.19999981	0.790000021	53	female	½á»é	Ð¡Ñ§¼°ÒÔÏÂ	³ÇÕò	ÓÐÐ©ÂúÒâ	²»ÂúÒâ	²»³éÑÌ	None of these	5	NA	4	0	NA	2	2	2	2	2	2	2	2	2	2	2	2	1	2	1	²»ÒÖÓô
597	30476217001	55199.78906	1	6.199999809	87.59999847	191	10.39171028	103.5	0.700600028	223.8414001	164.6100006	33.63420105	149.2276001	1.879999995	5	5.160960197	46.59999847	17	0.649999976	51	female	½á»é	Ð¡Ñ§¼°ÒÔÏÂ	³ÇÕò	ÂúÒâ	NA	²»³éÑÌ	None of these	6	6	7	0	13	2	2	2	2	2	2	2	2	2	2	2	2	2	2	2	²»ÒÖÓô
598	30476217002	61321.44922	1	8.899999619	93.19999695	183	15.20942974	90.90000153	0.937900007	255.9291992	125.6699982	42.52600098	178.2225952	0.790000021	5.099999905	4.789680004	43.5	15.69999981	NA	52	male	½á»é	Ð¡Ñ§¼°ÒÔÏÂ	³ÇÕò	ÂúÒâ	ÂúÒâ	³éÑÌ	None of these	7	10	5	1	16	2	2	2	2	2	2	2	2	2	2	2	2	2	2	0	²»ÒÖÓô
599	30476218001	59222.26172	1	7.699999809	96.59999847	258	15.15340996	92.69999695	0.960500002	186.3412018	92.04000092	74.22720337	94.33039856	0.879999995	5.099999905	4.583040237	43.70000076	15.69999981	0.810000002	55	male	½á»é	Ð¡Ñ§¼°ÒÔÏÂ	³ÇÕò	ÂúÒâ	ÂúÒâ	³éÑÌ	None of these	6	5	5	1	11	2	2	2	2	2	2	2	2	2	2	2	2	2	2	1	²»ÒÖÓô
600	30476218002	55210.04688	1	7.800000191	86.80000305	249	15.51753998	96.66000366	0.55369997	232.3466034	60.18000031	49.09820175	167.7843933	4.039999962	5.5	3.800159931	38.29999924	13.69999981	NA	50	female	½á»é	Ð¡Ñ§¼°ÒÔÏÂ	³ÇÕò	ÂúÒâ	NA	²»³éÑÌ	None of these	6	NA	6	0	NA	2	2	2	2	2	2	2	2	2	2	2	2	2	2	1	²»ÒÖÓô
601	30476219001	82792.35938	1	5	95.80000305	178	15.93768978	85.86000061	0.689300001	225.7743988	30.09000015	73.84059906	141.4956055	0.569999993	4.599999905	3.467519999	38.40000153	14.10000038	NA	53	female	½á»é	Ð¡Ñ§¼°ÒÔÏÂ	³ÇÕò	NA	NA	²»³éÑÌ	None of these	5	NA	0	1	NA	2	2	2	2	2	2	2	2	2	1	2	2	2	2	2	²»ÒÖÓô
602	30476219002	91970.98438	1	7	102	296	19.49496078	86.40000153	0.666700006	190.5937958	66.375	45.61880112	112.1139984	0.550000012	4.699999809	5.935440063	54.29999924	15.89999962	0.959999979	53	male	½á»é	Ð¡Ñ§¼°ÒÔÏÂ	³ÇÕò	ÓÐÐ©ÂúÒâ	ÂúÒâ	³éÑÌ	Drink more than once a month	6	6	2	1	9	2	2	2	2	2	2	2	2	2	1	2	2	2	2	0	²»ÒÖÓô
603	30476220001	55108.71875	1	10	90.5	290	20.95148087	306.3599854	0.610199988	265.5942078	117.7050018	60.30960083	180.5422058	6.550000191	11.60000038	4.21848011	45.40000153	16.5	0.589999974	61	female	½á»é	Ð¡Ñ§¼°ÒÔÏÂ	³ÇÕò	ÂúÒâ	²»ÂúÒâ	²»³éÑÌ	Drink more than once a month	7	NA	4	0	NA	2	2	2	2	1	2	2	2	2	2	2	2	2	2	3	²»ÒÖÓô
604	30476220002	55150.875	1	6.400000095	100.4000015	241	14.78927994	94.68000031	0.824899971	188.2742004	99.12000275	48.32500076	115.9800034	0.340000004	5.300000191	4.732560158	47.40000153	17	NA	65	male	½á»é	Ð¡Ñ§¼°ÒÔÏÂ	³ÇÕò	ÓÐÐ©ÂúÒâ	ÂúÒâ	³éÑÌ	None of these	7	10	5	1	16	2	2	2	2	2	2	2	2	2	1	2	2	2	2	3	²»ÒÖÓô
605	30476303001	32190.06836	1	8.100000381	96.69999695	226	20.1952095	87.66000366	0.858799994	166.2380066	38.05500031	65.72200012	88.53140259	1.309999943	4.900000095	4.174799919	42.29999924	14.89999962	NA	55	male	½á»é	Ð¡Ñ§¼°ÒÔÏÂ	³ÇÕò	ÓÐÐ©ÂúÒâ	ÂúÒâ	³éÑÌ	Drink more than once a month	7	5	5	1	11	2	2	2	2	2	2	2	2	2	2	2	2	1	2	0	²»ÒÖÓô
606	30476303002	30330.13086	1	7.400000095	93.80000305	282	15.7136097	102.7799988	0.576300025	262.8880005	118.5899963	45.23220062	192.5267944	5.090000153	5.099999905	5.512080193	38.09999847	13.60000038	0.819999993	54	female	½á»é	Ð¡Ñ§¼°ÒÔÏÂ	³ÇÕò	ÂúÒâ	NA	²»³éÑÌ	None of these	6	5	8	0	13	2	NA	2	2	2	2	2	2	2	2	2	2	1	2	0	²»ÒÖÓô
607	30476304001	32183.08789	1	10.30000019	95.40000153	205	11.73618984	95.22000122	0.802299976	207.990799	145.1399994	32.08779907	145.7481995	1.570000052	5.099999905	6.219359875	44.90000153	16	0.959999979	57	male	½á»é	Ð¡Ñ§¼°ÒÔÏÂ	³ÇÕò	ÓÐÐ©ÂúÒâ	NA	³éÑÌ	None of these	6	10	5	1	16	2	2	2	2	2	2	2	2	2	2	2	2	1	2	0	²»ÒÖÓô
608	30476304002	30044.82031	1	7.099999905	89.19999695	198	12.4084301	103.6800003	0.677999973	272.9396057	83.19000244	52.19100189	205.2846069	1.850000024	5.199999809	4.865280151	42	14.80000019	NA	58	female	½á»é	Ð¡Ñ§¼°ÒÔÏÂ	³ÇÕò	ÓÐÐ©ÂúÒâ	NA	²»³éÑÌ	None of these	7	10	8	1	19	2	2	2	2	2	2	2	2	2	1	2	2	1	2	5	²»ÒÖÓô
609	30476305001	32155.625	1	7.400000095	84.90000153	193	9.83150959	77.40000153	0.745800018	116.7531967	46.90499878	49.09820175	53.73740005	0.349999994	4.400000095	2.335200071	35.5	13.10000038	0.899999976	46	female	½á»é	Ð¡Ñ§¼°ÒÔÏÂ	³ÇÕò	ÓÐÐ©ÂúÒâ	NA	²»³éÑÌ	None of these	9	NA	4	0	NA	2	2	2	2	2	2	2	2	2	2	2	2	2	2	1	²»ÒÖÓô
610	30476305002	34269.69922	1	5.199999809	97.69999695	156	14.25708961	87.30000305	0.971800029	218.8155975	68.14499664	62.24259949	139.9492035	0.25999999	5	5.221439838	44.5	15.89999962	NA	50	male	½á»é	¸ßÖÐ	³ÇÕò	ÓÐÐ©ÂúÒâ	NA	³éÑÌ	Drink more than once a month	8	10	7	1	18	2	2	2	2	2	2	2	2	2	2	2	2	2	2	2	²»ÒÖÓô
611	30476306001	32155.625	1	8.300000191	89.69999695	243	12.46444988	94.31999969	0.666700006	252.4497986	177.8849945	45.23220062	173.9700012	3.069999933	5.099999905	3.749759912	36.09999847	13	NA	46	female	½á»é	Ð¡Ñ§¼°ÒÔÏÂ	³ÇÕò	ÂúÒâ	Ò»°ã	²»³éÑÌ	None of these	7	9	6	0	15	2	2	2	2	2	2	2	2	2	1	2	2	2	2	3	²»ÒÖÓô
612	30476306002	37088.08203	1	8.699999809	97	196	16.49789047	81.72000122	1.005699992	166.2380066	53.98500061	44.45899963	103.2221985	1.570000052	5.300000191	4.890480042	45.59999847	16	0.899999976	46	male	½á»é	¸ßÖÐ	³ÇÕò	ÓÐÐ©ÂúÒâ	NA	³éÑÌ	Drink but less than once a month	8	10	6	1	17	2	2	2	2	2	1	2	2	2	2	2	2	2	2	6	²»ÒÖÓô
613	30476307001	30341.04883	1	4.599999905	90.40000153	179	13.13669014	98.27999878	0.621500015	202.191803	67.26000214	72.29419708	110.5675964	0.340000004	NA	3.324719906	40.90000153	14.89999962	0.870000005	50	female	½á»é	Ð¡Ñ§¼°ÒÔÏÂ	³ÇÕò	ÂúÒâ	NA	²»³éÑÌ	None of these	7	7	5	1	13	2	2	2	2	2	2	2	2	2	2	2	2	2	2	5	²»ÒÖÓô
614	30476308001	31599.55859	1	6.099999905	105.4000015	136	21.28759956	100.6200027	0.960500002	166.2380066	69.02999878	54.12400055	96.65000153	0.409999996	5.099999905	2.921519995	40.70000076	14.60000038	1.24000001	70	male	½á»é	Ð¡Ñ§¼°ÒÔÏÂ	³ÇÕò	²»ÂúÒâ	Ò»°ã	³éÑÌ	None of these	6	NA	2	1	NA	2	2	2	2	2	2	1	2	2	1	2	2	2	2	8	²»ÒÖÓô
615	30476308002	33180.39453	1	7.5	96.59999847	185	17.11411095	108	0.745800018	204.5113983	72.56999969	60.30960083	131.0574036	1.309999943	5.300000191	3.185280085	37.20000076	13.30000019	0.75999999	74	female	½á»é	Ð¡Ñ§¼°ÒÔÏÂ	³ÇÕò	NA	Ò»°ã	²»³éÑÌ	None of these	4	NA	0	0	NA	1	2	2	2	2	2	2	2	2	1	2	2	1	2	NA	NA
616	30476309001	32166.72656	1	5.900000095	94	187	15.85365963	91.26000214	0.779699981	183.6349945	56.63999939	58.37659836	109.4077988	0.209999993	4.900000095	4.96104002	38.09999847	13.89999962	0.680000007	43	female	½á»é	Ð¡Ñ§¼°ÒÔÏÂ	³ÇÕò	²»ÂúÒâ	NA	²»³éÑÌ	None of these	6	NA	5	0	NA	2	2	2	2	2	2	2	2	2	2	2	2	2	2	7	²»ÒÖÓô
617	30476309002	37072.13281	1	6.900000095	96.69999695	142	14.84529972	92.51999664	1.299499989	198.7124023	80.53500366	42.13940048	132.6038055	1.539999962	5.099999905	5.979119778	48.09999847	17.5	1.019999981	49	male	½á»é	³õÖÐ	³ÇÕò	ÓÐÐ©ÂúÒâ	Ò»°ã	³éÑÌ	None of these	5	10	7	1	18	2	2	2	2	2	2	2	2	2	2	2	2	2	2	12	ÒÖÓô
618	30476310001	30335.41211	1	4.800000191	98.19999695	164	11.82021999	118.4400024	0.700600028	209.5372009	93.80999756	50.25799942	143.4286041	0.519999981	4.900000095	3.675839901	41.5	14.10000038	0.959999979	52	female	½á»é	Ð¡Ñ§¼°ÒÔÏÂ	³ÇÕò	ÂúÒâ	Ò»°ã	²»³éÑÌ	None of these	8	8	3	0	11	1	2	2	2	2	2	2	2	2	2	2	2	2	2	1	²»ÒÖÓô
619	30476310002	33263.75781	1	6.099999905	91.5	149	15.60157013	93.77999878	1.073500037	245.4909973	146.0249939	33.24760056	177.0628052	1.190000057	5.199999809	6.232800007	43.5	15.89999962	0.779999971	53	male	½á»é	Ð¡Ñ§¼°ÒÔÏÂ	³ÇÕò	ÂúÒâ	NA	³éÑÌ	Drink more than once a month	7	10	3	1	14	2	2	2	2	2	2	2	2	2	2	2	2	2	2	0	²»ÒÖÓô
620	30476311001	30288.45117	1	5.900000095	95.30000305	209	11.31604004	77.94000244	0.700600028	197.552597	87.61499786	51.03120041	129.8975983	0.579999983	5.099999905	4.525919914	37.79999924	13.80000019	NA	60	female	½á»é	Ð¡Ñ§¼°ÒÔÏÂ	³ÇÕò	ÂúÒâ	Ò»°ã	²»³éÑÌ	None of these	7	NA	4	0	NA	2	1	2	2	2	2	2	2	2	2	2	2	2	2	3	²»ÒÖÓô
621	30476311002	30951.20703	1	5.400000095	100.0999985	179	16.0497303	69.83999634	0.802299976	189.4340057	194.6999969	30.15480042	110.9542007	0.319999993	5.199999809	3.897599936	43.09999847	15.89999962	0.970000029	64	male	½á»é	Ð¡Ñ§¼°ÒÔÏÂ	³ÇÕò	ÓÐÐ©ÂúÒâ	NA	³éÑÌ	Drink but less than once a month	6	10	5	1	16	2	NA	2	2	1	2	2	2	2	1	2	2	1	2	2	²»ÒÖÓô
622	30476314001	30288.45117	1	9.5	91.90000153	196	14.34111977	192.9600067	0.689300001	189.8206024	223.0200043	39.43320084	99.35620117	18.87000084	7.400000095	3.971519947	42.09999847	14.10000038	0.850000024	60	female	½á»é	Ð¡Ñ§¼°ÒÔÏÂ	³ÇÕò	²»ÂúÒâ	NA	²»³éÑÌ	None of these	5	NA	6	1	NA	2	2	2	2	1	2	1	2	2	2	2	2	1	1	10	ÒÖÓô
623	30476314002	30726.34961	1	8.199999809	103.3000031	234	22.94018936	164.6999969	1.084800005	236.9857941	80.53500366	88.14479828	122.938797	0.769999981	5.300000191	7.521359921	45.70000076	16.39999962	NA	62	male	½á»é	Ð¡Ñ§¼°ÒÔÏÂ	³ÇÕò	ÂúÒâ	²»ÂúÒâ	³éÑÌ	None of these	6	8	6	1	15	2	2	2	2	1	2	2	2	2	2	2	2	2	2	9	²»ÒÖÓô
624	30476315001	29898.04297	1	7.599999905	92.80000305	184	11.79220963	95.94000244	0.757099986	207.6042023	106.1999969	54.12400055	128.737793	1.149999976	5.300000191	3.600239992	39.40000153	14.19999981	0.860000014	66	female	½á»é	Ð¡Ñ§¼°ÒÔÏÂ	³ÇÕò	ÂúÒâ	Ò»°ã	²»³éÑÌ	None of these	4	NA	5	0	NA	2	2	2	2	2	2	2	2	2	2	2	2	2	2	4	²»ÒÖÓô
625	30476315002	31781.62695	1	7.300000191	103	99	15.57355976	92.87999725	1.10739994	210.3103943	121.2450027	68.04160309	113.6604004	0.360000014	5.400000095	4.710720062	38.40000153	14.10000038	1.190000057	70	male	½á»é	¸ßÖÐ	³ÇÕò	ÓÐÐ©ÂúÒâ	Ò»°ã	³éÑÌ	None of these	5	9	6	1	16	2	2	2	2	2	2	2	2	2	2	2	2	2	2	2	²»ÒÖÓô
626	30476316001	66276.32031	1	10.39999962	99.5	171	8.402999878	98.45999908	0.59890002	225.3878021	61.95000076	56.8302002	146.5213928	49.79999924	5.199999809	4.196640015	37.09999847	13.39999962	0.850000024	82	female	¶À¾Ó	Ð¡Ñ§¼°ÒÔÏÂ	³ÇÕò	ÂúÒâ	NA	³éÑÌ	None of these	5	NA	4	0	NA	2	2	2	2	2	2	2	2	2	2	2	2	2	2	0	²»ÒÖÓô
627	30476317001	31757.23633	1	6.800000191	100.1999969	163	14.42514992	109.6200027	1.243000031	142.2687988	59.29499817	59.92300034	67.2684021	3.039999962	5.199999809	6.414239883	39.79999924	14.5	1.529999971	84	male	½á»é	³õÖÐ	³ÇÕò	ÓÐÐ©ÂúÒâ	NA	ÒÑ½äÑÌ	None of these	8	10	5	1	16	1	2	2	2	2	1	2	2	2	2	2	2	2	2	5	²»ÒÖÓô
628	30476318001	29893.20117	1	5	96.59999847	185	20.69939041	102.5999985	0.745800018	194.846405	64.60500336	57.60340118	124.485199	0.629999995	4.900000095	3.161760092	37.20000076	13.30000019	1	69	female	½á»é	Ð¡Ñ§¼°ÒÔÏÂ	³ÇÕò	ÓÐÐ©ÂúÒâ	NA	²»³éÑÌ	None of these	5	NA	5	0	NA	1	2	2	2	2	2	2	2	2	2	2	2	1	2	1	²»ÒÖÓô
629	30476320001	32155.625	1	7.300000191	94.30000305	200	11.48410034	99.18000031	0.632799983	197.9391937	65.48999786	54.51060104	126.031601	0.449999988	5	4.351200104	38.29999924	13.69999981	0.670000017	46	female	½á»é	Ð¡Ñ§¼°ÒÔÏÂ	³ÇÕò	ÓÐÐ©ÂúÒâ	NA	²»³éÑÌ	None of these	8	9	6	1	16	2	2	2	2	2	2	2	2	2	2	2	2	1	2	0	²»ÒÖÓô
630	30476321001	37072.13281	1	10.69999981	97.69999695	209	10.55976963	107.8199997	0.937900007	289.1767883	82.30500031	46.77859879	223.0682068	0.74000001	5.300000191	5.544000149	44.20000076	16	1.039999962	49	male	½á»é	¸ßÖÐ	³ÇÕò	ÓÐÐ©ÂúÒâ	NA	³éÑÌ	None of these	7	10	5	1	16	2	2	2	2	2	2	2	2	2	2	2	2	2	2	11	ÒÖÓô
631	30476321002	32145.56836	1	8	94.59999847	259	8.963199615	100.6200027	0.700600028	202.191803	80.53500366	59.53639984	126.8048019	0.230000004	5.099999905	4.292399883	39.59999847	13.69999981	NA	49	female	½á»é	Ð¡Ñ§¼°ÒÔÏÂ	³ÇÕò	ÓÐÐ©ÂúÒâ	Ò»°ã	²»³éÑÌ	None of these	8	NA	4	1	NA	2	2	2	2	2	2	2	2	2	1	2	2	2	2	5	²»ÒÖÓô
632	30476322001	45063.94922	1	4.599999905	77.40000153	293	14.14505005	85.86000061	0.59890002	148.4544067	37.16999817	37.11360168	104.7686005	0.529999971	4.699999809	4.455359936	30.39999962	9.899999619	NA	59	female	½á»é	Ð¡Ñ§¼°ÒÔÏÂ	³ÇÕò	ÂúÒâ	Ò»°ã	²»³éÑÌ	None of these	9	NA	4	0	NA	2	2	2	2	2	2	2	2	2	2	2	2	2	2	1	²»ÒÖÓô
633	30476322002	48680.91797	1	7.300000191	92.80000305	167	16.2177906	81.54000092	0.677999973	219.2021942	68.14499664	36.3404007	159.2792053	0.769999981	5.199999809	6.592319965	48.90000153	17.5	NA	59	male	½á»é	Ð¡Ñ§¼°ÒÔÏÂ	³ÇÕò	ÓÐÐ©ÂúÒâ	ÂúÒâ	³éÑÌ	None of these	5	9	3	1	13	2	2	2	2	2	2	2	2	2	2	2	2	2	2	4	²»ÒÖÓô
634	30476323001	30951.20703	1	5.699999809	101.6999969	178	8.543049812	87.12000275	0.903999984	169.3307953	65.48999786	55.28379822	98.1964035	1.919999957	5	5.680079937	42.29999924	14.60000038	1.230000019	64	male	½á»é	Ð¡Ñ§¼°ÒÔÏÂ	³ÇÕò	ÓÐÐ©ÂúÒâ	NA	³éÑÌ	None of these	6	10	5	1	16	2	2	2	2	1	2	2	2	2	1	2	2	2	2	7	²»ÒÖÓô
635	30476323002	30049.40039	1	6.199999809	96.59999847	210	11.9882803	95.94000244	0.576300025	201.0319977	82.30500031	38.27339935	147.2946014	0.370000005	NA	4.542719841	38.70000076	14	0.769999981	56	female	½á»é	Ð¡Ñ§¼°ÒÔÏÂ	³ÇÕò	ÓÐÐ©ÂúÒâ	NA	²»³éÑÌ	None of these	6	9	5	1	15	2	2	2	2	2	2	2	2	2	2	2	2	1	2	5	²»ÒÖÓô
636	30476324001	31463.72852	1	7.199999809	97.30000305	103	11.40007019	70.73999786	1.084800005	178.9958038	69.02999878	56.8302002	99.74279785	1.389999986	4.900000095	4.850160122	46.09999847	16.79999924	1.340000033	60	male	½á»é	³õÖÐ	³ÇÕò	ÂúÒâ	Ò»°ã	³éÑÌ	None of these	6	10	6	1	17	2	2	2	2	2	2	2	2	2	1	2	2	2	2	0	²»ÒÖÓô
637	30476324002	30042.63672	1	8.199999809	94.80000305	235	9.915539742	95.04000092	0.632799983	225.3878021	37.16999817	73.84059906	143.0420074	0.270000011	5.099999905	3.618720055	42	14.5	0.730000019	59	female	½á»é	Ð¡Ñ§¼°ÒÔÏÂ	³ÇÕò	ÂúÒâ	ÂúÒâ	²»³éÑÌ	None of these	7	NA	4	0	NA	2	2	2	2	2	2	2	2	2	2	2	2	2	2	2	²»ÒÖÓô
638	30476326002	29629.73633	1	8.199999809	93.69999695	142	NA	NA	NA	NA	NA	NA	NA	NA	5.400000095	NA	40.09999847	14.30000019	NA	66	female	½á»é	Ð¡Ñ§¼°ÒÔÏÂ	³ÇÕò	ÓÐÐ©ÂúÒâ	NA	²»³éÑÌ	None of these	4	8	6	1	15	2	2	2	2	2	2	2	2	2	2	2	2	2	2	8	²»ÒÖÓô
639	30476327002	30049.40039	1	5.900000095	91.59999847	173	12.01628971	88.73999786	0.64410001	198.7124023	51.33000183	54.89720154	130.2841949	0.389999986	4.699999809	3.150000095	39.79999924	13.60000038	0.860000014	56	female	½á»é	Ð¡Ñ§¼°ÒÔÏÂ	³ÇÕò	ÓÐÐ©ÂúÒâ	ÂúÒâ	²»³éÑÌ	None of these	5	NA	3	1	NA	2	2	2	2	2	2	2	2	2	2	2	2	1	2	5	²»ÒÖÓô
640	30476328001	31597.43164	1	8.5	89.69999695	218	20.55933952	86.40000153	0.994400024	238.9187927	62.83499908	71.13439941	151.1605988	0.270000011	5.400000095	4.8115201	40.90000153	14.19999981	1.039999962	70	male	½á»é	Ð¡Ñ§¼°ÒÔÏÂ	³ÇÕò	ÂúÒâ	NA	³éÑÌ	None of these	6	10	3	1	14	2	2	2	2	2	2	2	2	2	2	2	2	2	2	2	²»ÒÖÓô
641	30476328002	29896.37305	1	4	97.09999847	212	14.25708961	94.5	0.734499991	198.7124023	89.38500214	63.78900146	116.7531967	1.340000033	5	4.824960232	45.09999847	15.80000019	NA	67	female	½á»é	Ð¡Ñ§¼°ÒÔÏÂ	³ÇÕò	ÂúÒâ	ÂúÒâ	²»³éÑÌ	None of these	7	NA	4	0	NA	1	2	2	2	2	2	2	2	2	2	2	2	2	2	2	²»ÒÖÓô
642	31106101002	40716.28906	1	7	87.59999847	229	14.87331009	91.98000336	0.903999984	175.1298065	102.6600037	51.8044014	91.62419891	0.469999999	5.5	5.256720066	40.40000153	14	1.019999981	52	male	½á»é	Ð¡Ñ§¼°ÒÔÏÂ	³ÇÕò	ÂúÒâ	NA	³éÑÌ	None of these	5	10	4	1	15	2	2	2	2	2	2	2	NA	2	2	2	2	2	2	10	ÒÖÓô
643	31106102001	33469	1	8.899999619	89.80000305	197	11.79220963	108.9000015	0.813600004	203.738205	96.46499634	35.18059921	134.9234009	9.340000153	5.400000095	4.34280014	41.79999924	14.69999981	0.670000017	58	female	½á»é	Ð¡Ñ§¼°ÒÔÏÂ	³ÇÕò	ÓÐÐ©ÂúÒâ	NA	²»³éÑÌ	None of these	8	8	5	0	13	2	2	2	2	2	2	2	2	2	2	2	2	2	2	7	²»ÒÖÓô
644	31106102002	35973.39063	1	8.899999619	91.5	186	12.04430008	85.68000031	0.926599979	142.6553955	119.4749985	32.08779907	75.38700104	8.109999657	5.099999905	5.031599998	44.09999847	15.5	0.819999993	60	male	½á»é	Ð¡Ñ§¼°ÒÔÏÂ	³ÇÕò	ÓÐÐ©ÂúÒâ	Ò»°ã	³éÑÌ	Drink but less than once a month	6	10	8	1	19	2	2	2	2	2	2	2	2	2	2	2	2	2	2	1	²»ÒÖÓô
645	31106103001	34326.31641	1	6.599999905	91	288	9.803500175	96.12000275	0.757099986	244.3312073	121.2450027	46.00540161	165.0782013	0.790000021	5.400000095	4.724160194	41.29999924	14.19999981	0.75	55	female	½á»é	Ð¡Ñ§¼°ÒÔÏÂ	³ÇÕò	ÂúÒâ	ÂúÒâ	²»³éÑÌ	None of these	7	5	6	0	11	2	2	2	2	2	2	2	2	2	2	2	2	2	2	8	²»ÒÖÓô
646	31106103002	35970.02344	1	5.5	92.09999847	246	7.730760098	94.13999939	0.768400013	198.7124023	69.02999878	52.57759857	115.9800034	0.99000001	4.900000095	4.529280186	44.5	15.80000019	0.790000021	61	male	½á»é	Ð¡Ñ§¼°ÒÔÏÂ	³ÇÕò	ÂúÒâ	NA	³éÑÌ	None of these	5	10	4	1	15	2	2	2	2	2	2	2	2	2	2	2	2	2	2	4	²»ÒÖÓô
647	31106107001	39987.71484	1	7.400000095	81	226	15.60157013	138.2400055	0.915300012	300.7748108	197.3549957	37.11360168	218.8155975	1.919999957	5.599999905	5.70359993	38.79999924	13	0.899999976	81	female	¶À¾Ó	Ð¡Ñ§¼°ÒÔÏÂ	³ÇÕò	ÓÐÐ©ÂúÒâ	NA	²»³éÑÌ	None of these	8	7	2	1	10	2	2	2	2	2	2	2	2	2	2	2	2	2	2	6	²»ÒÖÓô
648	31106109001	34759.60156	1	5.400000095	95.30000305	141	17.75834084	103.8600006	0.779699981	184.0216064	52.21500015	59.53639984	106.7015991	0.479999989	5.599999905	4.132800102	40.5	14.10000038	NA	62	female	½á»é	Ð¡Ñ§¼°ÒÔÏÂ	³ÇÕò	ÂúÒâ	Ò»°ã	²»³éÑÌ	None of these	8	6	3	0	9	2	2	2	2	2	2	2	2	2	2	2	2	2	2	5	²»ÒÖÓô
649	31106109002	34789.38281	1	7.900000095	87.19999695	301	13.08067036	90.36000061	0.723200023	175.1298065	66.375	48.71160126	99.35620117	3.680000067	5.199999809	4.636799812	48.29999924	16.29999924	0.800000012	67	male	½á»é	Ð¡Ñ§¼°ÒÔÏÂ	³ÇÕò	ÓÐÐ©ÂúÒâ	NA	²»³éÑÌ	None of these	6	6	4	1	11	2	2	2	2	2	2	2	2	2	1	2	2	1	2	5	²»ÒÖÓô
650	31106110001	38683.91016	1	5.300000191	70.90000153	355	14.39713955	92.51999664	0.824899971	194.846405	106.1999969	41.75279999	124.0986023	0.180000007	4.800000191	6.111839771	31.39999962	9.399999619	0.75999999	59	male	½á»é	Ð¡Ñ§¼°ÒÔÏÂ	³ÇÕò	ÂúÒâ	²»ÂúÒâ	ÒÑ½äÑÌ	None of these	9	10	4	0	14	2	2	2	2	2	2	2	2	2	2	2	2	2	2	0	²»ÒÖÓô
651	31106110002	34315.83594	1	8.300000191	88.40000153	216	14.81729031	91.98000336	0.723200023	196.7794037	83.19000244	49.87139893	121.3924026	0.25	5.199999809	3.336479902	42.29999924	14.10000038	0.790000021	59	female	½á»é	Ð¡Ñ§¼°ÒÔÏÂ	³ÇÕò	ÂúÒâ	Ò»°ã	²»³éÑÌ	None of these	8	5	5	1	11	2	2	2	2	2	2	2	2	2	1	2	2	2	2	3	²»ÒÖÓô
652	31106111001	34237.64453	1	3.400000095	85.30000305	156	11.54012012	94.31999969	0.621500015	235.0527954	60.18000031	75.77359772	134.5368042	11.64999962	5.5	3.381839991	40	13.80000019	0.839999974	64	female	½á»é	Ð¡Ñ§¼°ÒÔÏÂ	³ÇÕò	ÓÐÐ©ÂúÒâ	Ò»°ã	²»³éÑÌ	None of these	8	10	5	1	16	2	2	2	2	2	2	2	2	2	1	2	2	2	2	10	ÒÖÓô
653	31106111002	36091.55078	1	6.099999905	92.69999695	182	16.02172089	110.1600037	0.926599979	217.2691956	53.09999847	48.71160126	144.9750061	2.579999924	5.400000095	6.409200191	45.29999924	15.69999981	0.99000001	70	male	½á»é	Ð¡Ñ§¼°ÒÔÏÂ	³ÇÕò	ÓÐÐ©ÂúÒâ	ÂúÒâ	²»³éÑÌ	None of these	10	10	8	1	19	2	2	2	2	2	2	2	2	2	2	2	2	2	2	3	²»ÒÖÓô
654	31106112002	34761.89063	1	6.199999809	93.69999695	274	12.10031986	97.37999725	0.564999998	197.9391937	61.06499863	73.84059906	102.8356018	0.939999998	5.5	1.965600014	42.40000153	14	0.699999988	61	female	½á»é	Ð¡Ñ§¼°ÒÔÏÂ	³ÇÕò	ÓÐÐ©ÂúÒâ	NA	²»³éÑÌ	None of these	4	NA	4	1	NA	2	2	2	2	2	2	2	2	2	2	2	2	2	2	11	ÒÖÓô
655	31106113001	35963.62109	1	5.800000191	91.19999695	222	9.663450241	108.1800003	0.791000009	190.5937958	51.33000183	50.64459991	120.6192017	0.589999974	5.300000191	3.973200083	42.59999847	14.39999962	0.720000029	63	male	½á»é	Ð¡Ñ§¼°ÒÔÏÂ	³ÇÕò	ÂúÒâ	Ò»°ã	²»³éÑÌ	None of these	6	NA	4	1	NA	2	2	2	2	2	2	2	2	2	2	2	2	2	2	5	²»ÒÖÓô
656	31106114001	33881.97266	1	6	89.40000153	186	11.62415028	88.55999756	0.734499991	180.1555939	54.86999893	47.55179977	110.5675964	0.469999999	5.5	4.208399773	40.5	14	0.730000019	60	female	½á»é	Ð¡Ñ§¼°ÒÔÏÂ	³ÇÕò	ÓÐÐ©ÂúÒâ	Ò»°ã	²»³éÑÌ	None of these	5	10	5	0	15	2	2	2	2	2	2	2	2	2	1	2	2	2	2	13	ÒÖÓô
657	31106114002	35960.57422	1	6.300000191	85.80000305	229	15.74162006	94.5	1.15260005	214.1764069	123.0149994	40.20640182	138.0162048	0.529999971	5.599999905	8.368080139	48.90000153	17.10000038	0.879999995	64	male	½á»é	Ð¡Ñ§¼°ÒÔÏÂ	³ÇÕò	ÓÐÐ©ÂúÒâ	Ò»°ã	²»³éÑÌ	Drink more than once a month	5	8	5	1	14	2	2	2	2	2	2	2	2	2	2	2	2	2	2	4	²»ÒÖÓô
658	31106116001	34830.73047	1	6.199999809	90.5	279	20.89546013	94.86000061	0.677999973	258.2488098	68.14499664	55.28379822	177.0628052	0.439999998	5.099999905	4.191599846	40	14	0.660000026	54	female	½á»é	Ð¡Ñ§¼°ÒÔÏÂ	³ÇÕò	ÓÐÐ©ÂúÒâ	NA	²»³éÑÌ	None of these	7	NA	7	0	NA	2	2	2	2	2	2	2	2	2	2	2	2	2	2	3	²»ÒÖÓô
659	31106116002	38191.32813	1	7.5	91	184	10.97992039	89.63999939	0.768400013	177.0628052	139.8300018	44.45899963	94.71700287	0.50999999	5	4.139520168	47.70000076	16.39999962	NA	56	male	½á»é	Ð¡Ñ§¼°ÒÔÏÂ	³ÇÕò	ÓÐÐ©ÂúÒâ	Ò»°ã	³éÑÌ	None of these	8	NA	5	1	NA	2	2	2	2	2	2	2	2	2	2	2	2	2	2	8	²»ÒÖÓô
660	31106117001	34694.78906	1	8.399999619	69.19999695	347	11.09195995	107.4599991	0.700600028	201.0319977	66.375	52.96419907	130.2841949	0.360000014	5.599999905	5.891759872	37.5	12.19999981	NA	59	female	¶À¾Ó	Ð¡Ñ§¼°ÒÔÏÂ	³ÇÕò	ÓÐÐ©ÂúÒâ	NA	²»³éÑÌ	None of these	6	NA	3	0	NA	1	NA	NA	NA	NA	NA	NA	NA	NA	NA	2	2	2	2	17	ÒÖÓô
661	31106119001	60207.70313	1	11.69999981	87.69999695	263	14.14505005	97.19999695	0.903999984	182.4752045	76.99500275	48.32500076	110.5675964	0.5	5.400000095	3.54647994	51.29999924	17.89999962	0.680000007	54	male	½á»é	Ð¡Ñ§¼°ÒÔÏÂ	³ÇÕò	ÂúÒâ	ÂúÒâ	³éÑÌ	None of these	8	10	6	1	17	2	2	2	2	2	2	2	2	2	2	2	2	1	2	4	²»ÒÖÓô
662	31106120001	39988.41016	1	6	87.19999695	192	9.859519958	81.90000153	0.892700016	161.5988007	92.04000092	34.02080154	98.1964035	1.889999986	5	5.050079823	35.70000076	12.69999981	0.889999986	72	female	¶À¾Ó	Ð¡Ñ§¼°ÒÔÏÂ	³ÇÕò	ÓÐÐ©ÂúÒâ	Ò»°ã	²»³éÑÌ	None of these	9	NA	6	0	NA	2	2	2	2	2	2	2	2	2	2	2	2	2	2	13	ÒÖÓô
663	31106124002	38195.53516	1	6.900000095	90.09999847	229	15.96570015	97.19999695	0.836199999	194.0731964	67.26000214	65.33540344	106.7015991	1.74000001	5.099999905	4.934160233	42.5	14.89999962	0.730000019	55	male	½á»é	Ð¡Ñ§¼°ÒÔÏÂ	³ÇÕò	ÓÐÐ©ÂúÒâ	Ò»°ã	³éÑÌ	Drink more than once a month	8	NA	4	0	NA	2	2	2	2	2	2	2	2	2	2	2	2	2	2	7	²»ÒÖÓô
664	31106125001	36084.49609	1	7.900000095	88.30000305	197	16.89002991	81	0.881399989	170.8771973	77.87999725	37.11360168	108.6345978	1.190000057	5	5.503680229	37	13.30000019	0.939999998	73	male	½á»é	Ð¡Ñ§¼°ÒÔÏÂ	³ÇÕò	ÓÐÐ©ÂúÒâ	NA	³éÑÌ	None of these	8	10	8	1	19	2	2	2	2	1	2	1	2	2	2	2	2	2	2	2	²»ÒÖÓô
665	31106201001	32749.64258	1	8.899999619	95	204	10.05558968	93.23999786	0.824899971	238.1455994	65.48999786	60.69620132	165.464798	0.310000002	5	3.811919928	42.90000153	14.60000038	0.920000017	68	male	½á»é	³õÖÐ	³ÇÕò	ÓÐÐ©ÂúÒâ	Ò»°ã	²»³éÑÌ	None of these	6	10	4	1	15	1	2	2	2	2	2	2	2	2	2	2	2	2	2	11	ÒÖÓô
666	31106201002	32217.3125	1	7.199999809	92.69999695	258	11.40007019	94.13999939	0.915300012	199.4855957	169.9199982	34.79399872	132.9904022	0.949999988	5.099999905	4.201680183	42.20000076	14.5	NA	67	female	½á»é	Ð¡Ñ§¼°ÒÔÏÂ	³ÇÕò	ÓÐÐ©ÂúÒâ	NA	²»³éÑÌ	None of these	9	NA	4	1	NA	2	2	2	2	2	2	2	2	2	1	2	2	2	2	5	²»ÒÖÓô
667	31106202001	34895.70703	1	6.800000191	89.80000305	246	11.70818043	99.90000153	0.779699981	201.0319977	105.3150024	44.07239914	137.6295929	0.910000026	5.5	4.198319912	45.40000153	15.69999981	NA	53	male	½á»é	¸ßÖÐ	³ÇÕò	ÓÐÐ©ÂúÒâ	Ò»°ã	³éÑÌ	None of these	6	NA	3	1	NA	2	2	2	2	2	2	2	2	2	2	2	2	2	2	5	²»ÒÖÓô
668	31106203002	33636.09375	1	7.199999809	90.19999695	256	13.52882957	102.2399979	0.700600028	178.2225952	57.52500153	68.81479645	102.0624008	0.779999971	4.900000095	4.062240124	44	15.10000038	0.790000021	55	male	½á»é	Ð¡Ñ§¼°ÒÔÏÂ	³ÇÕò	ÓÐÐ©ÂúÒâ	Ò»°ã	ÒÑ½äÑÌ	None of these	5	10	5	1	16	2	2	2	2	2	2	2	2	2	1	2	2	2	2	6	²»ÒÖÓô
669	31106205002	34207.39453	1	6.099999905	86.19999695	260	12.32439995	102.7799988	0.677999973	185.9546051	131.8650055	34.79399872	126.8048019	0.25	NA	3.778320074	38.29999924	12.69999981	1.24000001	75	female	½á»é	Ð¡Ñ§¼°ÒÔÏÂ	³ÇÕò	ÓÐÐ©ÂúÒâ	ÂúÒâ	²»³éÑÌ	None of these	7	NA	5	0	NA	2	2	2	2	2	2	2	2	2	2	2	2	2	2	NA	NA
670	31106206001	32328.18945	1	5.800000191	98.30000305	236	11.84823036	92.33999634	0.542400002	173.1967926	95.58000183	61.4693985	92.3973999	1.070000052	4.699999809	4.169760227	37.5	12.69999981	0.970000029	51	female	½á»é	Ð¡Ñ§¼°ÒÔÏÂ	³ÇÕò	ÓÐÐ©ÂúÒâ	Ò»°ã	²»³éÑÌ	None of these	7	10	6	1	17	2	2	2	2	2	2	2	2	2	2	2	2	2	2	2	²»ÒÖÓô
671	31106206002	34895.70703	1	7	95.30000305	215	15.34947968	95.94000244	0.836199999	161.212204	85.84500122	59.14979935	88.91799927	3.339999914	4.800000191	6.767039776	43.59999847	15.39999962	1.25	53	male	½á»é	¸ßÖÐ	³ÇÕò	ÓÐÐ©ÂúÒâ	Ò»°ã	³éÑÌ	Drink more than once a month	4	9	5	1	15	2	2	2	2	2	2	2	2	2	2	2	2	2	2	12	ÒÖÓô
672	31106207001	36111.76563	1	7.599999905	88.80000305	224	15.26544952	100.8000031	0.937900007	243.5579987	76.11000061	47.16519928	184.0216064	0.389999986	5.199999809	6.896399975	47.90000153	16.10000038	NA	45	male	½á»é	Ð¡Ñ§¼°ÒÔÏÂ	³ÇÕò	ÓÐÐ©ÂúÒâ	ÂúÒâ	²»³éÑÌ	Drink more than once a month	7	10	8	1	19	2	2	2	2	2	2	2	2	2	2	2	2	2	2	2	²»ÒÖÓô
673	31106207002	33625.65625	1	8.199999809	88.69999695	258	11.23200989	86.40000153	0.497200012	189.0473938	96.46499634	53.35079956	119.4593964	0.75	4.400000095	5.092080116	41.5	14.5	NA	43	female	½á»é	Ð¡Ñ§¼°ÒÔÏÂ	³ÇÕò	ÓÐÐ©ÂúÒâ	NA	²»³éÑÌ	None of these	6	10	5	1	16	2	2	2	2	2	2	2	2	2	2	2	2	2	2	2	²»ÒÖÓô
674	31106208001	32598.0332	1	6.900000095	93.40000153	218	13.24872971	99	0.745800018	145.3616028	240.7200012	27.06200027	73.45400238	0.899999976	4.699999809	4.354559898	41.40000153	14.19999981	NA	50	female	½á»é	³õÖÐ	³ÇÕò	ÓÐÐ©ÂúÒâ	NA	²»³éÑÌ	None of these	7	10	6	1	17	2	2	2	2	2	2	2	2	2	2	2	2	2	2	2	²»ÒÖÓô
675	31106208002	34899.94922	1	8.600000381	88	222	14.73326015	96.12000275	0.881399989	174.7431946	76.11000061	53.35079956	110.5675964	0.460000008	5.5	3.620399952	47.90000153	17	1.230000019	52	male	½á»é	¸ßÖÐ	³ÇÕò	ÓÐÐ©ÂúÒâ	Ò»°ã	³éÑÌ	None of these	8	10	6	1	17	2	2	2	2	2	2	2	2	2	2	2	2	2	2	0	²»ÒÖÓô
676	31106209001	34165.96875	1	5.900000095	93.90000153	221	13.10867977	109.8000031	0.55369997	149.2276001	72.56999969	49.09820175	92.3973999	0.319999993	5.099999905	4.253759861	35.90000153	12	0.74000001	72	female	¶À¾Ó	Ð¡Ñ§¼°ÒÔÏÂ	³ÇÕò	ÓÐÐ©ÂúÒâ	Ò»°ã	²»³éÑÌ	None of these	6	NA	1	1	NA	2	2	2	2	2	2	2	2	2	2	2	2	1	2	7	²»ÒÖÓô
677	31106210001	33191.60547	1	7.5	96	188	16.80599976	82.80000305	1.028300047	170.1040039	86.73000336	35.9538002	124.8718033	5.489999771	4.800000191	5.572559834	41	14.10000038	1.649999976	83	male	¶À¾Ó	Ð¡Ñ§¼°ÒÔÏÂ	³ÇÕò	ÓÐÐ©ÂúÒâ	Ò»°ã	³éÑÌ	Drink more than once a month	2	NA	4	0	NA	2	2	2	2	2	2	2	2	2	2	2	2	2	2	17	ÒÖÓô
678	31106211001	102495.7813	1	6.599999905	91.59999847	215	12.32439995	104.5800018	0.768400013	184.0216064	142.4850006	37.11360168	118.2995987	3.470000029	5.5	5.456639767	41.40000153	14.10000038	1.24000001	83	female	¶À¾Ó	Ð¡Ñ§¼°ÒÔÏÂ	³ÇÕò	ÓÐÐ©ÂúÒâ	NA	²»³éÑÌ	None of these	5	NA	8	0	NA	2	2	2	2	2	2	2	2	2	2	2	2	2	2	18	ÒÖÓô
679	31106213001	32469.46094	1	5.300000191	93.30000305	201	15.82565022	100.6200027	0.576300025	201.4185944	91.15499878	62.62919998	122.938797	2.380000114	4.900000095	4.047120094	40.70000076	13.60000038	1.00999999	69	male	½á»é	Ð¡Ñ§¼°ÒÔÏÂ	³ÇÕò	ÂúÒâ	Ò»°ã	²»³éÑÌ	None of these	8	10	4	0	14	2	2	2	2	2	2	2	2	2	1	2	2	2	2	3	²»ÒÖÓô
680	31106213002	32217.3125	1	11.89999962	88.69999695	291	11.31604004	126.9000015	0.666700006	214.5630035	81.41999817	45.61880112	158.5059967	3.410000086	6.099999905	3.968159914	43.20000076	14.19999981	NA	67	female	½á»é	Ð¡Ñ§¼°ÒÔÏÂ	³ÇÕò	²»ÂúÒâ	²»ÂúÒâ	²»³éÑÌ	None of these	8	NA	4	0	NA	2	2	2	2	2	2	2	2	1	1	2	2	1	2	12	ÒÖÓô
681	31106214001	34296.22656	1	7.900000095	86.40000153	230	12.35241032	84.41999817	0.881399989	226.5476074	105.3150024	52.57759857	161.5988007	0.670000017	5	4.625040054	43.70000076	14.60000038	1.190000057	52	male	½á»é	Ð¡Ñ§¼°ÒÔÏÂ	³ÇÕò	ÓÐÐ©ÂúÒâ	NA	³éÑÌ	Drink more than once a month	7	NA	2	1	NA	2	2	2	2	2	2	2	2	2	2	2	2	2	2	3	²»ÒÖÓô
682	31106216001	32505.19727	1	7	87.09999847	281	12.46444988	103.1399994	0.870100021	229.2537994	144.2550049	34.40739822	169.7174072	0.49000001	5.199999809	4.593120098	42.40000153	14.89999962	NA	50	female	½á»é	Ð¡Ñ§¼°ÒÔÏÂ	³ÇÕò	ÓÐÐ©ÂúÒâ	Ò»°ã	²»³éÑÌ	None of these	6	NA	5	0	NA	2	2	2	2	2	2	2	2	2	2	2	2	2	2	11	ÒÖÓô
683	31106216002	36614.375	1	9.100000381	94.80000305	236	19.10281944	94.31999969	1.129999995	203.351593	169.0350037	32.86100006	134.9234009	0.680000007	5.300000191	4.813199997	46.29999924	15.5	1.190000057	49	male	½á»é	¸ßÖÐ	³ÇÕò	ÓÐÐ©ÂúÒâ	Ò»°ã	³éÑÌ	Drink but less than once a month	5	10	6	1	17	2	2	2	2	2	2	2	2	2	2	2	2	2	2	10	ÒÖÓô
684	31106217001	48473.4375	1	4.900000095	84.40000153	214	19.32690048	98.27999878	0.870100021	176.2895966	107.0849991	54.89720154	102.8356018	0.680000007	5.199999809	4.774559975	40	13.60000038	1.279999971	58	female	½á»é	Ð¡Ñ§¼°ÒÔÏÂ	³ÇÕò	ÓÐÐ©ÂúÒâ	Ò»°ã	²»³éÑÌ	None of these	5	NA	4	0	NA	2	2	2	2	2	2	2	2	2	1	2	2	1	2	7	²»ÒÖÓô
685	31106219001	36614.375	1	7	88.80000305	162	16.30182076	86.76000214	0.994400024	204.1248016	128.3249969	46.39199829	117.139801	0.330000013	4.900000095	4.364640236	45.79999924	15.89999962	1.279999971	49	male	½á»é	³õÖÐ	³ÇÕò	ÓÐÐ©ÂúÒâ	NA	³éÑÌ	Drink but less than once a month	8	10	5	1	16	2	2	2	2	2	2	2	2	2	2	2	2	2	2	1	²»ÒÖÓô
686	31106219002	33721.53516	1	8.699999809	62.70000076	322	15.76963043	96.83999634	0.576300025	210.3103943	117.7050018	41.75279999	140.7223969	0.810000002	4.699999809	4.618319988	32.70000076	10.60000038	1.220000029	49	female	½á»é	³õÖÐ	³ÇÕò	ÓÐÐ©ÂúÒâ	Ò»°ã	²»³éÑÌ	None of these	6	10	5	1	16	2	2	2	2	2	2	2	2	2	2	2	2	2	2	3	²»ÒÖÓô
687	31106301001	24756.5293	1	8.399999619	89.5	242	12.54848003	111.0599976	0.564999998	218.0424042	89.38500214	55.67039871	147.6811981	0.409999996	5.400000095	3.477600098	39	13.5	0.74000001	44	female	½á»é	Ð¡Ñ§¼°ÒÔÏÂ	³ÇÕò	²»ÂúÒâ	NA	²»³éÑÌ	None of these	7	10	6	1	17	2	2	2	2	2	2	2	2	2	2	2	2	2	2	4	²»ÒÖÓô
688	31106301002	25720.93359	1	6.599999905	96.90000153	210	16.18977928	95.22000122	0.824899971	184.4082031	240.7200012	41.36619949	80.79940033	0.569999993	5.099999905	5.490240097	52.29999924	17.89999962	1.200000048	45	male	½á»é	Ð¡Ñ§¼°ÒÔÏÂ	³ÇÕò	²»ÂúÒâ	²»ÂúÒâ	³éÑÌ	None of these	7	9	5	1	15	2	2	2	2	2	1	2	2	2	2	2	2	2	2	4	²»ÒÖÓô
689	31106302001	24885.67383	1	4.900000095	91.69999695	224	7.730760098	221.5800018	0.655399978	206.8309937	161.9550018	41.75279999	140.7223969	3.269999981	9.199999809	5.738880157	47.29999924	16.10000038	0.850000024	59	male	½á»é	Ð¡Ñ§¼°ÒÔÏÂ	³ÇÕò	ÓÐÐ©ÂúÒâ	NA	²»³éÑÌ	Drink more than once a month	10	10	6	1	17	1	2	1	2	2	2	2	2	2	2	2	2	2	2	3	²»ÒÖÓô
690	31106302002	24365.37109	1	5.199999809	91.30000305	209	17.17012978	134.8200073	0.621500015	192.9134064	114.1650009	53.35079956	121.7789993	1.850000024	5.300000191	5.129039764	42.40000153	14.39999962	0.970000029	55	female	½á»é	Ð¡Ñ§¼°ÒÔÏÂ	³ÇÕò	ÂúÒâ	NA	²»³éÑÌ	None of these	7	NA	4	1	NA	2	2	2	2	2	2	2	2	2	2	2	2	1	2	3	²»ÒÖÓô
691	31106303002	24405.71289	1	10.60000038	89.80000305	193	18.15048027	104.7600021	0.768400013	216.4960022	68.14499664	72.68080139	136.8563995	33.29999924	5.400000095	5.42471981	44	15.10000038	1.25999999	62	female	½á»é	Ð¡Ñ§¼°ÒÔÏÂ	³ÇÕò	ÓÐÐ©ÂúÒâ	²»ÂúÒâ	²»³éÑÌ	None of these	8	6	4	0	10	1	2	2	2	2	2	2	2	2	2	2	2	2	2	14	ÒÖÓô
692	31106305001	24359.70313	1	6.699999809	90.19999695	216	10.58778	104.7600021	0.621500015	242.7848053	155.7599945	38.65999985	176.6761932	0.550000012	5.099999905	4.546080112	38.59999847	13.5	1.019999981	58	female	½á»é	Ð¡Ñ§¼°ÒÔÏÂ	³ÇÕò	ÂúÒâ	Ò»°ã	²»³éÑÌ	None of these	8	NA	4	0	NA	2	2	2	2	2	2	2	2	2	2	2	2	2	2	0	²»ÒÖÓô
693	31106305002	24559.86914	1	5.800000191	89.40000153	177	17.78635025	101.8799973	0.881399989	230.4136047	103.5449982	48.32500076	170.8771973	1.519999981	5.400000095	6.550320148	42	14.60000038	1.169999957	63	male	½á»é	Ð¡Ñ§¼°ÒÔÏÂ	³ÇÕò	ÂúÒâ	ÂúÒâ	³éÑÌ	None of these	8	10	7	1	18	2	2	2	2	2	2	2	2	2	2	2	2	2	2	2	²»ÒÖÓô
694	31106306001	25019.31641	1	7.5	93	234	14.92932987	97.91999817	0.903999984	217.6558075	77.87999725	54.51060104	147.6811981	16.80999947	4.900000095	6.864480019	45.79999924	15.80000019	1.169999957	57	male	½á»é	³õÖÐ	³ÇÕò	ÂúÒâ	Ò»°ã	ÒÑ½äÑÌ	None of these	5	10	5	1	16	2	2	2	2	2	2	2	2	2	2	2	2	2	2	4	²»ÒÖÓô
695	31106306002	24430.33203	1	7.199999809	90.30000305	193	10.30768013	93.77999878	0.587599993	210.3103943	82.30500031	66.49520111	134.1502075	0.439999998	4.800000191	2.918159962	37.70000076	12.89999962	NA	52	female	½á»é	Ð¡Ñ§¼°ÒÔÏÂ	³ÇÕò	ÓÐÐ©ÂúÒâ	Ò»°ã	²»³éÑÌ	None of these	7	NA	6	0	NA	2	2	2	2	2	2	2	2	2	2	2	2	2	2	0	²»ÒÖÓô
696	31106307001	37340.07813	1	5.800000191	93.19999695	155	22.52004051	93.95999908	0.768400013	168.5576019	44.25	52.19100189	113.6604004	0.680000007	5.099999905	4.426799774	43.20000076	15.19999981	1.059999943	56	male	½á»é	Ð¡Ñ§¼°ÒÔÏÂ	³ÇÕò	ÓÐÐ©ÂúÒâ	NA	ÒÑ½äÑÌ	Drink but less than once a month	6	NA	5	1	NA	2	2	2	2	2	2	2	2	2	1	2	2	2	2	7	²»ÒÖÓô
697	31106307002	36545.12891	1	5.800000191	91.59999847	230	16.41386032	96.30000305	0.734499991	213.0166016	78.76499939	68.81479645	139.5626068	0.920000017	5.099999905	3.228960037	37.29999924	13	1.039999962	46	female	½á»é	Ð¡Ñ§¼°ÒÔÏÂ	³ÇÕò	ÓÐÐ©ÂúÒâ	NA	²»³éÑÌ	None of these	3	10	5	1	16	2	2	2	2	2	2	2	2	2	1	2	2	1	2	18	ÒÖÓô
698	31106308002	25889.2207	1	11	91.5	227	16.07773972	100.6200027	0.903999984	190.2071991	115.9349976	38.27339935	128.737793	8	5	5.008080006	46.40000153	16.39999962	1.279999971	49	male	½á»é	³õÖÐ	³ÇÕò	ÓÐÐ©ÂúÒâ	NA	³éÑÌ	Drink but less than once a month	7	10	5	1	16	2	2	2	2	2	2	2	2	2	2	2	2	2	2	2	²»ÒÖÓô
699	31106310001	24305.74023	1	9.899999619	88.09999847	230	15.20942974	125.8199997	0.745800018	204.897995	76.11000061	81.18599701	115.9800034	2.170000076	5.099999905	4.376399994	41.29999924	14.10000038	NA	60	female	½á»é	Ð¡Ñ§¼°ÒÔÏÂ	³ÇÕò	ÓÐÐ©ÂúÒâ	Ò»°ã	²»³éÑÌ	None of these	6	10	3	1	14	2	1	2	2	2	2	2	2	2	2	2	2	2	2	6	²»ÒÖÓô
700	31106310002	24516.98047	1	7.400000095	63	349	12.35241032	108.7200012	1.050899982	168.1710052	71.68499756	73.06739807	85.82520294	2.029999971	5.099999905	6.898079872	38.29999924	12.30000019	1.169999957	65	male	½á»é	³õÖÐ	³ÇÕò	ÓÐÐ©ÂúÒâ	²»ÂúÒâ	²»³éÑÌ	None of these	6	10	5	1	16	1	2	2	2	2	2	1	2	2	2	2	2	2	2	8	²»ÒÖÓô
701	31106311001	74593.14063	1	6.099999905	88.59999847	230	10.95191002	91.98000336	0.689300001	202.9649963	75.22499847	65.33540344	127.9645996	1.950000048	4.800000191	4.779600143	40.29999924	13.39999962	0.930000007	48	female	½á»é	¸ßÖÐ	³ÇÕò	ÓÐÐ©ÂúÒâ	ÂúÒâ	²»³éÑÌ	None of these	8	NA	0	1	NA	2	2	2	2	2	2	2	2	2	2	2	2	2	2	2	²»ÒÖÓô
702	31106311002	75417.69531	1	6.599999905	90.90000153	234	13.41679001	97.01999664	0.519800007	193.6865997	77.87999725	56.8302002	126.4181976	1.809999943	5	4.267199993	36.90000153	12.80000019	1.120000005	52	male	½á»é	Ð¡Ñ§¼°ÒÔÏÂ	³ÇÕò	ÓÐÐ©ÂúÒâ	NA	ÒÑ½äÑÌ	Drink more than once a month	5	10	0	1	11	2	2	2	2	2	2	2	2	2	2	2	2	2	2	14	ÒÖÓô
703	31106313001	48598.89063	1	9.5	91.40000153	244	14.76126957	126	0.55369997	204.5113983	76.11000061	69.58799744	115.2068024	5.949999809	5.300000191	4.198319912	37.59999847	13.5	NA	64	female	½á»é	Ð¡Ñ§¼°ÒÔÏÂ	³ÇÕò	ÓÐÐ©ÂúÒâ	²»ÂúÒâ	²»³éÑÌ	None of these	3	NA	4	0	NA	2	2	2	2	2	1	2	2	2	2	2	2	2	2	15	ÒÖÓô
704	31106313002	48958.625	1	7.199999809	89.5	226	20.75540924	116.6399994	0.632799983	157.3462067	95.58000183	49.09820175	95.49019623	0.409999996	5.599999905	4.816559792	47.29999924	16.60000038	NA	67	male	½á»é	Ð¡Ñ§¼°ÒÔÏÂ	³ÇÕò	ÓÐÐ©ÂúÒâ	NA	²»³éÑÌ	None of these	6	NA	4	0	NA	2	2	2	2	2	2	2	2	2	2	2	2	2	2	7	²»ÒÖÓô
705	31106314001	24208.81055	1	6.099999905	89.30000305	230	12.15633965	109.2600021	0.689300001	234.6661987	46.90499878	99.35620117	135.6965942	0.720000029	5.400000095	5.905200005	40.40000153	14	0.949999988	56	female	¶À¾Ó	Ð¡Ñ§¼°ÒÔÏÂ	³ÇÕò	ÂúÒâ	Ò»°ã	²»³éÑÌ	None of these	7	NA	9	1	NA	2	2	2	2	2	2	2	2	2	2	2	2	2	2	2	²»ÒÖÓô
706	31106316002	24828.3418	1	5.199999809	91.59999847	201	8.963199615	93.05999756	0.59890002	202.191803	122.1299973	69.97460175	112.8871994	1.809999943	4.800000191	3.611999989	41.5	14.39999962	0.879999995	46	female	½á»é	Ð¡Ñ§¼°ÒÔÏÂ	³ÇÕò	ÓÐÐ©ÂúÒâ	ÂúÒâ	²»³éÑÌ	None of these	8	NA	5	0	NA	2	2	2	2	2	2	2	2	2	2	2	2	2	2	6	²»ÒÖÓô
707	31106317001	24426.08008	1	8.699999809	86.40000153	291	15.09739017	103.1399994	0.621500015	242.3981934	68.14499664	67.65499878	170.1040039	3.140000105	5.199999809	4.131120205	39.29999924	13.69999981	NA	54	female	½á»é	Ð¡Ñ§¼°ÒÔÏÂ	³ÇÕò	ÂúÒâ	²»ÂúÒâ	²»³éÑÌ	None of these	6	NA	5	0	NA	2	2	2	2	2	2	2	2	2	1	2	2	2	2	1	²»ÒÖÓô
708	31106317002	24896.12695	1	5.800000191	93	188	17.08609962	92.87999725	0.858799994	194.846405	61.06499863	56.05699921	131.0574036	0.800000012	5.199999809	6.597360134	47.59999847	15.89999962	NA	55	male	½á»é	Ð¡Ñ§¼°ÒÔÏÂ	³ÇÕò	ÓÐÐ©ÂúÒâ	NA	ÒÑ½äÑÌ	Drink more than once a month	6	10	6	1	17	2	2	2	2	2	2	2	2	2	2	2	2	2	2	4	²»ÒÖÓô
709	31106319001	24890.72852	1	6.699999809	89.59999847	212	14.70524979	104.2200012	0.802299976	224.6145935	73.45500183	57.99000168	154.6399994	2.460000038	5	8.596559525	42.20000076	14.10000038	0.949999988	57	male	½á»é	Ð¡Ñ§¼°ÒÔÏÂ	³ÇÕò	²»ÂúÒâ	NA	³éÑÌ	Drink more than once a month	3	10	4	1	15	2	2	2	2	2	2	2	2	2	2	2	2	2	2	7	²»ÒÖÓô
710	31106320001	48558.66406	1	7.900000095	66.80000305	339	7.674739838	91.80000305	0.700600028	158.8925934	207.0899963	40.979599	82.34580231	0.610000014	5	2.659440041	35.79999924	11.5	NA	66	female	¶À¾Ó	Ð¡Ñ§¼°ÒÔÏÂ	³ÇÕò	ÂúÒâ	²»ÂúÒâ	²»³éÑÌ	None of these	3	NA	3	0	NA	2	2	2	2	2	2	1	2	2	1	2	2	2	2	12	ÒÖÓô
711	31106321001	24425.84375	1	9.699999809	94.59999847	157	23.52840042	117.3600006	0.903999984	190.2071991	63.72000122	48.32500076	134.9234009	2.960000038	5.300000191	6.096720219	40.90000153	14	1.070000052	68	male	¶À¾Ó	Ð¡Ñ§¼°ÒÔÏÂ	³ÇÕò	ÓÐÐ©ÂúÒâ	ÂúÒâ	³éÑÌ	None of these	4	10	4	1	15	2	2	2	2	2	2	2	2	2	2	2	2	1	2	9	²»ÒÖÓô
712	31106323001	24834.3418	1	6.900000095	90.90000153	281	17.95441055	130.8600006	0.802299976	192.5267944	93.80999756	56.05699921	121.3924026	0.709999979	5.400000095	5.570879936	47.59999847	16.5	0.949999988	56	male	½á»é	Ð¡Ñ§¼°ÒÔÏÂ	³ÇÕò	ÓÐÐ©ÂúÒâ	NA	³éÑÌ	None of these	5	NA	6	1	NA	2	2	2	2	2	2	2	2	2	2	2	2	1	2	6	²»ÒÖÓô
713	31106323002	24430.33203	1	2.700000048	73.09999847	309	13.10867977	104.2200012	0.485900015	248.9703979	86.73000336	65.72200012	173.9700012	0.49000001	5.699999809	4.112639904	37.79999924	12.39999962	0.800000012	52	female	½á»é	Ð¡Ñ§¼°ÒÔÏÂ	³ÇÕò	ÓÐÐ©ÂúÒâ	Ò»°ã	²»³éÑÌ	None of these	6	NA	3	0	NA	2	2	2	2	2	2	2	2	2	2	2	2	2	2	NA	NA
714	31106325001	24815.07617	1	8.199999809	91.40000153	198	18.12247086	105.4800034	0.836199999	271.3931885	84.95999908	67.2684021	190.9803925	2.599999905	5.5	5.995920181	45.29999924	15.69999981	0.829999983	59	male	¶À¾Ó	Ð¡Ñ§¼°ÒÔÏÂ	³ÇÕò	ÂúÒâ	Ò»°ã	ÒÑ½äÑÌ	Drink more than once a month	6	9	6	1	16	2	2	2	2	1	2	2	2	2	2	2	2	2	2	9	²»ÒÖÓô
715	34043101002	42343.28906	1	6.400000095	81.69999695	334	14.76126957	81.18000031	0.576300025	221.5218048	43.36500168	67.65499878	144.2017975	0.25	5.300000191	3.454080105	37.40000153	13.80000019	NA	46	female	½á»é	Ð¡Ñ§¼°ÒÔÏÂ	³ÇÕò	ÓÐÐ©ÂúÒâ	ÂúÒâ	²»³éÑÌ	Drink but less than once a month	7	7	5	0	12	2	2	2	2	2	2	2	2	2	2	2	2	2	2	5	²»ÒÖÓô
716	34043102001	36924.69141	1	5.300000191	92.69999695	335	7.450660229	88.91999817	0.55369997	274.4859924	62.83499908	68.04160309	195.2330017	0.25999999	5.199999809	3.106319904	33.59999847	12.39999962	0.720000029	62	female	¶À¾Ó	Ð¡Ñ§¼°ÒÔÏÂ	³ÇÕò	ÓÐÐ©ÂúÒâ	ÂúÒâ	²»³éÑÌ	Drink more than once a month	10	9	6	0	15	2	2	2	2	2	2	2	2	2	2	2	2	2	2	11	ÒÖÓô
717	34043104001	54730.07422	1	5.800000191	82.80000305	207	11.34405041	98.27999878	0.689300001	207.2176056	146.0249939	30.15480042	140.3358002	0.349999994	5.5	3.862319946	36.59999847	13.69999981	1.039999962	55	female	½á»é	Ð¡Ñ§¼°ÒÔÏÂ	³ÇÕò	²»ÂúÒâ	Ò»°ã	²»³éÑÌ	None of these	7	9	3	1	13	2	2	2	2	2	2	2	2	2	2	2	2	2	2	NA	NA
718	34043104002	59423.12109	1	6.599999905	83.19999695	125	11.26002026	84.05999756	0.824899971	150.3874054	164.6100006	16.62380028	87.37159729	1.799999952	5.900000095	4.220160007	38	14.5	1.019999981	63	male	½á»é	Ð¡Ñ§¼°ÒÔÏÂ	³ÇÕò	NA	²»ÂúÒâ	²»³éÑÌ	None of these	10	9	0	1	10	2	2	1	2	2	2	1	2	2	2	2	NA	1	2	NA	NA
719	34043106001	42281.5625	1	3.799999952	88	188	19.04680061	74.16000366	0.881399989	213.0166016	44.25	71.9076004	133.3769989	0.50999999	4.800000191	3.984960079	39.20000076	14.60000038	0.99000001	59	male	¶À¾Ó	Ð¡Ñ§¼°ÒÔÏÂ	³ÇÕò	ÂúÒâ	NA	³éÑÌ	Drink more than once a month	10	NA	5	0	NA	2	2	2	2	2	2	2	2	2	1	2	2	2	2	6	²»ÒÖÓô
720	34043109002	42348.00391	1	5.400000095	80.19999695	206	16.89002991	87.30000305	0.813600004	202.191803	48.67499924	74.61380005	116.7531967	1.120000005	5.599999905	3.400320053	37.59999847	14.19999981	NA	45	female	½á»é	Ð¡Ñ§¼°ÒÔÏÂ	³ÇÕò	NA	NA	²»³éÑÌ	None of these	6	10	7	1	18	2	2	2	2	2	2	2	2	2	1	2	2	2	2	NA	NA
721	34043111001	42414.99609	1	7.599999905	85.90000153	214	13.10867977	84.05999756	0.745800018	223.8414001	75.22499847	53.35079956	153.4801941	0.340000004	5.099999905	3.306240082	42.70000076	16.60000038	0.819999993	56	male	½á»é	Ð¡Ñ§¼°ÒÔÏÂ	³ÇÕò	²»ÂúÒâ	Ò»°ã	²»³éÑÌ	None of these	6	9	4	1	14	2	2	2	2	2	2	2	2	2	2	2	2	2	2	6	²»ÒÖÓô
722	34043113001	44714.06641	1	6.599999905	86.69999695	253	16.7219696	90	0.949199975	216.8825989	52.21500015	71.9076004	136.8563995	0.479999989	5.5	3.874079943	45.59999847	16.89999962	0.930000007	54	male	¶À¾Ó	Ð¡Ñ§¼°ÒÔÏÂ	³ÇÕò	ÓÐÐ©ÂúÒâ	Ò»°ã	ÒÑ½äÑÌ	Drink but less than once a month	6	NA	4	1	NA	2	2	2	2	2	2	2	2	2	1	2	2	1	2	20	ÒÖÓô
723	34043114002	39776.76172	1	4.599999905	79.59999847	237	12.80056953	82.44000244	0.802299976	197.9391937	38.93999863	73.06739807	118.686203	2.930000067	NA	4.944240093	35.59999847	13.10000038	1.100000024	71	male	½á»é	Ð¡Ñ§¼°ÒÔÏÂ	³ÇÕò	²»ÂúÒâ	NA	³éÑÌ	Drink more than once a month	6	10	5	1	16	2	1	2	2	2	2	2	2	2	2	2	2	2	2	11	ÒÖÓô
724	34043116001	42334.31641	1	7.900000095	84.59999847	141	NA	NA	NA	NA	NA	NA	NA	NA	NA	NA	37.90000153	13.89999962	NA	48	female	½á»é	Ð¡Ñ§¼°ÒÔÏÂ	³ÇÕò	²»ÂúÒâ	NA	²»³éÑÌ	None of these	7	9	6	1	16	2	2	2	2	2	2	2	2	2	2	2	2	1	2	NA	NA
725	34043117001	39756.25391	1	8.300000191	87.80000305	124	16.97406006	87.48000336	1.073500037	201.4185944	97.34999847	52.96419907	129.8975983	9.350000381	5	6.503280163	40	15.10000038	1.320000052	80	male	½á»é	Ð¡Ñ§¼°ÒÔÏÂ	³ÇÕò	ÂúÒâ	Ò»°ã	²»³éÑÌ	Drink more than once a month	7	9	7	1	17	1	1	2	2	2	2	1	2	1	1	2	2	1	2	9	²»ÒÖÓô
726	34043117002	44741.80859	1	7.099999905	85.69999695	288	12.77256012	137.1600037	0.700600028	204.5113983	288.5100098	27.83519936	92.3973999	4.360000134	6.5	5.157599926	38.29999924	14.19999981	1.019999981	79	female	½á»é	Ð¡Ñ§¼°ÒÔÏÂ	³ÇÕò	ÂúÒâ	NA	²»³éÑÌ	None of these	3	NA	5	0	NA	2	2	2	2	1	2	2	2	2	1	2	2	1	2	5	²»ÒÖÓô
727	34043118001	38200.23438	1	6.599999905	82	205	12.29638958	87.66000366	0.723200023	176.2895966	79.65000153	66.88179779	88.14479828	0.49000001	5.199999809	3.200400114	34.29999924	12.80000019	0.980000019	51	female	½á»é	Ð¡Ñ§¼°ÒÔÏÂ	³ÇÕò	²»ÂúÒâ	²»ÂúÒâ	²»³éÑÌ	Drink more than once a month	6	NA	4	0	NA	2	2	2	2	2	2	2	2	2	2	2	2	1	2	8	²»ÒÖÓô
728	34043118002	43036.625	1	7.599999905	85.19999695	249	11.82021999	108.9000015	0.723200023	205.6712036	69.91500092	69.20140076	110.9542007	0.189999998	5.400000095	4.213439941	40.59999847	14.80000019	0.779999971	59	male	½á»é	Ð¡Ñ§¼°ÒÔÏÂ	³ÇÕò	ÓÐÐ©ÂúÒâ	NA	³éÑÌ	Drink more than once a month	7	6	5	1	12	2	2	2	2	2	2	2	2	2	2	2	2	2	2	14	ÒÖÓô
729	34043120001	36998.73438	1	4.699999809	85.59999847	249	12.60449982	86.94000244	0.757099986	201.4185944	99.12000275	42.52600098	144.2017975	1.679999948	5.300000191	4.499040127	36.79999924	13.60000038	1.059999943	60	female	½á»é	Ð¡Ñ§¼°ÒÔÏÂ	³ÇÕò	ÓÐÐ©ÂúÒâ	Ò»°ã	²»³éÑÌ	None of these	7	8	3	1	12	1	2	2	2	2	2	2	2	2	2	2	2	2	2	4	²»ÒÖÓô
730	34043120002	37662.23047	1	3.400000095	85.5	159	13.52882957	97.37999725	0.802299976	197.9391937	75.22499847	64.56220245	118.686203	0.5	NA	6.28151989	37.09999847	14	NA	66	male	½á»é	Ð¡Ñ§¼°ÒÔÏÂ	³ÇÕò	ÓÐÐ©ÂúÒâ	Ò»°ã	³éÑÌ	Drink more than once a month	8	NA	4	0	NA	2	2	2	2	2	2	2	2	2	2	2	2	2	2	13	ÒÖÓô
731	34043201001	63590.00391	1	12.10000038	82.09999847	203	18.54261971	79.73999786	0.791000009	116.7531967	40.70999908	42.13940048	69.58799744	0.560000002	5.300000191	5.261760235	31.60000038	10.80000019	0.970000029	63	male	½á»é	Ð¡Ñ§¼°ÒÔÏÂ	Å©´å	ÓÐÐ©ÂúÒâ	Ò»°ã	³éÑÌ	None of these	7	7	2	1	10	1	2	2	2	2	2	1	2	2	2	2	2	2	2	3	²»ÒÖÓô
732	34043202001	131545.8438	1	10.19999981	73.09999847	241	13.64087009	81.72000122	0.745800018	180.5422058	158.4149933	54.12400055	96.65000153	0.419999987	4.800000191	3.71111989	27.79999924	10.10000038	0.720000029	44	female	½á»é	Ð¡Ñ§¼°ÒÔÏÂ	³ÇÕò	ÓÐÐ©ÂúÒâ	²»ÂúÒâ	²»³éÑÌ	Drink but less than once a month	5	6	4	0	10	2	2	2	2	2	2	2	2	2	2	2	2	2	2	6	²»ÒÖÓô
733	34043203001	71102.92188	1	5.900000095	77.19999695	242	8.851160049	227.5200043	0.59890002	199.098999	123.0149994	36.3404007	130.6708069	0.99000001	5.099999905	3.091200113	33	10.80000019	0.920000017	79	female	¶À¾Ó	Ð¡Ñ§¼°ÒÔÏÂ	³ÇÕò	ÂúÒâ	ÂúÒâ	²»³éÑÌ	None of these	4	NA	2	0	NA	2	1	2	2	2	2	2	2	2	2	2	2	2	2	5	²»ÒÖÓô
734	34043205001	60351.14453	1	10.5	75.09999847	179	14.25708961	92.51999664	0.677999973	216.1094055	276.1199951	32.47439957	128.3511963	1.570000052	5.800000191	4.556159973	30.89999962	11	NA	56	female	½á»é	Ð¡Ñ§¼°ÒÔÏÂ	³ÇÕò	²»ÂúÒâ	NA	²»³éÑÌ	None of these	5	NA	6	0	NA	1	1	2	2	2	2	2	2	2	2	2	2	2	2	17	ÒÖÓô
735	34043205002	63643.63672	1	5.099999905	81.5	218	19.91510963	89.63999939	0.915300012	210.6970062	81.41999817	60.30960083	134.1502075	0.519999981	4.199999809	5.685120106	33.20000076	10.80000019	0.99000001	60	male	½á»é	Ð¡Ñ§¼°ÒÔÏÂ	³ÇÕò	ÓÐÐ©ÂúÒâ	²»ÂúÒâ	³éÑÌ	Drink more than once a month	7	NA	0	1	NA	2	2	2	2	1	2	2	2	2	2	2	2	2	2	8	²»ÒÖÓô
736	34043208001	67893.46094	1	7.5	53.59999847	414	8.823149681	81.18000031	0.55369997	122.938797	59.29499817	41.36619949	72.29419708	0.330000013	5.099999905	3.334800005	23.20000076	6.400000095	0.689999998	48	female	½á»é	Ð¡Ñ§¼°ÒÔÏÂ	³ÇÕò	²»ÂúÒâ	NA	²»³éÑÌ	None of these	6	NA	5	NA	NA	2	2	2	2	2	2	2	2	2	2	2	2	2	2	7	²»ÒÖÓô
737	34043208002	81126.30469	1	5.900000095	59.09999847	158	11.0079298	108.3600006	0.949199975	198.3258057	166.3800049	23.96920013	127.9645996	8.420000076	4.900000095	4.96104002	31.39999962	10.30000019	1.179999948	48	male	½á»é	Ð¡Ñ§¼°ÒÔÏÂ	³ÇÕò	ÓÐÐ©ÂúÒâ	Ò»°ã	³éÑÌ	Drink more than once a month	5	9	5	1	15	2	NA	2	2	2	2	2	2	2	2	2	2	2	2	6	²»ÒÖÓô
738	34043209001	60366.16016	1	7.099999905	76.19999695	236	18.96277046	91.98000336	0.768400013	221.5218048	182.3099976	59.92300034	126.4181976	0.419999987	5	5.836319923	30.29999924	10.60000038	0.74000001	55	female	½á»é	Ð¡Ñ§¼°ÒÔÏÂ	³ÇÕò	ÂúÒâ	ÂúÒâ	²»³éÑÌ	None of these	6	5	4	0	9	1	2	2	2	2	2	2	2	2	2	2	2	2	2	2	²»ÒÖÓô
739	34043209002	70417.01563	1	8.199999809	78.19999695	196	15.15340996	89.45999908	0.870100021	181.3153992	95.58000183	40.979599	123.3254013	8.960000038	4.699999809	4.64688015	38.59999847	13	1.279999971	57	male	½á»é	Ð¡Ñ§¼°ÒÔÏÂ	³ÇÕò	ÓÐÐ©ÂúÒâ	NA	³éÑÌ	Drink more than once a month	8	4	1	0	5	2	2	2	2	2	2	2	2	2	2	2	2	1	2	8	²»ÒÖÓô
740	34043211002	61976.64453	1	6.099999905	78.09999847	130	14.81729031	88.73999786	0.55369997	200.645401	87.61499786	57.21680069	123.3254013	1.200000048	5.199999809	4.097519875	47.20000076	15.19999981	0.74000001	50	female	½á»é	¸ßÖÐ	³ÇÕò	ÓÐÐ©ÂúÒâ	ÂúÒâ	²»³éÑÌ	Drink more than once a month	6	9	5	1	15	2	2	2	2	2	2	2	2	2	2	2	2	2	2	6	²»ÒÖÓô
741	34043212001	98590.19531	1	7.400000095	78.40000153	176	13.66888046	102.9599991	0.632799983	231.5733948	71.68499756	54.51060104	139.1759949	0.340000004	5	2.444400072	30.5	10.80000019	NA	46	female	½á»é	Ð¡Ñ§¼°ÒÔÏÂ	³ÇÕò	ÓÐÐ©ÂúÒâ	Ò»°ã	²»³éÑÌ	Drink but less than once a month	8	10	3	1	14	2	2	2	NA	2	2	2	2	2	2	2	2	2	2	10	ÒÖÓô
742	34043212002	107844.6172	1	7.5	80.19999695	178	10.7558403	80.45999908	0.791000009	179.3824005	121.2450027	26.28879929	122.1656036	1.539999962	5.5	4.231919765	35.09999847	12.60000038	NA	54	male	½á»é	Ð¡Ñ§¼°ÒÔÏÂ	³ÇÕò	²»ÂúÒâ	Ò»°ã	³éÑÌ	Drink more than once a month	5	10	7	1	18	2	2	2	2	2	2	2	2	2	1	2	2	2	2	9	²»ÒÖÓô
743	34043214001	58660.45313	1	4.699999809	77.09999847	220	10.02758026	79.01999664	0.587599993	166.6246033	72.56999969	47.16519928	104.7686005	3.089999914	4.5	3.215519905	30	10.10000038	0.800000012	58	female	½á»é	Ð¡Ñ§¼°ÒÔÏÂ	³ÇÕò	²»ÂúÒâ	NA	²»³éÑÌ	Drink but less than once a month	9	NA	5	1	NA	2	2	2	2	2	2	2	2	2	2	2	2	2	2	12	ÒÖÓô
744	34043216001	63376.68359	1	5.599999905	84.09999847	146	18.40257072	105.1200027	1.039600015	193.3000031	154.875	36.3404007	113.6604004	9.710000038	5.400000095	5.246640205	50.20000076	16.29999924	1.360000014	76	male	¶À¾Ó	Ð¡Ñ§¼°ÒÔÏÂ	³ÇÕò	ÓÐÐ©ÂúÒâ	NA	³éÑÌ	None of these	8	10	6	1	17	1	2	2	2	2	2	2	2	1	2	2	2	2	2	7	²»ÒÖÓô
745	34043217002	61432.46094	1	10.30000019	83.40000153	210	17.19813919	138.7799988	0.734499991	201.4185944	123.0149994	42.91260147	129.5110016	1.580000043	5.099999905	3.630480051	29.70000076	10.5	0.839999974	50	female	½á»é	Ð¡Ñ§¼°ÒÔÏÂ	³ÇÕò	ÓÐÐ©ÂúÒâ	²»ÂúÒâ	²»³éÑÌ	Drink more than once a month	8	NA	3	0	NA	2	2	2	2	2	2	2	2	2	2	2	2	2	2	12	ÒÖÓô
746	34043302001	40343.01953	1	5.400000095	84.80000305	258	11.62415028	75.41999817	0.779699981	227.7073975	132.75	55.28379822	149.2276001	1.120000005	4.5	3.558239937	44.59999847	16.70000076	NA	49	female	½á»é	³õÖÐ	³ÇÕò	ÓÐÐ©ÂúÒâ	Ò»°ã	²»³éÑÌ	None of these	7	NA	5	1	NA	1	2	2	2	2	2	2	2	2	2	2	2	2	2	4	²»ÒÖÓô
747	34043304001	38666.13672	1	8.600000381	83.5	223	13.13669014	79.37999725	0.519800007	163.918396	101.7750015	58.37659836	80.41280365	0.319999993	4	2.036159992	37.90000153	13.89999962	0.970000029	45	female	½á»é	Ð¡Ñ§¼°ÒÔÏÂ	³ÇÕò	ÓÐÐ©ÂúÒâ	²»ÂúÒâ	²»³éÑÌ	None of these	6	NA	3	0	NA	2	2	2	2	2	2	2	2	1	1	2	2	2	2	NA	NA
748	34043305001	41842.76953	1	10.89999962	86.5	296	13.02464962	79.73999786	0.757099986	190.5937958	85.84500122	52.96419907	122.1656036	0.550000012	4.699999809	5.409599781	41	15.80000019	0.930000007	58	male	½á»é	³õÖÐ	³ÇÕò	ÓÐÐ©ÂúÒâ	NA	ÒÑ½äÑÌ	Drink more than once a month	8	8	6	1	15	2	2	2	2	2	2	2	2	2	2	2	2	2	2	5	²»ÒÖÓô
749	34043305002	35592.26172	1	2.599999905	78.09999847	231	11.87623978	76.31999969	0.791000009	204.897995	88.5	44.45899963	147.6811981	3.25	4.599999905	4.483920097	37.40000153	14.30000019	NA	57	female	½á»é	Ð¡Ñ§¼°ÒÔÏÂ	³ÇÕò	ÓÐÐ©ÂúÒâ	NA	²»³éÑÌ	None of these	3	NA	5	1	NA	2	2	2	2	2	2	2	2	2	1	2	2	2	2	9	²»ÒÖÓô
750	34043306002	35597.875	1	7.300000191	85.59999847	326	11.0079298	73.62000275	0.632799983	223.4548035	150.4499969	57.99000168	134.1502075	1.110000014	4.800000191	3.150000095	35.79999924	13.30000019	0.779999971	55	female	½á»é	Ð¡Ñ§¼°ÒÔÏÂ	³ÇÕò	ÓÐÐ©ÂúÒâ	²»ÂúÒâ	²»³éÑÌ	None of these	7	NA	3	0	NA	2	2	2	2	2	2	2	2	2	2	2	2	2	2	8	²»ÒÖÓô
751	34043308001	94711.38281	1	8.399999619	84.30000305	210	14.76126957	71.81999969	0.949199975	178.9958038	58.40999985	44.45899963	124.8718033	0.939999998	4.900000095	4.593120098	39.5	13.89999962	1	49	male	¶À¾Ó	Ð¡Ñ§¼°ÒÔÏÂ	³ÇÕò	²»ÂúÒâ	NA	³éÑÌ	Drink but less than once a month	4.5	5	6	1	12	2	2	2	2	2	2	2	2	2	2	2	2	2	2	8	²»ÒÖÓô
752	34043309001	36100.29688	1	8.5	83.80000305	207	10.1676302	98.45999908	0.655399978	199.4855957	294.7049866	32.86100006	81.57260132	0.660000026	4.900000095	2.961839914	38.09999847	14.10000038	NA	60	female	½á»é	Ð¡Ñ§¼°ÒÔÏÂ	³ÇÕò	²»ÂúÒâ	NA	²»³éÑÌ	None of these	NA	NA	3	0	NA	2	2	2	2	2	2	2	2	1	1	2	2	2	2	NA	NA
753	34043309002	35697.32422	1	6.400000095	86.30000305	200	10.25166035	88.91999817	1.06219995	177.8359985	105.3150024	30.9279995	116.3666	3.430000067	4.699999809	6.798960209	39.29999924	14.60000038	1.440000057	65	male	½á»é	Ð¡Ñ§¼°ÒÔÏÂ	³ÇÕò	ÓÐÐ©ÂúÒâ	NA	ÒÑ½äÑÌ	Drink but less than once a month	4	10	5	1	16	1	2	2	2	2	2	2	1	2	1	2	2	2	2	14	ÒÖÓô
754	34043310001	38828.48438	1	8.600000381	83.80000305	213	11.48410034	79.37999725	0.892700016	223.0682068	71.68499756	69.20140076	138.7893982	0.839999974	5.400000095	5.127359867	38.40000153	14.19999981	1.210000038	70	male	½á»é	Ð¡Ñ§¼°ÒÔÏÂ	³ÇÕò	ÓÐÐ©ÂúÒâ	NA	³éÑÌ	None of these	4	4	3	0	7	2	2	2	2	1	2	1	2	2	1	2	2	2	1	10	ÒÖÓô
755	34043310002	36095.46875	1	7.199999809	89.80000305	304	14.4811697	83.33999634	0.610199988	242.7848053	90.26999664	57.21680069	168.5576019	0.409999996	4.800000191	3.168479919	41	15.30000019	1.090000033	62	female	½á»é	Ð¡Ñ§¼°ÒÔÏÂ	³ÇÕò	ÓÐÐ©ÂúÒâ	²»ÂúÒâ	²»³éÑÌ	None of these	4	NA	4	0	NA	2	2	2	2	2	2	2	2	2	2	2	2	2	2	NA	NA
756	34043311001	39951.70313	1	6.900000095	85.59999847	169	11.45608997	68.40000153	0.64410001	184.7947998	46.02000046	66.88179779	114.4336014	0.349999994	4.5	5.088719845	38.20000076	14.10000038	0.74000001	46	female	½á»é	Ð¡Ñ§¼°ÒÔÏÂ	³ÇÕò	ÂúÒâ	NA	²»³éÑÌ	None of these	8	9	4	0	13	2	2	2	2	2	2	2	2	2	2	2	2	2	2	9	²»ÒÖÓô
757	34043312001	48372.50781	1	9.399999619	92.90000153	234	13.8089304	83.16000366	0.745800018	211.4701996	52.21500015	95.49019623	104.3820038	0.319999993	4.800000191	4.473840237	44.59999847	17.79999924	0.870000005	48	male	½á»é	Ð¡Ñ§¼°ÒÔÏÂ	³ÇÕò	²»ÂúÒâ	NA	³éÑÌ	Drink more than once a month	8	10	5	1	16	2	2	2	2	2	2	2	2	2	2	2	2	2	2	8	²»ÒÖÓô
758	34043312002	39965.5	1	9.300000191	88.19999695	259	14.64923	73.80000305	0.59890002	179.3824005	60.18000031	52.96419907	120.2325974	1.549999952	4.800000191	3.736320019	38.59999847	13.39999962	0.790000021	43	female	½á»é	Ð¡Ñ§¼°ÒÔÏÂ	³ÇÕò	ÓÐÐ©ÂúÒâ	Ò»°ã	²»³éÑÌ	None of these	7	NA	2	0	NA	2	2	2	2	2	2	2	2	2	2	2	2	2	2	4	²»ÒÖÓô
759	34043315001	36991.75	1	6.400000095	86.90000153	253	13.69688988	84.05999756	1.15260005	165.8513947	77.87999725	91.62419891	56.05699921	0.400000006	4.699999809	5.814479828	39.5	14.80000019	1.25	63	male	½á»é	Ð¡Ñ§¼°ÒÔÏÂ	³ÇÕò	ÓÐÐ©ÂúÒâ	Ò»°ã	³éÑÌ	Drink more than once a month	7	10	5	1	16	2	2	2	2	2	2	2	2	2	2	2	2	2	2	6	²»ÒÖÓô
760	34043316001	77078.45313	1	5.300000191	61	335	12.49246025	73.80000305	0.576300025	182.4752045	129.2100067	35.9538002	116.7531967	0.709999979	4.800000191	2.585520029	32.20000076	11.30000019	0.75	48	female	¶À¾Ó	Ð¡Ñ§¼°ÒÔÏÂ	³ÇÕò	ÂúÒâ	Ò»°ã	²»³éÑÌ	Drink more than once a month	5	NA	5	0	NA	2	2	2	2	2	2	2	2	2	2	2	2	1	2	18	ÒÖÓô
761	34043317002	40004.45313	1	5	72.09999847	394	5.573989868	85.13999939	0.768400013	197.9391937	135.4049988	40.5929985	131.0574036	1.899999976	4.400000095	4.129439831	32	11.10000038	0.879999995	59	male	½á»é	Ð¡Ñ§¼°ÒÔÏÂ	³ÇÕò	ÓÐÐ©ÂúÒâ	Ò»°ã	²»³éÑÌ	Drink more than once a month	6	NA	0	1	NA	2	NA	2	2	2	2	2	2	2	2	2	2	2	2	5	²»ÒÖÓô
762	34043318001	37609.29688	1	8.600000381	84.09999847	214	NA	NA	NA	NA	NA	NA	NA	NA	NA	NA	38.09999847	13.89999962	NA	74	male	½á»é	Ð¡Ñ§¼°ÒÔÏÂ	³ÇÕò	ÓÐÐ©ÂúÒâ	NA	²»³éÑÌ	None of these	4.5	9	5	1	15	2	2	2	2	2	2	2	2	2	2	2	2	1	2	2	²»ÒÖÓô
763	34043318002	42141.38672	1	8.100000381	93.19999695	243	11.70818043	81.54000092	0.46329999	209.9237976	104.4300003	41.36619949	149.6141968	4	4.800000191	3.442320108	38.40000153	13.80000019	0.839999974	72	female	½á»é	Ð¡Ñ§¼°ÒÔÏÂ	³ÇÕò	ÓÐÐ©ÂúÒâ	Ò»°ã	²»³éÑÌ	None of these	6	7	5	0	12	2	2	2	2	2	2	2	2	2	2	2	2	2	2	11	ÒÖÓô
764	34043321002	36095.46875	1	8.5	83.80000305	220	15.74162006	71.63999939	0.677999973	305.8005981	66.375	42.13940048	212.2433929	1.639999986	5.5	4.772880077	38.79999924	14	NA	62	female	½á»é	Ð¡Ñ§¼°ÒÔÏÂ	³ÇÕò	²»ÂúÒâ	NA	²»³éÑÌ	None of these	8	7	3	0	10	2	1	2	2	2	2	2	1	2	2	2	2	2	2	6	²»ÒÖÓô
765	34043322001	42083.95313	1	6.400000095	86.69999695	169	14.03300953	100.6200027	0.745800018	233.1197968	126.5550003	41.75279999	159.2792053	0.370000005	5.5	4.252079964	38.40000153	13.80000019	1.100000024	82	female	¶À¾Ó	Ð¡Ñ§¼°ÒÔÏÂ	³ÇÕò	ÓÐÐ©ÂúÒâ	NA	²»³éÑÌ	None of these	5	NA	4	0	NA	2	2	2	2	2	2	2	2	2	2	2	2	2	2	NA	NA
766	34676101001	38784.76953	2	7.800000191	90.59999847	227	23.72447014	184.5	1.028300047	179.3824005	58.40999985	34.40739822	142.6553955	0.99000001	5.199999809	7.229040146	43	14.60000038	0.959999979	65	male	¶À¾Ó	Ð¡Ñ§¼°ÒÔÏÂ	³ÇÕò	ÓÐÐ©ÂúÒâ	²»ÂúÒâ	²»³éÑÌ	None of these	9	NA	4	0	NA	2	NA	2	2	NA	NA	1	2	NA	2	2	NA	NA	NA	6	²»ÒÖÓô
767	34676102002	121567.9375	1	8.800000191	87.30000305	340	9.887530327	91.98000336	0.711899996	195.2330017	115.0500031	46.39199829	130.2841949	6.869999886	5.300000191	4.593120098	40	13.5	0.709999979	46	female	½á»é	Ð¡Ñ§¼°ÒÔÏÂ	³ÇÕò	NA	Ò»°ã	²»³éÑÌ	None of these	NA	4	6	1	11	2	NA	NA	NA	NA	NA	NA	2	NA	NA	NA	NA	2	NA	0	²»ÒÖÓô
768	34676104001	42207.57813	1	7.5	88.59999847	395	11.28802967	89.81999969	0.791000009	242.3981934	72.56999969	54.51060104	153.4801941	0.680000007	5.099999905	3.786720037	46	15.80000019	0.769999981	51	male	½á»é	³õÖÐ	³ÇÕò	ÓÐÐ©ÂúÒâ	NA	³éÑÌ	None of these	8	4	4	1	9	2	2	2	2	2	2	2	2	2	1	2	2	2	2	5	²»ÒÖÓô
769	34676104002	38679.67578	1	4.400000095	87.80000305	297	16.27380943	93.05999756	0.847500026	246.2642059	308.8649902	35.56719971	153.0935974	0.579999983	5.599999905	4.803120136	39	13.30000019	0.959999979	52	female	½á»é	Ð¡Ñ§¼°ÒÔÏÂ	³ÇÕò	²»ÂúÒâ	NA	²»³éÑÌ	None of these	6	6	3	0	9	2	2	2	2	2	2	2	2	2	1	2	2	1	2	21	ÒÖÓô
770	34676105001	40538.21875	1	7.300000191	92.90000153	270	12.46444988	106.0199966	1.186499953	235.0527954	88.5	45.61880112	177.0628052	0.860000014	6	6.024479866	50	17.60000038	1.299999952	58	male	½á»é	Ð¡Ñ§¼°ÒÔÏÂ	³ÇÕò	ÓÐÐ©ÂúÒâ	²»ÂúÒâ	³éÑÌ	None of these	5	5	5	1	11	2	2	2	2	2	2	2	1	2	2	2	2	2	2	24	ÒÖÓô
771	34676105002	39063.69141	2	4.800000191	89.69999695	192	13.36077023	93.95999908	0.847500026	228.4806061	113.2799988	60.69620132	148.4544067	0.870000005	5	3.338160038	42	13.80000019	NA	53	female	½á»é	Ð¡Ñ§¼°ÒÔÏÂ	³ÇÕò	ÓÐÐ©ÂúÒâ	Ò»°ã	²»³éÑÌ	None of these	10	5	5	0	10	2	2	2	2	2	2	2	2	2	2	2	2	1	2	6	²»ÒÖÓô
772	34676106001	39381	1	7.599999905	91.90000153	247	12.29638958	108.3600006	1.096099973	240.078598	280.5450134	30.54140091	156.572998	2.029999971	5.800000191	7.89936018	49	16.89999962	1.100000024	61	male	½á»é	Ð¡Ñ§¼°ÒÔÏÂ	³ÇÕò	ÓÐÐ©ÂúÒâ	²»ÂúÒâ	³éÑÌ	None of these	4	7	4	1	12	2	2	2	2	2	1	2	2	2	1	2	2	1	2	9	²»ÒÖÓô
773	34676107001	115364.625	1	4.400000095	89.19999695	267	13.8089304	90	0.677999973	231.1867981	115.9349976	48.32500076	169.7174072	0.600000024	5.400000095	5.06016016	43	14.19999981	NA	59	female	½á»é	Ð¡Ñ§¼°ÒÔÏÂ	³ÇÕò	²»ÂúÒâ	Ò»°ã	²»³éÑÌ	None of these	8	NA	3	1	NA	NA	NA	NA	2	2	2	2	2	2	NA	2	2	2	2	16	ÒÖÓô
774	34676108002	39020.36719	1	14.80000019	86.40000153	305	18.23451042	296.6400146	0.858799994	175.5164032	223.9049988	26.67539978	105.1551971	5.369999886	11.5	5.204639912	40	13.69999981	1.159999967	60	female	½á»é	Ð¡Ñ§¼°ÒÔÏÂ	³ÇÕò	ÓÐÐ©ÂúÒâ	Ò»°ã	²»³éÑÌ	None of these	6	NA	4	0	NA	1	2	1	2	2	2	2	2	2	2	2	2	2	2	4	²»ÒÖÓô
775	34676109002	39070.71094	1	5	91.69999695	184	16.10574913	88.01999664	0.983099997	134.1502075	141.6000061	29.76819992	80.02619934	0.720000029	5.300000191	5.330639839	44	14.89999962	1.230000019	52	female	½á»é	Ð¡Ñ§¼°ÒÔÏÂ	³ÇÕò	²»ÂúÒâ	ÂúÒâ	²»³éÑÌ	None of these	9	7	5	0	12	2	2	2	2	2	2	2	2	2	1	2	2	1	2	15	ÒÖÓô
776	34676116001	122030.8359	1	6.300000191	89.09999847	232	10.95191002	86.94000244	0.802299976	158.5059967	101.7750015	49.87139893	91.23760223	1.070000052	5.300000191	4.252079964	40	13.30000019	0.949999988	46	female	½á»é	³õÖÐ	³ÇÕò	ÓÐÐ©ÂúÒâ	ÂúÒâ	²»³éÑÌ	None of these	8	10	6	1	17	2	2	2	2	2	2	2	2	2	2	2	2	2	2	0	²»ÒÖÓô
777	34676116002	124954.0781	1	5.400000095	90.5	204	22.0158596	101.3399963	0.994400024	206.0578003	192.0449982	42.13940048	121.3924026	1.100000024	5.599999905	6.133679867	49	16.79999924	0.75999999	54	male	½á»é	Ð¡Ñ§¼°ÒÔÏÂ	³ÇÕò	ÓÐÐ©ÂúÒâ	NA	²»³éÑÌ	None of these	9	10	6	1	17	2	NA	2	2	2	2	2	2	2	2	2	2	2	2	1	²»ÒÖÓô
778	34676117001	77657.75	1	6.300000191	87.90000153	146	16.18977928	99	0.734499991	168.1710052	98.23500061	51.8044014	100.9026031	6.900000095	5.099999905	4.614960194	41	13.80000019	NA	58	female	½á»é	Ð¡Ñ§¼°ÒÔÏÂ	³ÇÕò	²»ÂúÒâ	Ò»°ã	²»³éÑÌ	Drink but less than once a month	8	NA	0	0	NA	NA	NA	NA	2	2	2	2	2	2	2	2	2	2	2	5	²»ÒÖÓô
779	34676117002	78747.99219	1	6.900000095	91.09999847	255	21.3436203	96.66000366	0.994400024	233.5063934	139.8300018	39.81980133	171.2637939	3.460000038	5.300000191	6.064799786	42	14	1.059999943	63	male	½á»é	Ð¡Ñ§¼°ÒÔÏÂ	³ÇÕò	²»ÂúÒâ	NA	²»³éÑÌ	None of these	9	3	4	1	8	2	NA	NA	2	NA	NA	NA	2	NA	NA	2	NA	1	2	9	²»ÒÖÓô
780	34676119001	39015.14844	2	4.300000191	84.69999695	266	13.94898033	93.77999878	0.677999973	269.8468018	112.3949966	53.35079956	199.098999	8.930000305	5.800000191	5.471759796	39	13	1.059999943	53	female	½á»é	Ð¡Ñ§¼°ÒÔÏÂ	³ÇÕò	ÓÐÐ©ÂúÒâ	Ò»°ã	²»³éÑÌ	None of these	8	NA	5	0	NA	1	1	2	2	2	2	2	2	2	2	1	2	1	2	3	²»ÒÖÓô
781	34676119002	39377.4375	2	8	94	368	16.18977928	86.76000214	0.881399989	197.9391937	101.7750015	47.55179977	135.6965942	0.540000021	5.599999905	6.168960094	44	15	NA	62	male	½á»é	Ð¡Ñ§¼°ÒÔÏÂ	³ÇÕò	ÓÐÐ©ÂúÒâ	NA	³éÑÌ	None of these	8	6	5	0	11	2	2	2	2	1	2	2	2	2	2	2	2	2	1	5	²»ÒÖÓô
782	34676120001	38834.80078	1	4.699999809	89.5	237	14.03300953	95.40000153	0.937900007	236.9857941	127.4400024	79.25299835	143.4286041	0.330000013	5.300000191	5.436480045	43	14.10000038	NA	56	female	½á»é	Ð¡Ñ§¼°ÒÔÏÂ	³ÇÕò	ÓÐÐ©ÂúÒâ	²»ÂúÒâ	²»³éÑÌ	None of these	3	NA	3	0	NA	2	NA	NA	2	2	2	2	2	2	NA	2	2	2	2	27	ÒÖÓô
783	34676120002	40534.16797	1	15.69999981	89.5	172	13.72490025	124.0199966	0.768400013	191.3670044	390.2850037	33.63420105	51.4178009	178.1000061	5.300000191	5.844719887	48	16.70000076	NA	59	male	½á»é	Ð¡Ñ§¼°ÒÔÏÂ	³ÇÕò	ÓÐÐ©ÂúÒâ	NA	³éÑÌ	Drink more than once a month	8	NA	4	0	NA	2	2	2	2	2	2	2	2	2	2	2	2	2	2	0	²»ÒÖÓô
784	34676121001	88884.51563	1	4.099999905	89.80000305	252	14.28509998	88.37999725	0.960500002	193.3000031	190.2749939	39.81980133	120.2325974	2.430000067	5.400000095	7.558320045	42	13.89999962	1.019999981	49	male	½á»é	¸ßÖÐ	³ÇÕò	ÓÐÐ©ÂúÒâ	NA	³éÑÌ	Drink more than once a month	7	NA	3	1	NA	2	2	2	2	2	2	2	2	1	2	2	2	2	2	NA	NA
785	34676122001	40029.91016	2	4.800000191	97.40000153	193	19.32690048	93.77999878	0.813600004	155.7998047	88.5	61.85599899	81.18599701	0.860000014	5.300000191	2.810640097	42	14.19999981	NA	46	female	½á»é	Ð¡Ñ§¼°ÒÔÏÂ	³ÇÕò	²»ÂúÒâ	NA	²»³éÑÌ	None of these	8	NA	5	0	NA	2	2	2	2	2	2	2	2	1	2	2	NA	1	2	4	²»ÒÖÓô
786	34676122002	43757.64844	2	7.199999809	95	290	18.87874031	81.90000153	0.711899996	198.3258057	137.1750031	46.39199829	128.737793	4.059999943	5.400000095	5.412960052	46	15.60000038	0.699999988	49	male	½á»é	Ð¡Ñ§¼°ÒÔÏÂ	³ÇÕò	ÓÐÐ©ÂúÒâ	Ò»°ã	²»³éÑÌ	Drink more than once a month	10	NA	5	1	NA	NA	NA	NA	NA	2	NA	2	2	2	2	2	2	NA	NA	8	²»ÒÖÓô
787	34676123001	39017.71875	2	3.799999952	91.69999695	167	13.24872971	83.51999664	0.779699981	169.7174072	62.83499908	63.01580048	105.1551971	2.089999914	5.099999905	4.248720169	36	12.30000019	1.149999976	61	female	½á»é	Ð¡Ñ§¼°ÒÔÏÂ	³ÇÕò	²»ÂúÒâ	NA	²»³éÑÌ	None of these	3	NA	4	0	NA	1	2	2	2	2	2	2	2	2	2	2	2	1	2	16	ÒÖÓô
788	34676201001	35887.28125	1	9.399999619	87.09999847	214	11.56812954	70.01999664	0.64410001	234.6661987	121.2450027	59.53639984	158.8925934	0.49000001	5	4.907279968	38	12.60000038	NA	51	female	½á»é	Ð¡Ñ§¼°ÒÔÏÂ	³ÇÕò	²»ÂúÒâ	²»ÂúÒâ	²»³éÑÌ	None of these	4	NA	3	1	NA	1	1	2	2	2	2	2	2	2	1	2	2	2	2	17	ÒÖÓô
789	34676201002	38042.08984	1	7.699999809	88.59999847	291	12.74454975	74.69999695	0.915300012	157.3462067	145.1399994	40.5929985	90.46440125	1.590000033	5.099999905	5.706960201	45	16.20000076	0.899999976	55	male	½á»é	Ð¡Ñ§¼°ÒÔÏÂ	³ÇÕò	ÓÐÐ©ÂúÒâ	²»ÂúÒâ	³éÑÌ	Drink but less than once a month	7	7	3	1	11	2	2	2	2	2	2	2	2	2	1	2	2	1	2	8	²»ÒÖÓô
790	34676202001	37714.64844	1	5.699999809	90.90000153	205	13.16469955	90	0.677999973	232.7332001	68.14499664	55.67039871	167.3977966	2.049999952	5.099999905	3.648960114	43	14.5	NA	49	female	½á»é	Ð¡Ñ§¼°ÒÔÏÂ	³ÇÕò	ÓÐÐ©ÂúÒâ	NA	²»³éÑÌ	None of these	9	NA	2	1	NA	2	2	2	2	2	2	2	2	2	2	2	2	2	2	8	²»ÒÖÓô
791	34676203001	37140.13281	1	9.800000191	92.19999695	299	13.30475044	93.59999847	0.779699981	204.5113983	75.22499847	46.00540161	155.7998047	1.950000048	5.099999905	5.088719845	40	13.60000038	1	78	NA	½á»é	Ð¡Ñ§¼°ÒÔÏÂ	³ÇÕò	ÓÐÐ©ÂúÒâ	NA	²»³éÑÌ	None of these	8	NA	2	0	NA	1	2	2	2	2	2	2	2	2	2	2	2	2	2	4	²»ÒÖÓô
792	34676203002	38047.21094	1	5.300000191	89.59999847	170	12.01628971	106.5599976	0.666700006	150.0007935	309.75	25.12899971	44.45899963	0.980000019	5.5	3.259200096	41	13.69999981	0.400000006	73	female	½á»é	Ð¡Ñ§¼°ÒÔÏÂ	³ÇÕò	ÓÐÐ©ÂúÒâ	²»ÂúÒâ	²»³éÑÌ	None of these	8	NA	3	0	NA	2	2	2	2	2	2	2	2	2	2	2	2	1	2	7	²»ÒÖÓô
793	34676206001	37918.5625	1	9.899999619	67	386	7.786779881	90.72000122	0.576300025	182.8618011	115.0500031	35.18059921	124.8718033	1.960000038	5.300000191	3.203759909	31	8.800000191	0.699999988	47	female	½á»é	³õÖÐ	³ÇÕò	²»ÂúÒâ	NA	²»³éÑÌ	None of these	8	6	4	1	11	2	2	2	1	2	2	2	2	2	2	2	2	1	2	9	²»ÒÖÓô
794	34676206002	41834.20313	1	3.799999952	87.40000153	232	13.24872971	94.13999939	0.937900007	190.2071991	100.8899994	53.35079956	120.2325974	0.219999999	5.300000191	5.073599815	46	16.29999924	0.920000017	48	male	½á»é	Ð¡Ñ§¼°ÒÔÏÂ	³ÇÕò	ÓÐÐ©ÂúÒâ	Ò»°ã	³éÑÌ	None of these	8	6	1	1	8	2	2	2	2	2	2	2	2	2	2	2	2	1	2	5	²»ÒÖÓô
795	34676207001	35738.28516	2	6.800000191	91.5	224	17.17012978	105.1200027	0.802299976	269.8468018	118.5899963	70.36119843	177.8359985	0.50999999	5.5	6.079919815	45	14.80000019	1.210000038	57	female	½á»é	³õÖÐ	³ÇÕò	ÓÐÐ©ÂúÒâ	NA	²»³éÑÌ	None of these	5	7	3	1	11	1	1	2	2	2	2	2	2	2	2	2	2	2	2	18	ÒÖÓô
796	34676207002	37341.99609	1	5.300000191	87.09999847	207	18.34654999	143.2799988	0.994400024	245.877594	112.3949966	52.19100189	181.3153992	0.920000017	6.199999809	5.352479935	45	15.19999981	0.970000029	70	male	½á»é	³õÖÐ	³ÇÕò	ÓÐÐ©ÂúÒâ	²»ÂúÒâ	²»³éÑÌ	None of these	8	6	7	1	14	2	2	2	2	2	2	2	2	2	2	2	2	2	2	6	²»ÒÖÓô
797	34676208001	73023.03125	1	6.900000095	92.80000305	212	8.599069595	84.95999908	0.768400013	153.0935974	160.1849976	47.16519928	77.31999969	0.730000019	5.599999905	5.268479824	43	14.60000038	1.019999981	62	male	½á»é	Ð¡Ñ§¼°ÒÔÏÂ	³ÇÕò	ÓÐÐ©ÂúÒâ	²»ÂúÒâ	³éÑÌ	None of these	3	6	4	1	11	2	2	2	2	2	1	2	2	2	1	2	2	2	1	11	ÒÖÓô
798	34676208002	71656.90625	1	3.900000095	85.30000305	169	15.34947968	89.81999969	0.666700006	245.877594	101.7750015	75.77359772	156.572998	0.920000017	5.599999905	4.090799809	41	13.30000019	0.910000026	62	female	½á»é	Ð¡Ñ§¼°ÒÔÏÂ	³ÇÕò	ÂúÒâ	²»ÂúÒâ	²»³éÑÌ	None of these	4	5	4	0	9	2	2	2	2	1	2	2	2	2	2	2	2	1	1	9	²»ÒÖÓô
799	34676209002	35856.03906	1	7.099999905	94.30000305	185	20.72739983	114.6600037	0.813600004	153.0935974	91.15499878	59.92300034	81.18599701	0.75	5.099999905	6.002639771	39	12.19999981	1.179999948	65	male	½á»é	Ð¡Ñ§¼°ÒÔÏÂ	³ÇÕò	ÓÐÐ©ÂúÒâ	NA	³éÑÌ	Drink more than once a month	8	NA	2	1	NA	2	2	2	2	2	2	2	2	2	1	2	2	2	2	21	ÒÖÓô
800	34676210001	75994.19531	1	7.900000095	89.80000305	218	15.68560028	113.0400009	0.881399989	165.8513947	459.3150024	17.78359985	33.24760056	2.119999886	5.300000191	4.96104002	44	14.69999981	1.149999976	82	female	¶À¾Ó	Ð¡Ñ§¼°ÒÔÏÂ	³ÇÕò	NA	²»ÂúÒâ	²»³éÑÌ	None of these	5	NA	0	0	NA	2	2	2	2	2	2	2	2	2	2	2	2	1	2	16	ÒÖÓô
801	34676211002	71700.89063	2	6.599999905	91.09999847	229	11.79220963	96.66000366	0.779699981	155.7998047	68.14499664	58.76319885	89.30460358	0.389999986	5.099999905	5.236559868	45	15.69999981	NA	65	male	½á»é	Ð¡Ñ§¼°ÒÔÏÂ	³ÇÕò	NA	NA	²»³éÑÌ	Drink more than once a month	2	5	0	0	5	2	2	2	2	2	2	2	2	2	1	2	2	2	2	9	²»ÒÖÓô
802	34676212001	39851.27344	1	6.5	96.69999695	190	13.92096996	106.0199966	0.994400024	199.4855957	125.6699982	46.77859879	116.3666	0.589999974	5.199999809	4.922399998	47	15.69999981	NA	53	male	½á»é	¸ßÖÐ	³ÇÕò	ÓÐÐ©ÂúÒâ	Ò»°ã	²»³éÑÌ	Drink but less than once a month	7	5	5	1	11	2	2	NA	2	1	2	2	2	2	1	2	2	1	2	9	²»ÒÖÓô
803	34676212002	35880.83203	1	7.599999905	83.5	365	15.04137039	84.95999908	0.757099986	184.0216064	103.5449982	45.61880112	118.2995987	0.600000024	5.099999905	4.772880077	40	12.89999962	NA	46	female	½á»é	Ð¡Ñ§¼°ÒÔÏÂ	³ÇÕò	ÓÐÐ©ÂúÒâ	²»ÂúÒâ	²»³éÑÌ	None of these	7	NA	5	0	NA	2	2	2	2	2	2	2	2	2	2	2	2	1	2	7	²»ÒÖÓô
804	34676213001	77705.13281	1	8.199999809	88.69999695	152	11.03594017	86.40000153	0.858799994	189.4340057	121.2450027	42.91260147	128.737793	0.629999995	5.300000191	5.009759903	48	16.60000038	0.970000029	52	male	½á»é	Ð¡Ñ§¼°ÒÔÏÂ	³ÇÕò	²»ÂúÒâ	NA	³éÑÌ	Drink but less than once a month	6	NA	6	1	NA	2	2	2	2	NA	1	1	2	2	1	2	2	2	2	6	²»ÒÖÓô
805	34676213002	70782.6875	1	9.199999809	88.90000153	287	10.7558403	88.73999786	0.576300025	196.7794037	130.0950012	54.12400055	120.2325974	1.570000052	5.599999905	3.941279888	43	14.39999962	0.790000021	46	female	½á»é	Ð¡Ñ§¼°ÒÔÏÂ	³ÇÕò	²»ÂúÒâ	NA	²»³éÑÌ	Drink but less than once a month	8	NA	4	1	NA	2	NA	2	2	2	2	2	2	2	2	2	2	2	2	10	ÒÖÓô
806	34676214001	37761.66406	1	6.800000191	87	249	14.73326015	83.16000366	1.050899982	152.3204041	58.40999985	51.8044014	93.17060089	5.860000134	5.099999905	4.730879784	44	15	1.029999971	55	male	½á»é	Ð¡Ñ§¼°ÒÔÏÂ	³ÇÕò	ÓÐÐ©ÂúÒâ	NA	³éÑÌ	None of these	7	5	3	1	9	2	2	2	2	2	2	2	2	2	1	2	2	1	2	9	²»ÒÖÓô
807	34676214002	37088.32813	1	5.699999809	92.80000305	278	7.310609818	90.54000092	0.610199988	140.7223969	77.87999725	35.9538002	94.71700287	0.25	5	4.354559898	40	13.39999962	NA	49	female	½á»é	Ð¡Ñ§¼°ÒÔÏÂ	³ÇÕò	ÓÐÐ©ÂúÒâ	ÂúÒâ	²»³éÑÌ	None of these	6	NA	4	1	NA	2	2	2	2	2	2	2	2	2	2	2	2	2	2	20	ÒÖÓô
808	34676216001	35585.21484	1	7	89.09999847	215	11.84823036	334.6199951	0.870100021	182.0885925	159.3000031	37.50019836	117.913002	1.429999948	11.69999981	4.546080112	40	13.89999962	0.819999993	49	female	½á»é	Ð¡Ñ§¼°ÒÔÏÂ	³ÇÕò	ÓÐÐ©ÂúÒâ	Ò»°ã	²»³éÑÌ	None of these	7	NA	1	0	NA	2	2	1	2	2	2	2	2	2	2	2	2	2	2	8	²»ÒÖÓô
809	34676216002	37158.01563	1	5.900000095	92.80000305	218	29.21442986	106.1999969	0.892700016	176.2895966	92.04000092	44.84560013	119.0727997	0.449999988	5.400000095	6.498239994	48	16	1.019999981	70	male	½á»é	Ð¡Ñ§¼°ÒÔÏÂ	³ÇÕò	²»ÂúÒâ	NA	²»³éÑÌ	None of these	6	NA	0	0	NA	2	NA	2	2	2	2	1	2	1	2	2	2	2	2	5	²»ÒÖÓô
810	34676217001	37021.53125	1	5.5	89.19999695	197	16.86202049	96.12000275	0.824899971	197.9391937	64.60500336	48.32500076	144.9750061	1.159999967	5.5	5.861519814	48	16.39999962	NA	61	male	½á»é	³õÖÐ	³ÇÕò	ÓÐÐ©ÂúÒâ	NA	³éÑÌ	Drink more than once a month	8	8	3	0	11	2	2	2	2	2	2	2	2	2	2	2	2	2	2	6	²»ÒÖÓô
811	34676217002	35313.47656	1	6.599999905	89.5	152	16.16176987	106.9199982	0.700600028	260.1817932	89.38500214	76.16020203	174.3565979	0.529999971	5.300000191	4.893839836	44	14.89999962	0.790000021	57	female	½á»é	Ð¡Ñ§¼°ÒÔÏÂ	³ÇÕò	ÓÐÐ©ÂúÒâ	NA	²»³éÑÌ	None of these	6	8	2	1	11	2	2	2	2	2	2	2	2	1	1	2	2	1	2	8	²»ÒÖÓô
812	34676220001	73016.64063	2	5.099999905	86.90000153	224	16.60993004	117.3600006	0.813600004	153.0935974	109.7399979	37.88679886	78.47979736	0.579999983	5.400000095	5.312160015	42	14.80000019	NA	63	male	½á»é	Ð¡Ñ§¼°ÒÔÏÂ	³ÇÕò	²»ÂúÒâ	NA	²»³éÑÌ	None of these	9	NA	2	0	NA	2	2	2	2	2	2	2	2	2	2	2	1	2	2	6	²»ÒÖÓô
813	34676221001	37997.82422	1	8.699999809	84.90000153	418	12.85659027	87.66000366	0.700600028	211.8567963	162.8399963	48.32500076	139.5626068	2.569999933	5.300000191	4.206719875	43	14.60000038	0.879999995	72	female	¶À¾Ó	Ð¡Ñ§¼°ÒÔÏÂ	³ÇÕò	ÓÐÐ©ÂúÒâ	Ò»°ã	²»³éÑÌ	None of these	6	7	6	0	13	2	2	2	2	2	2	2	2	2	1	2	2	1	2	15	ÒÖÓô
814	34676223001	35316.21484	1	6.400000095	90	291	19.60700035	101.3399963	0.858799994	157.7328033	68.14499664	55.67039871	91.23760223	1.269999981	5.5	4.129439831	43	14.39999962	0.860000014	56	female	½á»é	Ð¡Ñ§¼°ÒÔÏÂ	³ÇÕò	ÓÐÐ©ÂúÒâ	NA	²»³éÑÌ	None of these	5	6	3	0	9	2	2	2	2	2	2	2	2	2	2	2	2	1	2	13	ÒÖÓô
815	34676223002	36275.73438	1	6.599999905	88.09999847	273	19.24287033	106.7399979	1.10739994	166.6246033	67.26000214	36.3404007	121.0057983	7.289999962	5.599999905	7.460879803	43	14.80000019	1.090000033	63	male	½á»é	Ð¡Ñ§¼°ÒÔÏÂ	³ÇÕò	ÂúÒâ	NA	³éÑÌ	Drink more than once a month	7	10	3	1	14	1	2	2	2	2	2	2	2	2	2	2	2	1	1	12	ÒÖÓô
816	34676224001	38037.90234	1	9	87.19999695	249	10.89589024	90	0.802299976	232.3466034	276.1199951	37.88679886	140.3358002	2.579999924	5.099999905	4.483920097	47	16.60000038	0.75	56	male	½á»é	Ð¡Ñ§¼°ÒÔÏÂ	³ÇÕò	²»ÂúÒâ	NA	³éÑÌ	None of these	8	NA	6	1	NA	2	NA	NA	NA	NA	NA	NA	NA	NA	NA	2	NA	NA	2	5	²»ÒÖÓô
817	34676224002	37714.64844	1	6	89.09999847	389	13.78092003	84.23999786	0.757099986	259.0220032	65.48999786	80.79940033	168.5576019	0.939999998	5	4.018559933	41	13.89999962	0.74000001	49	female	½á»é	Ð¡Ñ§¼°ÒÔÏÂ	Å©´å	ÓÐÐ©ÂúÒâ	²»ÂúÒâ	²»³éÑÌ	None of these	3	NA	3	0	NA	1	NA	2	2	2	NA	2	2	2	2	2	2	NA	NA	10	ÒÖÓô
818	34676225002	107492.4375	2	6.599999905	90.90000153	283	16.86202049	84.95999908	0.655399978	201.0319977	138.9450073	48.71160126	100.9026031	0.660000026	5.599999905	4.087440014	42	13	NA	60	female	½á»é	Ð¡Ñ§¼°ÒÔÏÂ	³ÇÕò	²»ÂúÒâ	NA	²»³éÑÌ	None of these	4	8	3	0	11	2	2	2	1	2	2	2	2	2	2	2	2	1	2	22	ÒÖÓô
819	34676301002	35047.02734	1	8	72.09999847	165	20.05516052	91.26000214	1.141299963	166.6246033	153.1049957	38.27339935	106.7015991	0.839999974	5.400000095	6.523439884	44	14.10000038	NA	63	male	½á»é	Ð¡Ñ§¼°ÒÔÏÂ	³ÇÕò	ÓÐÐ©ÂúÒâ	Ò»°ã	³éÑÌ	Drink more than once a month	5	9	4	1	14	2	2	2	2	2	2	2	2	1	1	2	2	1	2	8	²»ÒÖÓô
820	34676302001	99340.48438	1	9.600000381	92.40000153	369	18.99077988	112.6800003	0.689300001	191.3670044	69.02999878	47.16519928	138.4028015	0.550000012	5	4.018559933	42	14.10000038	0.860000014	50	female	½á»é	Ð¡Ñ§¼°ÒÔÏÂ	³ÇÕò	ÓÐÐ©ÂúÒâ	NA	²»³éÑÌ	None of these	9	NA	3	1	NA	1	2	2	2	2	2	2	2	1	2	2	2	2	2	1	²»ÒÖÓô
821	34676303001	35047.02734	1	7.199999809	91	275	15.96570015	125.0999985	0.971800029	161.5988007	55.75500107	45.23220062	111.7274017	0.289999992	5	4.621679783	43	15.10000038	NA	63	male	½á»é	Ð¡Ñ§¼°ÒÔÏÂ	³ÇÕò	²»ÂúÒâ	Ò»°ã	²»³éÑÌ	Drink but less than once a month	9	10	6	1	17	2	2	2	2	2	2	2	2	2	2	2	2	2	2	3	²»ÒÖÓô
822	34676303002	33716.76563	1	4.300000191	88.80000305	191	20.08316994	133.5599976	0.689300001	147.2946014	31.86000061	60.30960083	88.14479828	1.120000005	5.199999809	4.816559792	38	13.30000019	0.949999988	53	female	½á»é	Ð¡Ñ§¼°ÒÔÏÂ	³ÇÕò	ÓÐÐ©ÂúÒâ	Ò»°ã	²»³éÑÌ	None of these	6	5	6	0	11	2	2	2	2	2	2	2	2	2	2	2	2	1	2	15	ÒÖÓô
823	34676305001	33716.76563	1	5.800000191	84.80000305	184	9.887530327	100.6200027	0.745800018	239.6920013	76.99500275	90.85099792	135.3099976	0.280000001	5.5	4.813199997	42	14.89999962	0.889999986	53	female	½á»é	Ð¡Ñ§¼°ÒÔÏÂ	³ÇÕò	²»ÂúÒâ	Ò»°ã	²»³éÑÌ	None of these	8	NA	4	0	NA	2	2	2	2	2	2	2	2	2	2	2	2	2	2	21	ÒÖÓô
824	34676307002	32815.01172	1	5.800000191	90.90000153	256	12.35241032	97.55999756	0.610199988	178.6092072	106.1999969	60.30960083	100.1294022	0.680000007	5.099999905	4.112639904	41	13.89999962	0.769999981	66	female	½á»é	Ð¡Ñ§¼°ÒÔÏÂ	³ÇÕò	²»ÂúÒâ	NA	²»³éÑÌ	None of these	10	7	5	0	12	2	2	2	2	2	2	2	2	2	1	2	2	1	2	19	ÒÖÓô
825	34676308001	90849.14844	1	6.300000191	83.5	187	10.02758026	114.1200027	0.542400002	116.7531967	61.95000076	35.9538002	71.9076004	0.519999981	4.900000095	4.860239983	46	16.20000076	1.210000038	47	male	½á»é	Ð¡Ñ§¼°ÒÔÏÂ	³ÇÕò	ÓÐÐ©ÂúÒâ	²»ÂúÒâ	²»³éÑÌ	None of these	2	NA	4	1	NA	NA	NA	2	1	2	2	2	2	2	2	2	2	2	2	18	ÒÖÓô
826	34676309001	36270.18359	1	6.300000191	83.69999695	255	10.78384972	96.30000305	0.576300025	120.6192017	129.2100067	54.51060104	42.13940048	1.070000052	5.099999905	4.841760159	36	12	1.139999986	46	female	½á»é	Ð¡Ñ§¼°ÒÔÏÂ	³ÇÕò	²»ÂúÒâ	NA	²»³éÑÌ	None of these	5	NA	5	0	NA	2	2	2	2	2	2	2	2	2	2	2	2	1	2	17	ÒÖÓô
827	34676312001	42090.27344	1	8.399999619	88	253	18.8507309	120.2399979	1.220399976	286.8572083	515.0700073	27.44860077	128.3511963	0.569999993	6.300000191	7.165200233	52.99999619	18.5	1.169999957	52	male	½á»é	³õÖÐ	³ÇÕò	ÂúÒâ	ÂúÒâ	ÒÑ½äÑÌ	Drink more than once a month	8	9	5	1	15	2	2	2	2	2	2	2	2	2	2	2	2	2	2	0	²»ÒÖÓô
828	34676312002	33107.34375	1	5.599999905	79.59999847	338	13.52882957	114.8399963	0.791000009	194.846405	307.0950012	32.86100006	103.6088028	1.190000057	5.599999905	4.015200138	39	12.89999962	0.839999974	52	female	½á»é	Ð¡Ñ§¼°ÒÔÏÂ	³ÇÕò	ÓÐÐ©ÂúÒâ	NA	²»³éÑÌ	None of these	6	10	3	1	14	2	2	2	2	2	2	2	2	2	2	2	2	2	2	7	²»ÒÖÓô
829	34676315001	32115.60547	1	6	90.5	160	19.80307007	76.13999939	0.779699981	187.5010071	61.95000076	61.08280182	126.8048019	1.039999962	5.199999809	3.648960114	34	11.5	1.049999952	57	female	½á»é	Ð¡Ñ§¼°ÒÔÏÂ	³ÇÕò	²»ÂúÒâ	NA	²»³éÑÌ	None of these	8	10	5	0	15	2	2	2	2	2	2	1	2	2	2	2	2	1	2	22	ÒÖÓô
830	34676315002	35047.02734	1	4.599999905	93.80000305	258	23.41636086	102.2399979	0.847500026	139.5626068	99.12000275	45.23220062	76.16020203	0.529999971	5.5	5.019839764	39	13.69999981	0.899999976	63	male	½á»é	Ð¡Ñ§¼°ÒÔÏÂ	Å©´å	²»ÂúÒâ	NA	²»³éÑÌ	None of these	8	10	5	1	16	1	2	2	2	2	2	1	2	2	2	2	2	1	2	12	ÒÖÓô
831	34676317001	50575.14453	1	5.199999809	85.90000153	265	16.0497303	94.68000031	0.395500004	166.6246033	155.7599945	41.75279999	95.87680054	2.039999962	5.400000095	3.909359932	42	13.89999962	0.899999976	53	female	½á»é	Ð¡Ñ§¼°ÒÔÏÂ	³ÇÕò	²»ÂúÒâ	²»ÂúÒâ	²»³éÑÌ	None of these	7	NA	0	0	NA	2	2	2	2	2	2	2	2	2	1	2	2	1	2	10	ÒÖÓô
832	34676317002	68136.86719	1	6.199999809	87.59999847	261	24.50875092	100.9800034	1.322100043	269.8468018	109.7399979	34.02080154	225.0012054	3.079999924	5.400000095	5.801040173	46	16.10000038	1.330000043	56	male	½á»é	Ð¡Ñ§¼°ÒÔÏÂ	³ÇÕò	NA	NA	²»³éÑÌ	None of these	6	9	0	1	10	1	2	2	2	2	2	2	2	2	1	2	2	2	2	10	ÒÖÓô
833	34676318001	39093.76953	2	4.900000095	97.30000305	245	25.37705994	118.6200027	1.118700027	190.5937958	85.84500122	63.40240097	117.139801	0.5	5.099999905	6.961919785	44	15.19999981	1.00999999	58	male	½á»é	Ð¡Ñ§¼°ÒÔÏÂ	³ÇÕò	ÓÐÐ©ÂúÒâ	NA	³éÑÌ	Drink more than once a month	5	NA	3	0	NA	2	2	2	2	2	2	2	2	2	2	2	2	2	2	9	²»ÒÖÓô
834	34676318002	33722.82422	2	6.699999809	86	217	19.24287033	72.54000092	1.073500037	212.2433929	188.5050049	43.68579865	132.9904022	1.190000057	5.300000191	5.496960163	44	14.89999962	NA	51	female	½á»é	Ð¡Ñ§¼°ÒÔÏÂ	³ÇÕò	²»ÂúÒâ	NA	²»³éÑÌ	None of these	10	6	3	0	9	2	2	2	2	2	2	2	2	2	2	2	2	2	2	8	²»ÒÖÓô
835	34676324001	79605.39844	2	6.5	91.80000305	278	8.515040398	96.66000366	0.55369997	233.1197968	184.9649963	34.40739822	161.5988007	2.220000029	5.199999809	2.212559938	39	13.39999962	0.800000012	81	female	¶À¾Ó	Ð¡Ñ§¼°ÒÔÏÂ	³ÇÕò	²»ÂúÒâ	NA	²»³éÑÌ	None of these	3	NA	0	0	NA	1	2	2	2	2	2	1	2	2	2	2	2	1	2	22	ÒÖÓô
836	34676327001	33719.74609	1	6.099999905	91.40000153	266	28.9623394	86.58000183	0.802299976	214.9496002	63.72000122	63.01580048	136.4698029	0.370000005	5.300000191	4.376399994	37	12.89999962	0.910000026	52	female	½á»é	Ð¡Ñ§¼°ÒÔÏÂ	³ÇÕò	ÓÐÐ©ÂúÒâ	NA	²»³éÑÌ	None of these	5	NA	3	0	NA	2	2	2	2	1	2	2	2	2	2	2	2	2	1	3	²»ÒÖÓô
837	34676327002	36123.34766	1	7.800000191	89.19999695	255	19.04680061	96.30000305	0.836199999	141.4956055	68.14499664	38.27339935	96.26339722	0.75	5.300000191	4.11935997	42	14.89999962	NA	62	male	½á»é	³õÖÐ	³ÇÕò	ÓÐÐ©ÂúÒâ	NA	²»³éÑÌ	Drink more than once a month	8	10	7	1	18	2	2	2	2	2	2	2	2	2	2	2	2	1	2	5	²»ÒÖÓô
838	34676328001	33716.76563	1	5.599999905	88.69999695	275	9.047229767	116.2799988	0.610199988	339.4348145	251.3399963	50.25799942	243.9445953	0.75	6.099999905	2.736720085	39	13.39999962	NA	53	female	½á»é	Ð¡Ñ§¼°ÒÔÏÂ	³ÇÕò	²»ÂúÒâ	Ò»°ã	²»³éÑÌ	None of these	8	NA	2	0	NA	2	2	2	2	NA	NA	NA	2	NA	2	NA	NA	1	2	19	ÒÖÓô
839	46746101001	39139.18359	2	4.400000095	93.09999847	181	10.30768013	125.0999985	1.073500037	165.464798	172.5749969	39.81980133	91.23760223	2.180000067	4.800000191	4.707359791	33.90000153	20.39999962	NA	65	male	½á»é	³õÖÐ	³ÇÕò	ÓÐÐ©ÂúÒâ	Ò»°ã	³éÑÌ	Drink but less than once a month	5	10	4	1	15	2	2	2	2	2	2	2	2	2	2	2	2	2	2	10	ÒÖÓô
840	46746101002	38592.92188	2	6.599999905	93.09999847	174	15.60157013	155.6999969	0.779699981	204.5113983	397.3649902	31.70120049	93.94380188	3.269999981	5.5	4.052159786	31.70000076	19.70000076	1.25	65	female	½á»é	Ð¡Ñ§¼°ÒÔÏÂ	³ÇÕò	ÓÐÐ©ÂúÒâ	Ò»°ã	²»³éÑÌ	None of these	9	8	5	1	14	2	2	2	2	2	2	2	2	2	2	2	2	2	2	13	ÒÖÓô
841	46746102001	30253.53125	1	5.5	90.5	139	12.52046967	95.40000153	1.028300047	201.8052063	100.0049973	44.45899963	150.7740021	3.230000019	4.900000095	5.396160126	34.90000153	21.70000076	NA	53	male	½á»é	Ð¡Ñ§¼°ÒÔÏÂ	³ÇÕò	ÂúÒâ	ÂúÒâ	ÒÑ½äÑÌ	None of these	6	5	6	1	12	2	2	2	2	2	2	2	2	2	2	2	2	2	2	4	²»ÒÖÓô
842	46746103001	19469.06055	1	7.699999809	89	280	12.35241032	94.68000031	0.870100021	212.2433929	220.3650055	49.48479843	128.3511963	2.140000105	5.5	4.248720169	32.90000153	15.5	1	51	female	½á»é	Ð¡Ñ§¼°ÒÔÏÂ	³ÇÕò	ÓÐÐ©ÂúÒâ	Ò»°ã	²»³éÑÌ	None of these	8	NA	4	1	NA	2	2	2	2	2	2	2	2	2	1	2	2	1	2	3	²»ÒÖÓô
843	46746104001	20071.13672	2	8.100000381	88.90000153	186	16.38585091	116.2799988	0.870100021	161.9853973	78.76499939	60.69620132	89.69120026	2.569999933	4.900000095	5.219759941	28.89999962	16.79999924	1.100000024	56	male	½á»é	Ð¡Ñ§¼°ÒÔÏÂ	³ÇÕò	ÓÐÐ©ÂúÒâ	NA	³éÑÌ	None of these	4	10	4	1	15	2	2	2	2	2	2	2	2	1	1	2	2	1	2	23	ÒÖÓô
844	46746104002	19396.83203	2	4	86.80000305	162	17.17012978	85.86000061	0.576300025	184.7947998	143.3699951	46.77859879	119.0727997	0.569999993	4.599999905	3.386879921	31.60000038	18.79999924	NA	58	female	½á»é	Ð¡Ñ§¼°ÒÔÏÂ	³ÇÕò	NA	Ò»°ã	²»³éÑÌ	None of these	7	NA	4	1	NA	2	2	2	2	1	2	2	2	2	1	2	2	2	2	16	ÒÖÓô
845	46746106001	20169.02148	1	3.799999952	95.40000153	113	9.383350372	92.69999695	0.858799994	179.3824005	88.5	52.19100189	118.2995987	0.449999988	4.900000095	3.877439976	36.20000076	21.29999924	1.159999967	53	male	½á»é	Ð¡Ñ§¼°ÒÔÏÂ	³ÇÕò	²»ÂúÒâ	NA	³éÑÌ	None of these	5	6	4	1	11	2	2	2	2	2	2	2	2	1	2	2	2	2	2	4	²»ÒÖÓô
846	46746106002	19901.50977	1	4.400000095	88.09999847	152	12.10031986	93.77999878	0.768400013	165.8513947	130.0950012	54.89720154	94.71700287	0.790000021	5	3.326400042	31.89999962	16.79999924	NA	47	female	½á»é	Ð¡Ñ§¼°ÒÔÏÂ	³ÇÕò	ÂúÒâ	²»ÂúÒâ	²»³éÑÌ	None of these	4	NA	4	1	NA	1	2	2	2	2	2	2	2	2	2	2	2	1	2	24	ÒÖÓô
847	46746108002	19397.67383	1	5.099999905	87.69999695	189	17.33819008	102.5999985	0.587599993	188.6607971	152.2200012	41.75279999	121.0057983	1.429999948	5.099999905	3.37680006	33.09999847	20.10000038	NA	57	female	½á»é	Ð¡Ñ§¼°ÒÔÏÂ	³ÇÕò	ÓÐÐ©ÂúÒâ	NA	²»³éÑÌ	None of these	8	NA	3	1	NA	2	2	2	2	2	2	2	2	2	2	2	2	1	2	16	ÒÖÓô
848	46746109002	20875.95508	1	5.900000095	86.59999847	191	15.04137039	100.4400024	0.711899996	145.3616028	71.68499756	44.45899963	84.66539764	3.24000001	5.400000095	4.404960155	31.10000038	18.20000076	0.980000019	47	male	½á»é	Ð¡Ñ§¼°ÒÔÏÂ	³ÇÕò	ÓÐÐ©ÂúÒâ	²»ÂúÒâ	³éÑÌ	None of these	12	8	5	1	14	2	2	2	2	2	2	2	2	2	2	2	2	2	2	10	ÒÖÓô
849	46746110001	20126.02734	2	6.699999809	99.59999847	307	13.64087009	113.7600021	0.768400013	149.2276001	61.06499863	50.25799942	90.46440125	5.980000019	4.699999809	3.669120073	26.89999962	15.69999981	1.360000014	72	female	¶À¾Ó	Ð¡Ñ§¼°ÒÔÏÂ	³ÇÕò	ÂúÒâ	²»ÂúÒâ	²»³éÑÌ	None of these	9	3	3	1	7	2	2	2	2	2	2	2	2	2	1	2	2	2	2	20	ÒÖÓô
850	46746111001	19453.55469	1	4.599999905	90.30000305	158	15.32147026	107.4599991	0.836199999	181.3153992	102.6600037	64.17559814	102.0624008	1.039999962	5.400000095	3.091200113	33	17.79999924	1.100000024	61	female	½á»é	Ð¡Ñ§¼°ÒÔÏÂ	³ÇÕò	²»ÂúÒâ	NA	²»³éÑÌ	None of these	2	4	6	0	10	2	2	2	2	2	2	2	2	2	1	2	2	1	2	18	ÒÖÓô
851	46746111002	19691.83594	1	6.5	93.59999847	205	17.61828995	102.7799988	0.836199999	201.4185944	147.7949982	44.45899963	132.6038055	1.5	5.199999809	4.69727993	32.59999847	18.20000076	1.220000029	64	male	½á»é	Ð¡Ñ§¼°ÒÔÏÂ	³ÇÕò	ÓÐÐ©ÂúÒâ	²»ÂúÒâ	³éÑÌ	None of these	4	7	5	1	13	2	2	2	2	2	2	2	2	1	2	2	2	1	2	10	ÒÖÓô
852	46746112001	19453.55469	2	4.800000191	90.40000153	203	11.31604004	152.1000061	0.734499991	280.2850037	168.1499939	57.99000168	199.4855957	1.169999957	5.5	4.791359901	31.5	18	0.879999995	61	female	½á»é	Ð¡Ñ§¼°ÒÔÏÂ	³ÇÕò	ÓÐÐ©ÂúÒâ	Ò»°ã	²»³éÑÌ	None of these	8	NA	6	0	NA	2	2	2	2	2	2	2	2	2	2	2	2	1	2	7	²»ÒÖÓô
853	46746112002	19615.9043	2	4	100	100	6.38628006	109.6200027	0.881399989	146.5213928	145.1399994	44.84560013	83.1190033	0.790000021	5.099999905	6.168960094	34.59999847	18.60000038	1.289999962	62	male	½á»é	Ð¡Ñ§¼°ÒÔÏÂ	³ÇÕò	ÓÐÐ©ÂúÒâ	NA	³éÑÌ	Drink more than once a month	4	10	4	1	15	1	2	2	2	2	1	2	2	2	2	2	2	2	2	6	²»ÒÖÓô
854	46746113001	19399.43555	1	4.300000191	94.40000153	61	12.49246025	90.72000122	0.903999984	137.2429962	71.68499756	56.05699921	65.33540344	11.67000008	5.099999905	5.844719887	50.79999924	25.29999924	NA	55	female	½á»é	Ð¡Ñ§¼°ÒÔÏÂ	³ÇÕò	²»ÂúÒâ	NA	³éÑÌ	None of these	6	NA	5	1	NA	1	2	2	2	2	1	2	2	2	1	2	2	2	2	19	ÒÖÓô
855	46746113002	20071.13672	1	4.199999809	89.90000153	209	20.16720009	92.33999634	1.01699996	182.4752045	90.26999664	46.39199829	121.7789993	1.539999962	4.900000095	4.914000034	29.5	16.29999924	1.190000057	56	male	½á»é	Ð¡Ñ§¼°ÒÔÏÂ	³ÇÕò	ÂúÒâ	²»ÂúÒâ	³éÑÌ	None of these	5	NA	5	1	NA	2	2	2	2	2	2	2	2	2	2	2	2	1	2	10	ÒÖÓô
856	46746117001	19905.2207	2	4.199999809	89.90000153	209	15.68560028	100.8000031	0.881399989	154.2534027	100.0049973	63.01580048	81.959198	0.379999995	4.800000191	2.756880045	29.5	16.29999924	1.00999999	45	female	½á»é	Ð¡Ñ§¼°ÒÔÏÂ	³ÇÕò	ÓÐÐ©ÂúÒâ	NA	²»³éÑÌ	None of these	6	NA	5	1	NA	1	2	2	2	2	2	2	2	2	1	2	2	1	2	16	ÒÖÓô
857	46746118001	19438.84766	1	5.099999905	86.80000305	211	11.70818043	84.05999756	0.745800018	146.9080048	154.875	44.07239914	80.02619934	4.599999905	4.699999809	3.694319963	30.70000076	15.80000019	1.110000014	53	female	¶À¾Ó	Ð¡Ñ§¼°ÒÔÏÂ	³ÇÕò	ÂúÒâ	NA	²»³éÑÌ	None of these	3	NA	4	0	NA	2	2	2	2	2	2	2	2	2	2	2	2	1	2	17	ÒÖÓô
858	46746119002	20246.32031	1	6.5	96.30000305	127	10.53176022	91.80000305	0.960500002	191.7536011	68.14499664	93.94380188	88.91799927	7.909999847	4.599999905	3.40199995	31.5	17.29999924	1.00999999	51	male	½á»é	Ð¡Ñ§¼°ÒÔÏÂ	³ÇÕò	²»ÂúÒâ	NA	³éÑÌ	Drink but less than once a month	2	7	5	1	13	2	2	2	2	2	2	2	2	2	1	2	2	2	2	6	²»ÒÖÓô
859	46746120001	19586.92383	1	3.700000048	93.90000153	102	24.08860016	91.26000214	0.949199975	160.4389954	84.07499695	46.00540161	103.6088028	1.059999943	5	3.099600077	36.5	21.5	1.00999999	60	male	¶À¾Ó	Ð¡Ñ§¼°ÒÔÏÂ	³ÇÕò	²»ÂúÒâ	NA	³éÑÌ	None of these	7	7	4	1	12	1	2	2	2	2	2	1	2	2	2	2	2	2	2	15	ÒÖÓô
860	46746121001	19316.38086	2	5.5	88.90000153	212	14.03300953	88.91999817	0.836199999	156.1864014	140.7149963	51.03120041	91.62419891	7.059999943	4.800000191	3.716160059	31.5	18.29999924	1.289999962	62	female	¶À¾Ó	Ð¡Ñ§¼°ÒÔÏÂ	³ÇÕò	ÓÐÐ©ÂúÒâ	²»ÂúÒâ	²»³éÑÌ	None of these	8	8	5	1	14	2	2	2	2	2	2	2	2	2	2	2	2	1	2	13	ÒÖÓô
861	46746122001	19341.49219	1	5.699999809	90.40000153	138	8.459019661	102.0599976	0.757099986	199.8721924	213.2850037	48.32500076	117.139801	0.730000019	5.199999809	4.292399883	36.59999847	19.70000076	1.090000033	66	female	¶À¾Ó	Ð¡Ñ§¼°ÒÔÏÂ	³ÇÕò	ÂúÒâ	NA	²»³éÑÌ	None of these	8	NA	6	0	NA	2	2	2	2	2	2	2	2	2	2	2	2	2	2	4	²»ÒÖÓô
862	46746124001	19296.46094	2	8	91.5	250	23.75247955	142.1999969	0.779699981	197.9391937	169.9199982	41.36619949	112.1139984	3.410000086	5.699999809	4.473840237	40.5	20.29999924	1.059999943	65	female	½á»é	Ð¡Ñ§¼°ÒÔÏÂ	³ÇÕò	ÂúÒâ	²»ÂúÒâ	²»³éÑÌ	None of these	4	5	5	1	11	1	2	2	2	2	2	1	2	2	1	2	2	2	2	7	²»ÒÖÓô
863	46746125002	19396.83203	1	4.5	83.5	149	13.89295959	99.36000061	0.745800018	163.5317993	273.4649963	34.40739822	82.73239899	1.549999952	5.199999809	4.663680077	31.70000076	17.39999962	1.159999967	58	female	½á»é	Ð¡Ñ§¼°ÒÔÏÂ	³ÇÕò	ÓÐÐ©ÂúÒâ	²»ÂúÒâ	²»³éÑÌ	None of these	2	NA	6	1	NA	1	2	2	2	1	2	2	2	2	1	2	2	1	2	12	ÒÖÓô
864	46746126001	19910.77734	1	6.199999809	97.09999847	182	12.32439995	115.0199966	0.711899996	211.8567963	246.0299988	35.18059921	127.9645996	0.75999999	5.099999905	3.758160114	37.79999924	20.70000076	NA	41	female	½á»é	Ð¡Ñ§¼°ÒÔÏÂ	³ÇÕò	²»ÂúÒâ	²»ÂúÒâ	²»³éÑÌ	None of these	4	NA	1	0	NA	2	2	2	2	2	2	2	2	2	1	2	2	2	2	22	ÒÖÓô
865	46746126002	20778.39844	1	4.099999905	90.19999695	139	11.65215969	92.16000366	0.892700016	179.3824005	115.0500031	45.61880112	116.3666	0.370000005	4.900000095	4.660319805	36.20000076	22.70000076	1.120000005	49	male	½á»é	Ð¡Ñ§¼°ÒÔÏÂ	³ÇÕò	ÓÐÐ©ÂúÒâ	²»ÂúÒâ	³éÑÌ	None of these	4	NA	4	1	NA	2	2	2	2	1	2	1	2	1	1	2	2	1	2	15	ÒÖÓô
866	46746127001	19586.82813	1	6.199999809	89.80000305	128	23.27630997	76.68000031	0.971800029	190.5937958	153.9900055	47.93840027	110.9542007	3.210000038	4.900000095	7.921199799	39.20000076	21.29999924	1.350000024	62	male	¶À¾Ó	Ð¡Ñ§¼°ÒÔÏÂ	³ÇÕò	ÓÐÐ©ÂúÒâ	Ò»°ã	³éÑÌ	Drink more than once a month	7	9	5	1	15	2	2	2	2	2	2	2	2	2	2	2	2	1	2	12	ÒÖÓô
867	46746128002	19335.80664	2	3.200000048	89.09999847	190	9.887530327	92.87999725	0.64410001	164.6916046	134.5200043	49.48479843	97.03659821	0.550000012	4.800000191	3.94968009	31.89999962	17.70000076	1.129999995	64	female	½á»é	Ð¡Ñ§¼°ÒÔÏÂ	³ÇÕò	²»ÂúÒâ	NA	²»³éÑÌ	Drink but less than once a month	5	6	5	1	12	2	2	2	2	2	2	2	2	2	1	2	2	1	2	15	ÒÖÓô
868	46746129001	19396.01953	2	6.099999905	87.5	231	11.82021999	102.7799988	0.734499991	154.6399994	74.33999634	54.12400055	90.07779694	1.25	5	3.459120035	33.20000076	17.89999962	NA	59	female	½á»é	Ð¡Ñ§¼°ÒÔÏÂ	³ÇÕò	²»ÂúÒâ	NA	²»³éÑÌ	None of these	3	NA	3	1	NA	2	2	2	2	1	2	2	1	2	2	2	2	2	2	19	ÒÖÓô
869	46746129002	19908.77148	1	6.300000191	89.5	210	19.74704933	110.3399963	0.858799994	154.6399994	91.15499878	51.8044014	90.07779694	0.670000017	5.099999905	3.66576004	32.79999924	17.10000038	1.179999948	58	male	½á»é	Ð¡Ñ§¼°ÒÔÏÂ	³ÇÕò	ÓÐÐ©ÂúÒâ	Ò»°ã	³éÑÌ	Drink but less than once a month	8	6	4	0	10	2	2	2	2	2	2	2	2	1	2	2	2	2	2	11	ÒÖÓô
870	46746130001	19468.0332	1	5.400000095	83	211	13.52882957	99.90000153	0.451999992	170.8771973	84.95999908	66.49520111	95.49019623	2.559999943	6.300000191	3.465840101	31.39999962	18.5	0.779999971	52	female	½á»é	Ð¡Ñ§¼°ÒÔÏÂ	³ÇÕò	ÂúÒâ	²»ÂúÒâ	²»³éÑÌ	None of these	7	NA	6	1	NA	1	2	2	2	2	1	2	2	2	2	2	2	2	2	11	ÒÖÓô
871	46746130002	20072.41211	1	4.699999809	89.5	162	18.54261971	106.0199966	0.892700016	228.8672028	56.63999939	75.77359772	151.5471954	1.210000038	5.300000191	4.430160046	36.70000076	22.70000076	0.899999976	55	male	½á»é	Ð¡Ñ§¼°ÒÔÏÂ	³ÇÕò	ÓÐÐ©ÂúÒâ	NA	³éÑÌ	None of these	8	NA	6	1	NA	1	2	2	2	2	2	2	2	2	2	2	2	1	2	5	²»ÒÖÓô
872	46746131001	20825.25977	1	4.699999809	98.40000153	212	16.46987915	87.30000305	0.870100021	191.3670044	125.6699982	46.00540161	122.938797	0.699999988	5.699999809	6.367199898	43.79999924	25.89999962	1.360000014	47	male	¶À¾Ó	Ð¡Ñ§¼°ÒÔÏÂ	³ÇÕò	ÓÐÐ©ÂúÒâ	NA	³éÑÌ	None of these	8	10	5	1	16	2	2	2	2	1	2	2	2	2	1	2	2	2	2	12	ÒÖÓô
873	46746132001	19431.83789	2	5.900000095	86.40000153	219	17.56226921	94.13999939	1.186499953	206.0578003	172.5749969	63.78900146	119.0727997	0.430000007	4.800000191	3.559920073	30.10000038	17	1.070000052	63	female	¶À¾Ó	Ð¡Ñ§¼°ÒÔÏÂ	³ÇÕò	ÓÐÐ©ÂúÒâ	Ò»°ã	²»³éÑÌ	None of these	8	NA	6	1	NA	2	2	2	2	1	2	2	2	2	2	2	2	1	2	25	ÒÖÓô
874	46746201001	29025.66211	1	4.400000095	94.40000153	183	12.5764904	90.72000122	1.005699992	139.1759949	60.18000031	41.36619949	82.34580231	1.600000024	4.900000095	4.709040165	32.59999847	21.89999962	1.179999948	51	male	¶À¾Ó	¸ßÖÐ	³ÇÕò	ÓÐÐ©ÂúÒâ	Ò»°ã	³éÑÌ	Drink but less than once a month	9	8	4	1	13	1	2	2	2	2	2	2	2	2	2	2	2	2	2	2	²»ÒÖÓô
875	46746202002	28540.96289	1	3.900000095	75.5	162	6.862450123	102.7799988	0.734499991	233.8930054	190.2749939	57.21680069	132.6038055	1.600000024	5.800000191	3.338160038	27.89999962	17	0.75999999	46	female	½á»é	Ð¡Ñ§¼°ÒÔÏÂ	³ÇÕò	ÂúÒâ	NA	²»³éÑÌ	None of these	9	NA	5	1	NA	1	2	2	2	2	2	2	2	2	2	2	2	2	2	8	²»ÒÖÓô
876	46746203001	28702.3418	2	4.099999905	80.90000153	133	12.15633965	112.6800003	0.677999973	171.2637939	69.02999878	61.85599899	92.3973999	0.439999998	5.199999809	4.60656023	25.20000076	17.39999962	NA	46	female	½á»é	³õÖÐ	³ÇÕò	ÂúÒâ	Ò»°ã	²»³éÑÌ	None of these	4	6	4	0	10	1	2	2	2	2	2	2	2	2	2	2	2	1	2	12	ÒÖÓô
877	46746204001	28588.24609	2	4.900000095	90.80000305	102	17.8703804	116.2799988	0.892700016	206.8309937	270.8099976	43.68579865	115.9800034	1.019999981	5.900000095	5.298719883	31.29999924	20.89999962	NA	48	female	½á»é	Ð¡Ñ§¼°ÒÔÏÂ	³ÇÕò	ÓÐÐ©ÂúÒâ	NA	²»³éÑÌ	None of these	8	6	5	1	12	2	2	2	2	2	2	2	2	2	2	2	2	2	2	1	²»ÒÖÓô
878	46746204002	29648.7793	1	5.199999809	91.09999847	147	10.33568954	156.7799988	0.858799994	187.8876038	69.02999878	40.979599	129.5110016	0.839999974	5.699999809	4.73759985	28.70000076	18.89999962	0.980000019	48	male	½á»é	³õÖÐ	³ÇÕò	ÓÐÐ©ÂúÒâ	NA	³éÑÌ	None of these	7	4	5	1	10	2	2	2	2	2	2	2	2	2	2	2	2	2	2	6	²»ÒÖÓô
879	46746205001	28372.72461	1	5.400000095	82.19999695	159	16.83400917	265.6799927	0.55369997	332.8626099	1784.160034	24.74239922	NA	1.200000048	5.800000191	6.889679909	32.20000076	21.89999962	1.190000057	63	male	½á»é	Ð¡Ñ§¼°ÒÔÏÂ	³ÇÕò	ÓÐÐ©ÂúÒâ	NA	³éÑÌ	Drink more than once a month	7	NA	1	1	NA	1	2	2	2	2	2	2	2	2	2	2	2	1	2	11	ÒÖÓô
880	46746205002	28233.06641	2	6.900000095	84.19999695	132	17.61828995	142.3800049	0.779699981	148.0677948	108.8550034	52.96419907	72.68080139	1.480000019	5.199999809	3.297840118	28.20000076	18.89999962	1.080000043	59	female	½á»é	Ð¡Ñ§¼°ÒÔÏÂ	³ÇÕò	ÓÐÐ©ÂúÒâ	Ò»°ã	²»³éÑÌ	None of these	8	NA	4	1	NA	2	2	2	2	2	2	2	2	1	2	2	2	2	2	1	²»ÒÖÓô
881	46746206001	28197.99805	2	6.699999809	84.40000153	103	12.26838017	117.1800003	0.689300001	167.3977966	203.5500031	40.979599	85.43859863	0.469999999	5.599999905	2.592240095	34	24.10000038	0.879999995	51	female	¶À¾Ó	Ð¡Ñ§¼°ÒÔÏÂ	³ÇÕò	²»ÂúÒâ	NA	²»³éÑÌ	None of these	5	6	8	1	15	2	2	2	2	2	2	2	2	2	1	2	2	2	2	23	ÒÖÓô
882	46746207001	28589.96484	1	3	88.5	46	14.31311035	95.76000214	0.757099986	203.738205	89.38500214	63.40240097	121.3924026	0.219999999	5.199999809	3.746400118	15.69999981	18	0.560000002	47	female	½á»é	Ð¡Ñ§¼°ÒÔÏÂ	³ÇÕò	ÓÐÐ©ÂúÒâ	Ò»°ã	²»³éÑÌ	Drink but less than once a month	7	10	7	1	18	2	2	2	2	2	2	2	2	2	2	2	2	2	2	0	²»ÒÖÓô
883	46746207002	29087.58984	2	6.699999809	84.40000153	103	18.96277046	100.0800018	0.711899996	172.4235992	269.9249878	40.5929985	70.74780273	1.269999981	5.800000191	6.061439991	34	24.10000038	NA	51	male	½á»é	³õÖÐ	³ÇÕò	NA	NA	³éÑÌ	None of these	8	NA	0	NA	NA	1	2	2	2	2	2	2	2	2	1	2	2	2	2	NA	NA
884	46746208001	28201.49219	1	5.199999809	91.90000153	87	19.38291931	105.1200027	0.757099986	188.6607971	107.9700012	64.94879913	107.4748001	0.349999994	5.300000191	5.009759903	31.5	21.29999924	NA	67	female	¶À¾Ó	³õÖÐ	³ÇÕò	ÓÐÐ©ÂúÒâ	Ò»°ã	²»³éÑÌ	None of these	10	9	5	1	15	2	1	2	2	2	2	2	2	2	2	2	2	1	2	1	²»ÒÖÓô
885	46746209001	28281.08984	1	4.699999809	87.90000153	109	15.43350983	92.87999725	0.881399989	156.9595947	149.5650024	33.24760056	86.21179962	1.5	4.900000095	3.800159931	29.20000076	19.20000076	1.090000033	60	female	½á»é	Ð¡Ñ§¼°ÒÔÏÂ	³ÇÕò	ÂúÒâ	NA	²»³éÑÌ	None of these	10	3	3	1	7	2	2	2	2	1	2	2	2	2	2	2	2	1	2	13	ÒÖÓô
886	46746209002	28421.27734	1	5.800000191	90.30000305	100	15.23744011	107.8199997	0.892700016	243.171402	342.4949951	29.76819992	110.1809998	3.769999981	5.400000095	5.013120174	32.79999924	22.89999962	0.589999974	61	male	½á»é	Ð¡Ñ§¼°ÒÔÏÂ	³ÇÕò	ÓÐÐ©ÂúÒâ	Ò»°ã	³éÑÌ	Drink more than once a month	10	6	8	1	15	1	2	2	2	2	2	2	2	2	2	2	2	2	2	12	ÒÖÓô
887	46746210001	28702.3418	1	5.099999905	83.5	146	16.13376045	111.2399979	0.700600028	160.8256073	51.33000183	62.62919998	87.7582016	0.180000007	5.300000191	3.002160072	26.60000038	17.10000038	0.839999974	46	female	½á»é	³õÖÐ	³ÇÕò	ÓÐÐ©ÂúÒâ	NA	²»³éÑÌ	Drink but less than once a month	7	6	5	1	12	2	2	2	2	2	2	2	2	2	1	2	2	2	2	7	²»ÒÖÓô
888	46746210002	29480.51367	1	3.900000095	93.09999847	80	17.7023201	95.40000153	0.881399989	225.3878021	93.80999756	49.48479843	155.0265961	1.120000005	5.199999809	3.707760096	32.29999924	22.79999924	0.949999988	47	male	½á»é	Ð¡Ñ§¼°ÒÔÏÂ	³ÇÕò	ÓÐÐ©ÂúÒâ	NA	³éÑÌ	Drink but less than once a month	7.5	5	4	1	10	2	2	2	2	2	2	2	2	2	1	2	2	1	2	10	ÒÖÓô
889	46746211001	29089.76758	1	7.900000095	93.30000305	124	21.67974091	195.6600037	0.779699981	238.532196	669.0599976	37.88679886	61.85599899	9.31000042	5.300000191	5.750639915	30.20000076	21.5	0.649999976	50	male	½á»é	³õÖÐ	³ÇÕò	ÓÐÐ©ÂúÒâ	NA	³éÑÌ	Drink but less than once a month	8	9	4	1	14	1	1	2	2	2	2	2	2	2	2	2	2	2	2	4	²»ÒÖÓô
890	46746211002	28591.74023	2	6.300000191	87.5	116	16.27380943	115.9199982	0.666700006	214.5630035	315.0599976	37.50019836	107.4748001	0.49000001	5.099999905	4.850160122	32.59999847	22.29999924	NA	46	female	½á»é	Ð¡Ñ§¼°ÒÔÏÂ	³ÇÕò	ÓÐÐ©ÂúÒâ	NA	²»³éÑÌ	Drink but less than once a month	8	10	6	1	17	2	2	2	2	2	2	2	2	1	2	2	2	2	2	7	²»ÒÖÓô
891	46746212001	28236.73047	1	6.699999809	88	77	17.47823906	89.09999847	0.926599979	175.9029999	88.5	59.53639984	99.35620117	2.680000067	5	4.278960228	30.70000076	20.10000038	NA	56	female	½á»é	Ð¡Ñ§¼°ÒÔÏÂ	³ÇÕò	ÓÐÐ©ÂúÒâ	NA	²»³éÑÌ	None of these	10	NA	4	1	NA	1	2	2	2	2	2	2	2	2	2	2	2	2	2	10	ÒÖÓô
892	46746215001	28675.86914	1	4.5	84	147	5.686029911	91.62000275	0.64410001	155.4131927	66.375	77.70659637	64.94879913	0.379999995	4.800000191	1.797600031	26.29999924	17.39999962	NA	40	female	½á»é	Ð¡Ñ§¼°ÒÔÏÂ	³ÇÕò	ÓÐÐ©ÂúÒâ	NA	²»³éÑÌ	None of these	8	2	4	1	7	2	2	2	2	2	2	2	2	2	2	2	2	2	2	8	²»ÒÖÓô
893	46746216001	29087.58984	2	3.900000095	91.30000305	102	15.62957954	72.90000153	0.836199999	210.6970062	84.07499695	45.61880112	144.2017975	0.319999993	5.099999905	4.057199955	33	22.70000076	NA	51	male	½á»é	³õÖÐ	³ÇÕò	ÂúÒâ	NA	³éÑÌ	Drink more than once a month	8	10	5	1	16	2	2	2	2	2	2	2	2	2	2	2	2	2	2	3	²»ÒÖÓô
894	46746216002	28586.58398	1	4.599999905	77.19999695	173	13.10867977	93.59999847	0.745800018	247.8105927	160.1849976	54.12400055	167.7843933	0.819999993	5.300000191	5.616240025	25.89999962	16	0.930000007	49	female	½á»é	Ð¡Ñ§¼°ÒÔÏÂ	³ÇÕò	ÓÐÐ©ÂúÒâ	Ò»°ã	²»³éÑÌ	None of these	8	7	6	1	14	1	1	2	2	1	2	2	2	2	2	2	2	2	2	4	²»ÒÖÓô
895	46746217001	29646.4082	2	5.599999905	88.80000305	104	13.97698975	100.0800018	0.915300012	158.5059967	146.9100037	45.23220062	83.89219666	0.529999971	5.199999809	3.79008007	31.5	20.89999962	NA	49	male	½á»é	³õÖÐ	³ÇÕò	ÓÐÐ©ÂúÒâ	²»ÂúÒâ	³éÑÌ	Drink but less than once a month	4	9	4	1	14	2	2	2	2	1	2	2	2	2	2	2	2	2	1	17	ÒÖÓô
896	46746217002	28662.07813	2	6.199999809	86.59999847	288	17.67431068	88.19999695	0.666700006	220.7485962	195.5850067	54.12400055	122.1656036	0.25999999	5.199999809	3.53640008	27.79999924	18.60000038	0.810000002	47	female	½á»é	Ð¡Ñ§¼°ÒÔÏÂ	³ÇÕò	ÓÐÐ©ÂúÒâ	ÂúÒâ	²»³éÑÌ	None of these	12	NA	3	0	NA	2	2	2	2	2	1	2	2	2	2	2	2	1	2	18	ÒÖÓô
897	46746218001	28697.16602	1	6.300000191	89.90000153	115	9.803500175	103.8600006	0.655399978	186.7277985	102.6600037	49.87139893	123.3254013	1.559999943	5.400000095	4.220160007	27.10000038	18.60000038	0.870000005	49	female	½á»é	³õÖÐ	³ÇÕò	ÂúÒâ	²»ÂúÒâ	²»³éÑÌ	None of these	8	6	4	1	11	2	2	2	2	2	2	2	2	2	2	2	2	2	2	4	²»ÒÖÓô
898	46746218002	29087.58984	1	3.099999905	86.69999695	126	12.6605196	145.4400024	0.994400024	223.4548035	933.6749878	25.12899971	28.22179985	3.75999999	5.400000095	4.747680187	26.5	19.10000038	1.120000005	51	male	½á»é	¸ßÖÐ	³ÇÕò	²»ÂúÒâ	ÂúÒâ	³éÑÌ	Drink more than once a month	8	10	6	1	17	2	1	2	2	2	2	2	2	2	2	2	2	2	2	3	²»ÒÖÓô
899	46746219001	28276.86914	1	4.400000095	88.80000305	123	12.52046967	75.77999878	0.666700006	197.1660004	66.375	63.40240097	123.3254013	0.75999999	4.900000095	3.403680086	32.90000153	20.79999924	0.930000007	64	female	½á»é	Ð¡Ñ§¼°ÒÔÏÂ	³ÇÕò	ÂúÒâ	NA	²»³éÑÌ	None of these	6	NA	4	1	NA	2	2	2	2	2	2	2	2	1	2	2	2	2	2	14	ÒÖÓô
900	46746220001	28235.4707	1	5	82.40000153	120	22.8281498	93.95999908	0.632799983	228.0939941	158.4149933	49.09820175	148.4544067	0.589999974	5.099999905	4.556159973	29.29999924	19.39999962	0.980000019	57	female	½á»é	Ð¡Ñ§¼°ÒÔÏÂ	³ÇÕò	ÓÐÐ©ÂúÒâ	NA	²»³éÑÌ	None of these	7	5	4	0	9	1	2	2	2	2	2	2	2	2	2	2	2	1	2	10	ÒÖÓô
901	46746220002	28799.29297	1	4.5	90.09999847	88	13.69688988	148.5	0.768400013	144.9750061	122.1299973	26.67539978	87.7582016	35.79999924	5.300000191	3.630480051	35.5	22.5	0.930000007	58	male	½á»é	Ð¡Ñ§¼°ÒÔÏÂ	³ÇÕò	ÂúÒâ	ÂúÒâ	³éÑÌ	Drink but less than once a month	4	5	4	1	10	2	2	2	2	2	2	2	2	2	2	2	2	2	2	1	²»ÒÖÓô
902	46746221001	28173.16602	1	4.5	88.80000305	111	17.78635025	91.98000336	0.824899971	189.0473938	47.79000092	48.32500076	127.1913986	4.389999866	5.400000095	4.608240128	33.09999847	23.39999962	NA	66	female	¶À¾Ó	Ð¡Ñ§¼°ÒÔÏÂ	³ÇÕò	ÓÐÐ©ÂúÒâ	NA	²»³éÑÌ	None of these	8	NA	4	0	NA	2	2	2	2	1	2	2	2	2	2	2	2	2	2	4	²»ÒÖÓô
903	46746222001	28197.15234	1	3.099999905	90.5	59	15.93768978	98.45999908	0.677999973	150.7740021	62.83499908	55.67039871	83.1190033	0.550000012	5.699999809	3.207119942	31.70000076	21.20000076	1.25999999	69	female	½á»é	Ð¡Ñ§¼°ÒÔÏÂ	³ÇÕò	²»ÂúÒâ	ÂúÒâ	²»³éÑÌ	None of these	8	NA	2	0	NA	2	2	2	2	2	2	2	2	2	2	2	2	2	2	10	ÒÖÓô
904	46746222002	28536.68555	1	4.400000095	106.5	105	13.08067036	102.4199982	0.960500002	201.0319977	77.87999725	61.4693985	123.3254013	2.630000114	6.199999809	6.65447998	37.59999847	26.10000038	1.730000019	74	male	½á»é	Ð¡Ñ§¼°ÒÔÏÂ	³ÇÕò	²»ÂúÒâ	NA	³éÑÌ	Drink more than once a month	8	6	3	0	9	1	2	2	2	2	2	2	1	2	2	2	2	2	2	7	²»ÒÖÓô
905	46746223001	28660.35352	1	3	86.5	103	15.01336002	93.77999878	0.689300001	179.7689972	87.61499786	51.03120041	111.7274017	0.680000007	5.400000095	4.586400032	30.60000038	21.60000038	0.860000014	48	female	½á»é	Ð¡Ñ§¼°ÒÔÏÂ	³ÇÕò	ÓÐÐ©ÂúÒâ	NA	²»³éÑÌ	None of these	8	NA	4	0	NA	2	2	2	2	1	2	1	2	2	2	2	2	1	2	14	ÒÖÓô
906	46746224001	28254.64063	2	4.400000095	83.90000153	143	13.86495018	94.31999969	0.576300025	156.1864014	68.14499664	59.92300034	78.09320068	0.639999986	5	2.644320011	27.79999924	18.60000038	NA	51	female	¶À¾Ó	Ð¡Ñ§¼°ÒÔÏÂ	³ÇÕò	ÂúÒâ	NA	²»³éÑÌ	Drink but less than once a month	8	9	3	1	13	2	2	2	2	2	2	2	2	2	1	2	2	1	2	14	ÒÖÓô
907	46746225001	28299.95117	2	4.099999905	76.59999847	157	9.999569893	93.77999878	0.64410001	143.8152008	100.8899994	49.09820175	78.09320068	0.239999995	4.900000095	3.613679886	21.20000076	13.10000038	0.829999983	50	female	½á»é	Ð¡Ñ§¼°ÒÔÏÂ	³ÇÕò	ÓÐÐ©ÂúÒâ	Ò»°ã	²»³éÑÌ	None of these	8	NA	6	1	NA	2	2	2	2	2	2	2	2	2	2	2	2	2	2	9	²»ÒÖÓô
908	46746225002	29081.46289	2	6.599999905	87.5	129	14.34111977	102.9599991	1.186499953	174.7431946	87.61499786	45.61880112	101.6757965	3.25	5.400000095	6.278160095	35.70000076	25	1.379999995	54	male	½á»é	³õÖÐ	³ÇÕò	ÓÐÐ©ÂúÒâ	²»ÂúÒâ	³éÑÌ	None of these	6	5	4	0	9	2	2	2	2	2	2	1	2	2	2	2	2	1	2	8	²»ÒÖÓô
909	46746226001	28234.24609	1	4	90.30000305	105	22.46401978	89.09999847	0.836199999	138.4028015	72.56999969	54.89720154	69.20140076	0.49000001	5.099999905	4.843440056	30.70000076	20.39999962	1.159999967	58	female	½á»é	Ð¡Ñ§¼°ÒÔÏÂ	³ÇÕò	ÓÐÐ©ÂúÒâ	Ò»°ã	²»³éÑÌ	None of these	6	4	4	0	8	2	2	2	2	2	1	2	2	2	2	2	2	2	2	9	²»ÒÖÓô
910	46746226002	28371.33984	1	5.800000191	89.80000305	104	24.03257942	95.40000153	0.994400024	158.5059967	47.79000092	75.00039673	73.45400238	0.50999999	5.5	4.040400028	26.79999924	18.70000076	1.129999995	64	male	½á»é	Ð¡Ñ§¼°ÒÔÏÂ	³ÇÕò	ÓÐÐ©ÂúÒâ	NA	²»³éÑÌ	Drink but less than once a month	5	5	5	1	11	2	2	2	2	2	2	2	2	2	2	2	2	2	2	8	²»ÒÖÓô
911	46746227001	28295.47656	1	5.5	76.69999695	165	13.72490025	95.40000153	0.587599993	152.7070007	106.1999969	35.56719971	93.17060089	0.219999999	5.300000191	2.664479971	28.10000038	16.10000038	0.720000029	53	female	½á»é	Ð¡Ñ§¼°ÒÔÏÂ	³ÇÕò	ÓÐÐ©ÂúÒâ	Ò»°ã	²»³éÑÌ	None of these	6	NA	2	1	NA	1	2	2	2	1	2	2	2	2	2	2	2	2	2	17	ÒÖÓô
912	46746227002	28884.67188	1	5.5	88.80000305	104	13.52882957	107.2799988	1.084800005	190.5937958	77.87999725	78.86640167	97.03659821	0.25999999	5.300000191	5.848080158	27.5	19.10000038	0.939999998	54	male	½á»é	Ð¡Ñ§¼°ÒÔÏÂ	³ÇÕò	ÓÐÐ©ÂúÒâ	NA	³éÑÌ	Drink but less than once a month	5	4	5	1	10	2	2	2	2	2	2	2	2	2	2	2	2	1	2	8	²»ÒÖÓô
913	46746228001	28296.91992	1	7.099999905	89.90000153	183	16.58192062	99.72000122	0.621500015	232.7332001	277.0050049	34.79399872	131.8305969	1.440000057	5.900000095	4.317599773	28.20000076	18.60000038	NA	52	female	½á»é	Ð¡Ñ§¼°ÒÔÏÂ	³ÇÕò	ÓÐÐ©ÂúÒâ	²»ÂúÒâ	²»³éÑÌ	None of these	3	4	5	0	9	2	2	2	2	2	1	1	2	1	1	2	2	2	2	21	ÒÖÓô
914	46746229001	28236.73047	1	3.799999952	85	88	15.62957954	100.4400024	0.745800018	219.5888062	115.9349976	47.16519928	148.8410034	1	5.199999809	3.83039999	29.89999962	19.70000076	0.939999998	56	female	½á»é	Ð¡Ñ§¼°ÒÔÏÂ	³ÇÕò	ÂúÒâ	Ò»°ã	²»³éÑÌ	None of these	7	6	6	1	13	2	2	2	2	2	2	2	2	2	2	2	2	1	2	9	²»ÒÖÓô
915	46746229002	28487.64453	1	8.800000191	88.5	91	15.40550041	101.6999969	0.847500026	197.9391937	138.9450073	44.07239914	126.4181976	10.56999969	5.5	8.022000313	30.39999962	21.70000076	NA	60	male	½á»é	Ð¡Ñ§¼°ÒÔÏÂ	³ÇÕò	ÓÐÐ©ÂúÒâ	ÂúÒâ	³éÑÌ	Drink but less than once a month	8	NA	3	1	NA	1	2	2	2	2	2	2	2	2	2	2	2	2	2	25	ÒÖÓô
916	46746301001	23309.40625	1	8.600000381	97.80000305	60	7.030509949	105.1200027	0.994400024	134.1502075	79.65000153	33.24760056	81.959198	0.699999988	5.199999809	4.939199924	33.59999847	24.60000038	1.279999971	58	male	½á»é	Ð¡Ñ§¼°ÒÔÏÂ	³ÇÕò	ÂúÒâ	²»ÂúÒâ	³éÑÌ	Drink but less than once a month	6	5	3	1	9	1	2	2	2	2	2	2	1	2	2	2	2	1	1	24	ÒÖÓô
917	46746301002	23050.61523	1	5	91.80000305	119	9.271309853	105.8399963	0.870100021	158.5059967	103.5449982	39.81980133	97.80979919	4.460000038	5.800000191	4.546080112	29	20.70000076	1.059999943	57	female	½á»é	Ð¡Ñ§¼°ÒÔÏÂ	³ÇÕò	²»ÂúÒâ	²»ÂúÒâ	²»³éÑÌ	Drink but less than once a month	4	NA	4	1	NA	2	1	2	2	2	2	2	2	2	2	2	2	1	2	16	ÒÖÓô
918	46746302001	23160.41211	1	3.200000048	86.09999847	64	16.7219696	98.81999969	1.118700027	161.9853973	83.19000244	41.36619949	101.6757965	1.159999967	4.699999809	5.602799892	32.79999924	26	NA	63	male	½á»é	Ð¡Ñ§¼°ÒÔÏÂ	³ÇÕò	ÓÐÐ©ÂúÒâ	NA	ÒÑ½äÑÌ	None of these	8	10	5	1	16	2	2	2	2	2	2	2	2	2	1	2	2	1	2	11	ÒÖÓô
919	46746302002	23050.61523	1	4.900000095	87.40000153	108	18.62664986	99	0.892700016	187.5010071	156.6450043	49.87139893	101.2891998	0.419999987	4.800000191	3.956399918	28.29999924	20.70000076	NA	57	female	½á»é	Ð¡Ñ§¼°ÒÔÏÂ	³ÇÕò	ÓÐÐ©ÂúÒâ	²»ÂúÒâ	²»³éÑÌ	None of these	3	NA	4	0	NA	2	2	2	2	2	2	2	2	2	2	2	2	1	2	19	ÒÖÓô
920	46746303002	23307.44727	1	5.199999809	88.30000305	83	13.41679001	108.3600006	0.768400013	155.0265961	73.45500183	56.4435997	82.34580231	0.569999993	4.699999809	4.079040051	30.60000038	22	0.99000001	47	female	½á»é	Ð¡Ñ§¼°ÒÔÏÂ	³ÇÕò	ÂúÒâ	Ò»°ã	²»³éÑÌ	None of these	5	4	4	1	9	1	2	2	2	2	2	2	2	1	2	2	2	2	2	11	ÒÖÓô
921	46746304001	23019.75	1	4.400000095	91	105	12.4084301	108.1800003	0.892700016	289.9500122	459.3150024	31.70120049	137.6295929	0.670000017	5.099999905	4.542719841	26.79999924	19.5	NA	60	female	½á»é	Ð¡Ñ§¼°ÒÔÏÂ	³ÇÕò	ÓÐÐ©ÂúÒâ	NA	²»³éÑÌ	Drink but less than once a month	6	NA	6	1	NA	2	2	2	2	2	2	2	2	2	2	2	2	2	2	1	²»ÒÖÓô
922	46746304002	23134.61328	1	5.099999905	89.69999695	90	8.599069595	95.76000214	0.711899996	190.5937958	94.69499969	44.07239914	118.686203	4.579999924	5.300000191	5.327280045	38.79999924	26	1.279999971	67	male	½á»é	¸ßÖÐ	³ÇÕò	ÓÐÐ©ÂúÒâ	NA	³éÑÌ	None of these	9	9	7	1	17	2	2	2	2	2	2	2	2	2	1	2	2	1	2	1	²»ÒÖÓô
923	46746305001	45903.41016	1	4.5	88.30000305	131	17.47823906	100.8000031	0.723200023	184.0216064	71.68499756	57.99000168	112.8871994	0.449999988	4.699999809	3.64560008	30.5	18.5	0.99000001	65	female	¶À¾Ó	Ð¡Ñ§¼°ÒÔÏÂ	³ÇÕò	ÂúÒâ	Ò»°ã	²»³éÑÌ	None of these	6	NA	3	1	NA	2	2	2	2	2	2	2	2	2	1	2	2	2	2	10	ÒÖÓô
924	46746306001	23076.94531	1	9.600000381	90	112	9.915539742	110.3399963	0.610199988	208.3773956	131.8650055	71.9076004	109.7944031	0.790000021	4.900000095	3.494400024	33.09999847	21.29999924	0.99000001	60	female	½á»é	Ð¡Ñ§¼°ÒÔÏÂ	³ÇÕò	ÂúÒâ	Ò»°ã	²»³éÑÌ	None of these	8	NA	2	0	NA	2	2	2	2	2	2	2	2	2	2	2	2	1	2	6	²»ÒÖÓô
925	46746306002	23197.80273	1	5.599999905	92.59999847	118	19.6910305	106.1999969	1.129999995	189.0473938	96.46499634	52.57759857	116.3666	19.07999992	5.400000095	5.377679825	29.39999962	22.10000038	NA	64	male	½á»é	Ð¡Ñ§¼°ÒÔÏÂ	³ÇÕò	ÂúÒâ	NA	³éÑÌ	None of these	8	NA	2	0	NA	2	2	2	2	2	2	2	2	2	2	2	2	1	2	7	²»ÒÖÓô
926	46746307001	23133.625	1	3.200000048	87.90000153	117	13.92096996	102.4199982	1.096099973	164.6916046	76.99500275	51.8044014	98.1964035	1.5	5.599999905	7.761600018	28.10000038	20.10000038	1.539999962	68	male	½á»é	¸ßÖÐ	³ÇÕò	ÂúÒâ	NA	³éÑÌ	None of these	8	6	5	1	12	1	2	2	2	2	2	1	2	1	2	2	2	2	2	10	ÒÖÓô
927	46746307002	23073.5	1	5.800000191	95.09999847	120	9.887530327	102.4199982	0.802299976	195.2330017	146.9100037	37.88679886	125.2584	2.029999971	5	3.774960041	35.20000076	26.60000038	NA	64	female	½á»é	Ð¡Ñ§¼°ÒÔÏÂ	³ÇÕò	ÂúÒâ	Ò»°ã	²»³éÑÌ	None of these	6	NA	6	1	NA	1	2	2	2	2	1	2	2	2	2	2	2	1	2	10	ÒÖÓô
928	46746308001	23048.6543	1	4.5	87.80000305	81	15.62957954	95.58000183	0.915300012	161.212204	124.7850037	57.60340118	78.09320068	2.640000105	5.300000191	5.063519955	29	22	NA	59	female	½á»é	Ð¡Ñ§¼°ÒÔÏÂ	³ÇÕò	²»ÂúÒâ	NA	²»³éÑÌ	None of these	1	NA	4	0	NA	1	2	1	2	1	1	1	2	2	1	2	2	1	2	29	ÒÖÓô
929	46746308002	23135.66016	1	4.400000095	74.40000153	133	11.79220963	95.22000122	0.892700016	188.2742004	83.19000244	45.23220062	128.3511963	0.330000013	5.099999905	4.141200066	27.5	19.39999962	0.949999988	61	male	½á»é	Ð¡Ñ§¼°ÒÔÏÂ	³ÇÕò	²»ÂúÒâ	NA	³éÑÌ	Drink more than once a month	5	NA	3	1	NA	2	2	1	2	1	1	2	2	2	2	2	2	2	2	19	ÒÖÓô
930	46746309001	23050.61523	1	5.699999809	84	93	7.982850075	95.76000214	0.723200023	207.990799	102.6600037	45.61880112	133.3769989	3.700000048	5.199999809	4.006800175	29.89999962	22.29999924	1.139999986	57	female	½á»é	Ð¡Ñ§¼°ÒÔÏÂ	³ÇÕò	ÓÐÐ©ÂúÒâ	Ò»°ã	²»³éÑÌ	None of these	8	NA	6	1	NA	2	2	2	2	2	2	2	2	2	2	2	2	1	2	10	ÒÖÓô
931	46746309002	23135.66016	1	5.699999809	83.40000153	107	9.971559525	122.0400009	0.836199999	157.7328033	86.73000336	38.65999985	95.87680054	7.960000038	5.199999809	4.062240124	29.60000038	22.5	1.149999976	61	male	½á»é	Ð¡Ñ§¼°ÒÔÏÂ	³ÇÕò	ÂúÒâ	NA	³éÑÌ	None of these	8	8	5	1	14	1	2	2	2	2	1	2	1	2	2	2	2	2	2	19	ÒÖÓô
932	46746310001	23306.04883	1	3.900000095	41.59999847	142	19.01878929	95.04000092	0.757099986	155.4131927	65.48999786	46.00540161	101.2891998	4.760000229	5	4.351200104	26.5	15.69999981	0.99000001	48	female	½á»é	Ð¡Ñ§¼°ÒÔÏÂ	³ÇÕò	ÂúÒâ	NA	²»³éÑÌ	None of these	9	NA	7	1	NA	1	1	1	2	2	2	2	2	2	2	2	2	2	2	5	²»ÒÖÓô
933	46746311001	23193.55078	1	3.299999952	69.90000153	226	11.73618984	93.95999908	0.689300001	159.665802	106.1999969	43.29919815	92.3973999	0.25999999	4.800000191	2.434319973	24.29999924	13.60000038	0.790000021	45	female	¶À¾Ó	Ð¡Ñ§¼°ÒÔÏÂ	³ÇÕò	ÓÐÐ©ÂúÒâ	NA	²»³éÑÌ	None of these	3	NA	3	1	NA	2	2	2	2	2	2	2	2	2	1	2	2	2	2	23	ÒÖÓô
934	46746314001	23048.6543	1	4.5	86.5	118	12.32439995	96.48000336	0.791000009	259.4085999	415.0650024	48.32500076	116.3666	0.400000006	5.5	5.569200039	29.5	21.70000076	0.970000029	59	female	½á»é	Ð¡Ñ§¼°ÒÔÏÂ	³ÇÕò	ÓÐÐ©ÂúÒâ	Ò»°ã	²»³éÑÌ	None of these	8	NA	5	0	NA	2	2	2	2	2	2	2	2	2	2	2	2	2	2	19	ÒÖÓô
935	46746314002	23133.28711	1	6.099999905	82.5	107	12.43644047	92.87999725	0.858799994	149.2276001	146.0249939	45.23220062	73.84059906	0.439999998	4.800000191	4.245359898	27.29999924	21.20000076	1.059999943	63	male	½á»é	Ð¡Ñ§¼°ÒÔÏÂ	³ÇÕò	ÓÐÐ©ÂúÒâ	NA	³éÑÌ	None of these	3	4	5	1	10	2	2	2	2	2	2	2	2	2	2	2	2	2	2	23	ÒÖÓô
936	46746315001	23330.32227	1	5	90.59999847	105	10.05558968	100.4400024	0.881399989	194.0731964	177	48.32500076	109.0212021	0.99000001	5.099999905	4.085760117	29.20000076	21.10000038	1.039999962	47	female	½á»é	³õÖÐ	³ÇÕò	ÓÐÐ©ÂúÒâ	NA	²»³éÑÌ	None of these	9	NA	5	1	NA	1	2	2	2	2	2	2	2	2	2	2	2	2	2	6	²»ÒÖÓô
937	46746315002	23564.5332	1	5.400000095	91.40000153	113	11.87623978	116.2799988	1.265599966	211.0836029	246.0299988	33.24760056	111.3407974	0.620000005	5	5.055119991	32.90000153	24.60000038	1.070000052	50	male	½á»é	³õÖÐ	³ÇÕò	ÓÐÐ©ÂúÒâ	NA	³éÑÌ	Drink but less than once a month	8	NA	5	1	NA	2	2	2	2	2	2	2	2	2	2	2	2	1	2	4	²»ÒÖÓô
938	46746316001	23021.40234	1	6.400000095	86.30000305	158	8.655090332	128.3399963	0.881399989	177.0628052	89.38500214	64.94879913	93.55719757	0.460000008	4.800000191	5.29031992	28.79999924	17.10000038	1.190000057	56	female	¶À¾Ó	Ð¡Ñ§¼°ÒÔÏÂ	³ÇÕò	ÂúÒâ	²»ÂúÒâ	²»³éÑÌ	None of these	3	NA	4	0	NA	1	2	2	2	2	2	2	2	2	2	2	2	1	2	23	ÒÖÓô
939	46746317002	23091.11133	1	3.299999952	81.30000305	128	11.14797974	93.05999756	0.847500026	200.2588043	97.34999847	52.19100189	129.8975983	0.790000021	4.800000191	4.561200142	23.79999924	16.5	0.879999995	50	female	½á»é	Ð¡Ñ§¼°ÒÔÏÂ	³ÇÕò	ÂúÒâ	²»ÂúÒâ	²»³éÑÌ	None of these	8	3	5	1	9	2	2	2	2	2	2	2	2	2	2	2	2	2	2	6	²»ÒÖÓô
940	46746318002	23079.74805	1	4.199999809	94.09999847	133	9.83150959	175.3200073	0.802299976	123.711998	141.6000061	51.4178009	35.9538002	0.200000003	4.800000191	3.23232007	35.79999924	20.29999924	0.930000007	68	male	½á»é	Ð¡Ñ§¼°ÒÔÏÂ	³ÇÕò	ÂúÒâ	ÂúÒâ	³éÑÌ	None of these	9	10	4	1	15	2	2	2	2	2	2	2	2	2	2	2	2	1	2	3	²»ÒÖÓô
941	46746319001	23075.16602	1	4.900000095	88.19999695	123	10.61579037	99.90000153	0.689300001	217.2691956	120.3600006	58.37659836	129.8975983	0.360000014	4.900000095	3.97487998	30.29999924	18.89999962	0.920000017	62	female	½á»é	Ð¡Ñ§¼°ÒÔÏÂ	³ÇÕò	ÓÐÐ©ÂúÒâ	NA	²»³éÑÌ	None of these	8	NA	5	0	NA	2	2	2	2	2	2	2	2	2	2	2	2	1	2	11	ÒÖÓô
942	46746320002	23039.94336	1	4.400000095	91.09999847	88	6.806429863	102.2399979	0.723200023	164.3049927	107.9700012	43.29919815	99.35620117	1.720000029	5.199999809	4.179840088	33.29999924	24.29999924	0.860000014	64	female	½á»é	Ð¡Ñ§¼°ÒÔÏÂ	³ÇÕò	ÓÐÐ©ÂúÒâ	NA	²»³éÑÌ	None of these	3	8	5	1	14	2	2	2	2	2	2	2	2	2	2	2	2	2	2	5	²»ÒÖÓô
943	46746321002	23901.8125	1	5.199999809	87.59999847	122	10.89589024	84.23999786	0.926599979	190.5937958	115.9349976	42.13940048	122.938797	1.120000005	4.699999809	5.601119995	29.5	21.5	NA	46	male	½á»é	³õÖÐ	³ÇÕò	²»ÂúÒâ	Ò»°ã	³éÑÌ	Drink but less than once a month	6	9	4	1	14	2	2	2	2	2	2	2	2	1	1	2	2	2	2	9	²»ÒÖÓô
944	46746322001	23021.35156	1	3.599999905	89.59999847	87	15.88167	105.1200027	0.791000009	209.9237976	81.41999817	62.24259949	127.1913986	1.480000019	4.900000095	3.065999985	30.5	22.39999962	1.149999976	57	female	¶À¾Ó	Ð¡Ñ§¼°ÒÔÏÂ	³ÇÕò	ÂúÒâ	NA	²»³éÑÌ	None of these	8	NA	4	1	NA	2	2	2	2	2	1	2	2	2	2	2	2	2	2	5	²»ÒÖÓô
945	46746323001	23304.69141	1	4.099999905	86.19999695	98	16.27380943	88.73999786	0.768400013	180.1555939	124.7850037	49.48479843	107.4748001	0.310000002	4.900000095	3.522959948	28	21.20000076	0.939999998	49	female	½á»é	Ð¡Ñ§¼°ÒÔÏÂ	³ÇÕò	ÂúÒâ	NA	²»³éÑÌ	None of these	9	NA	4	0	NA	2	2	2	2	2	2	2	2	2	2	2	2	2	2	4	²»ÒÖÓô
946	46746324001	23133.28711	1	5.900000095	87.5	149	11.45608997	87.30000305	1.005699992	155.0265961	68.14499664	51.4178009	88.53140259	0.419999987	4.800000191	5.033279896	35.20000076	21.5	1.450000048	63	male	½á»é	Ð¡Ñ§¼°ÒÔÏÂ	³ÇÕò	ÓÐÐ©ÂúÒâ	NA	³éÑÌ	Drink but less than once a month	7	NA	6	0	NA	1	2	2	2	2	2	2	2	2	2	2	2	1	2	7	²»ÒÖÓô
947	46746324002	23050.61523	1	5.599999905	86.09999847	210	14.45316029	97.73999786	0.994400024	189.4340057	80.53500366	67.65499878	105.9283981	0.519999981	5	4.998000145	30.29999924	18.5	1.269999981	57	female	½á»é	Ð¡Ñ§¼°ÒÔÏÂ	³ÇÕò	ÂúÒâ	Ò»°ã	²»³éÑÌ	None of these	3	NA	4	1	NA	1	2	2	2	2	2	2	2	2	2	2	2	1	2	22	ÒÖÓô
948	46746325001	23411.94727	1	5.300000191	91	134	12.4084301	95.22000122	0.937900007	170.4906006	68.14499664	49.09820175	109.7944031	3.230000019	4.900000095	4.379759789	34.90000153	21.5	1.149999976	59	male	½á»é	³õÖÐ	³ÇÕò	ÓÐÐ©ÂúÒâ	Ò»°ã	ÒÑ½äÑÌ	Drink but less than once a month	7	8	5	1	14	1	2	2	2	2	2	2	2	2	2	2	2	2	2	18	ÒÖÓô
949	46746325002	22995.55859	1	5.300000191	92.40000153	191	11.76420021	91.80000305	0.700600028	148.4544067	167.2649994	32.08779907	82.34580231	0.560000002	5	3.388560057	29.89999962	16	1.00999999	57	female	½á»é	Ð¡Ñ§¼°ÒÔÏÂ	³ÇÕò	ÓÐÐ©ÂúÒâ	²»ÂúÒâ	²»³éÑÌ	None of these	6	NA	4	1	NA	2	2	2	2	2	2	2	2	2	1	2	2	1	2	17	ÒÖÓô
950	46746326001	22993.10938	1	3.799999952	86.80000305	123	11.76420021	141.4799957	0.757099986	183.2483978	143.3699951	45.61880112	109.7944031	1.25	6.900000095	2.998800039	26.79999924	19.70000076	0.980000019	64	female	¶À¾Ó	Ð¡Ñ§¼°ÒÔÏÂ	³ÇÕò	ÂúÒâ	NA	²»³éÑÌ	None of these	8	NA	1	0	NA	1	2	2	2	2	2	2	2	2	2	2	2	2	2	21	ÒÖÓô
951	46746327001	23895.87695	1	4.099999905	107.6999969	123	12.38041973	96.30000305	1.050899982	197.9391937	288.5100098	28.60840034	98.58300018	1.25999999	4.800000191	6.25632	43.90000153	27.20000076	NA	49	male	½á»é	³õÖÐ	³ÇÕò	ÂúÒâ	NA	³éÑÌ	Drink but less than once a month	3	7	5	1	13	1	2	2	2	2	2	2	2	2	2	2	2	1	2	4	²»ÒÖÓô
952	46746327002	23263.18945	1	4.699999809	74.5	248	7.310609818	90.72000122	0.610199988	194.4597931	106.1999969	62.24259949	108.6345978	0.25	4.800000191	2.871119976	28.79999924	15.39999962	0.660000026	48	female	½á»é	Ð¡Ñ§¼°ÒÔÏÂ	³ÇÕò	ÂúÒâ	NA	²»³éÑÌ	None of these	9	NA	6	1	NA	2	2	2	2	2	2	2	2	2	2	2	2	2	2	7	²»ÒÖÓô
953	46746328001	23393.55469	1	3.599999905	81.90000153	153	12.21236038	107.6399994	0.655399978	217.6558075	83.19000244	76.16020203	120.2325974	6.300000191	5.300000191	3.138240099	32	20	1.080000043	70	female	¶À¾Ó	Ð¡Ñ§¼°ÒÔÏÂ	³ÇÕò	ÂúÒâ	²»ÂúÒâ	²»³éÑÌ	None of these	8	9	4	0	13	2	2	2	2	2	1	2	1	2	1	2	2	2	2	17	ÒÖÓô
954	51606101001	17335.31055	1	3.769999981	75.33999634	172	22.23994064	97.19999695	0.542400002	138.4028015	99.12000275	39.04660034	83.50559998	0.519999981	5.400000095	3.203759909	36.31999969	11.30000019	0.939999998	69	female	½á»é	Ð¡Ñ§¼°ÒÔÏÂ	³ÇÕò	ÂúÒâ	²»ÂúÒâ	²»³éÑÌ	Drink more than once a month	8	NA	1	0	NA	2	2	2	2	2	2	2	2	2	2	2	2	1	2	NA	NA
955	51606101002	17861.36133	1	5.300000191	77.16000366	174	13.69688988	93.95999908	0.587599993	225.0012054	55.75500107	63.01580048	162.758606	0.579999983	5	4.477200031	31	13.5	1	72	male	½á»é	Ð¡Ñ§¼°ÒÔÏÂ	³ÇÕò	ÂúÒâ	²»ÂúÒâ	³éÑÌ	Drink more than once a month	6	NA	0	0	NA	2	2	2	2	2	2	2	2	2	2	2	2	2	2	8	²»ÒÖÓô
956	51606102001	18467.10352	1	5.449999809	75.91000366	123	20.95148087	103.8600006	0.50849998	199.098999	77.87999725	50.64459991	137.6295929	0.769999981	5.699999809	4.072319984	23.95999908	10.30000019	1.090000033	75	female	¶À¾Ó	Ð¡Ñ§¼°ÒÔÏÂ	³ÇÕò	²»ÂúÒâ	NA	²»³éÑÌ	None of these	4	NA	0	NA	NA	2	2	2	2	2	2	2	2	2	1	2	2	1	2	23	ÒÖÓô
957	51606103001	18052.03906	1	3.779999971	76.18000031	119	24.34069061	73.62000275	0.610199988	157.7328033	98.23500061	75.00039673	64.56220245	1.860000014	4.599999905	3.697679996	26.77000046	11.19999981	1.169999957	78	male	¶À¾Ó	Ð¡Ñ§¼°ÒÔÏÂ	³ÇÕò	ÂúÒâ	NA	³éÑÌ	Drink more than once a month	2	NA	2	0	NA	2	2	2	2	2	2	2	2	2	2	2	2	1	2	3	²»ÒÖÓô
958	51606104001	17964.47852	1	6.090000153	75.16999817	152	17.33819008	97.73999786	0.711899996	179.3824005	67.26000214	53.35079956	115.593399	3.079999924	5.5	4.320960045	29.57999992	12.80000019	1.220000029	75	male	½á»é	Ð¡Ñ§¼°ÒÔÏÂ	³ÇÕò	ÓÐÐ©ÂúÒâ	Ò»°ã	³éÑÌ	Drink more than once a month	8	9	3	0	12	2	2	2	2	2	2	2	2	2	2	2	2	2	2	7	²»ÒÖÓô
959	51606104002	18841.72266	1	5.070000172	76.94999695	177	9.355340004	107.0999985	0.531099975	172.4235992	78.76499939	69.20140076	94.33039856	0.75	5.5	3.358319998	25.85000038	11	1.029999971	74	female	½á»é	Ð¡Ñ§¼°ÒÔÏÂ	³ÇÕò	ÓÐÐ©ÂúÒâ	ÂúÒâ	²»³éÑÌ	Drink more than once a month	6	NA	2	0	NA	2	2	2	2	2	2	2	2	2	2	2	2	2	2	10	ÒÖÓô
960	51606106001	35501.73828	1	5.880000114	73.33000183	203	20.08316994	100.2600021	0.768400013	205.2846069	79.65000153	49.48479843	141.4956055	0.620000005	5.5	3.942960024	33.77000046	14.60000038	0.930000007	60	male	¶À¾Ó	Ð¡Ñ§¼°ÒÔÏÂ	³ÇÕò	ÓÐÐ©ÂúÒâ	Ò»°ã	³éÑÌ	Drink more than once a month	3	9	2	1	12	2	2	2	2	2	2	2	2	2	1	2	2	1	2	5	²»ÒÖÓô
961	51606107001	17751.21289	1	4.340000153	72.23000336	137	15.90968037	86.40000153	0.542400002	209.5372009	47.79000092	77.70659637	125.2584	1.470000029	5	4.549439907	27.51000023	12	0.939999998	68	male	½á»é	³õÖÐ	³ÇÕò	ÓÐÐ©ÂúÒâ	²»ÂúÒâ	ÒÑ½äÑÌ	Drink more than once a month	5	8	4	0	12	2	2	2	2	2	2	1	2	1	2	2	1	NA	NA	7	²»ÒÖÓô
962	51606107002	17216.00391	1	7.110000134	71.06999969	235	11.62415028	100.9800034	0.50849998	210.3103943	82.30500031	87.7582016	115.2068024	1.480000019	5	3.282720089	30.51000023	12.89999962	0.839999974	67	female	½á»é	Ð¡Ñ§¼°ÒÔÏÂ	³ÇÕò	ÓÐÐ©ÂúÒâ	²»ÂúÒâ	²»³éÑÌ	None of these	7	10	3	1	14	2	2	2	2	1	2	2	2	1	2	2	2	1	1	6	²»ÒÖÓô
963	51606108002	17525.85352	1	4.840000153	73.27999878	155	20.95148087	94.5	0.542400002	206.444397	103.5449982	48.71160126	141.8822021	1.230000019	5.800000191	4.127759933	28.37999916	12.39999962	1.269999981	62	female	½á»é	Ð¡Ñ§¼°ÒÔÏÂ	³ÇÕò	²»ÂúÒâ	NA	²»³éÑÌ	Drink more than once a month	4	NA	2	1	NA	2	2	2	2	2	2	2	2	2	1	2	2	1	2	14	ÒÖÓô
964	51606110001	17153.80859	1	6.300000191	69.76000214	163	19.3549099	113.4000015	0.50849998	246.6508026	87.61499786	69.97460175	170.8771973	1.539999962	5.800000191	2.738399982	27.70999908	11.69999981	0.75999999	68	female	¶À¾Ó	Ð¡Ñ§¼°ÒÔÏÂ	³ÇÕò	ÓÐÐ©ÂúÒâ	Ò»°ã	²»³éÑÌ	None of these	5	4	0	1	5	1	2	2	2	2	2	2	2	2	1	2	2	2	2	7	²»ÒÖÓô
965	51606111001	17592.95703	1	4.329999924	76.91999817	197	19.27087975	98.63999939	0.745800018	182.8618011	60.18000031	63.78900146	109.7944031	15.81000042	5.5	4.877039909	26.29999924	11.5	1.090000033	69	male	¶À¾Ó	Ð¡Ñ§¼°ÒÔÏÂ	³ÇÕò	ÓÐÐ©ÂúÒâ	NA	³éÑÌ	None of these	4	NA	0	0	NA	1	2	2	2	2	2	1	2	2	1	2	2	2	2	3	²»ÒÖÓô
966	51606112001	17204.6543	1	5.380000114	69.55000305	152	15.62957954	83.87999725	0.610199988	191.3670044	58.40999985	73.45400238	110.1809998	4.079999924	5.5	3.83543992	28.04999924	11.69999981	NA	59	female	½á»é	Ð¡Ñ§¼°ÒÔÏÂ	³ÇÕò	ÓÐÐ©ÂúÒâ	ÂúÒâ	²»³éÑÌ	None of these	7	6	3	0	9	2	2	2	2	2	2	2	2	2	1	2	2	2	2	14	ÒÖÓô
967	51606115001	18009.24609	1	6.230000019	78.63999939	121	10.72782993	95.58000183	0.64410001	220.7485962	67.26000214	66.49520111	145.7481995	0.449999988	5.300000191	3.66576004	30.12999916	13.10000038	0.949999988	61	male	½á»é	Ð¡Ñ§¼°ÒÔÏÂ	³ÇÕò	ÓÐÐ©ÂúÒâ	ÂúÒâ	³éÑÌ	Drink more than once a month	4	NA	2	1	NA	2	2	2	2	2	2	2	2	2	2	2	2	2	2	14	ÒÖÓô
968	51606116001	17446.96094	1	6.050000191	73.11000061	318	25.96526909	129.0599976	0.903999984	162.758606	67.26000214	69.20140076	77.31999969	1.799999952	5.599999905	7.059360027	29.98999977	12.80000019	NA	67	male	½á»é	Ð¡Ñ§¼°ÒÔÏÂ	³ÇÕò	ÂúÒâ	Ò»°ã	ÒÑ½äÑÌ	Drink but less than once a month	6	9	2	0	11	2	2	2	2	1	2	2	2	2	2	2	2	1	2	6	²»ÒÖÓô
969	51606116002	17523.31641	1	9.149999619	72.98000336	230	17.19813919	98.27999878	0.338999987	202.191803	113.2799988	54.89720154	124.485199	4.429999828	5.300000191	2.172240019	26.93000031	11.89999962	0.810000002	63	female	½á»é	Ð¡Ñ§¼°ÒÔÏÂ	³ÇÕò	ÂúÒâ	Ò»°ã	²»³éÑÌ	None of these	7	2	0	NA	NA	2	2	2	2	2	2	2	2	2	1	2	2	1	2	6	²»ÒÖÓô
970	51606117001	17339.50195	1	4.46999979	75.06999969	110	19.10281944	96.66000366	0.745800018	154.2534027	76.11000061	66.49520111	78.47979736	0.75	5.300000191	4.275599957	28.32999992	12	1.309999943	67	female	½á»é	Ð¡Ñ§¼°ÒÔÏÂ	³ÇÕò	ÓÐÐ©ÂúÒâ	NA	²»³éÑÌ	None of these	5	NA	1	0	NA	2	2	2	2	2	2	1	2	2	2	2	2	1	2	23	ÒÖÓô
971	51606117002	17537.80469	1	5.090000153	71.81999969	164	13.52882957	110.3399963	0.542400002	148.4544067	32.74499893	90.85099792	49.87139893	0.449999988	5.400000095	4.552800179	29.46999931	12.5	0.99000001	69	male	½á»é	Ð¡Ñ§¼°ÒÔÏÂ	³ÇÕò	ÂúÒâ	²»ÂúÒâ	³éÑÌ	Drink more than once a month	7	NA	5	1	NA	2	2	2	2	1	2	2	2	2	1	2	2	1	2	10	ÒÖÓô
972	51606120001	17348.10352	1	4.28000021	76.01000214	166	24.84486961	93.23999786	0.542400002	166.6246033	61.06499863	68.04160309	92.3973999	0.800000012	5.400000095	4.033679962	28.53000069	12.10000038	NA	51	female	½á»é	Ð¡Ñ§¼°ÒÔÏÂ	³ÇÕò	ÓÐÐ©ÂúÒâ	Ò»°ã	²»³éÑÌ	None of these	4	NA	4	0	NA	1	NA	2	2	2	2	2	2	2	1	2	2	1	2	15	ÒÖÓô
973	51606121001	17752.39844	1	6.46999979	74.48000336	138	24.70482063	99	0.700600028	172.0370026	71.68499756	61.4693985	97.03659821	0.959999979	5.400000095	3.222239971	30.09000015	12.60000038	NA	61	male	½á»é	Ð¡Ñ§¼°ÒÔÏÂ	³ÇÕò	ÓÐÐ©ÂúÒâ	Ò»°ã	³éÑÌ	None of these	6	NA	3	1	NA	2	2	2	2	2	2	2	2	2	2	2	2	2	2	18	ÒÖÓô
974	51606121002	17204.6543	1	9.479999542	69.81999969	131	16.86202049	96.66000366	0.519800007	165.464798	86.73000336	45.23220062	105.9283981	34.81999969	5.699999809	4.493999958	27.20000076	11.30000019	0.980000019	59	female	½á»é	Ð¡Ñ§¼°ÒÔÏÂ	³ÇÕò	ÓÐÐ©ÂúÒâ	NA	²»³éÑÌ	None of these	6	NA	2	0	NA	2	2	2	2	2	2	2	2	2	1	2	2	2	2	13	ÒÖÓô
975	51606201002	20039.66211	1	6.070000172	71.88999939	208	9.663450241	97.91999817	0.395500004	171.6504059	83.19000244	61.08280182	96.65000153	0.980000019	4.699999809	2.980319977	30.03000069	13.89999962	0.930000007	50	female	½á»é	Ð¡Ñ§¼°ÒÔÏÂ	³ÇÕò	²»ÂúÒâ	Ò»°ã	²»³éÑÌ	Drink more than once a month	5	NA	4	0	NA	2	2	2	2	2	2	2	2	1	1	2	2	1	2	20	ÒÖÓô
976	51606202001	20429.125	1	6.28000021	69.26000214	126	18.45858955	104.7600021	0.655399978	144.5883942	54.86999893	58.76319885	76.16020203	2.74000001	5.099999905	3.72623992	28.87999916	14	1.279999971	74	male	½á»é	Ð¡Ñ§¼°ÒÔÏÂ	³ÇÕò	ÓÐÐ©ÂúÒâ	NA	³éÑÌ	None of these	4	10	3	0	13	2	2	2	2	2	2	2	2	2	1	2	2	1	2	10	ÒÖÓô
977	51606202002	21007.72852	1	6.039999962	71.61000061	160	17.42222023	100.4400024	0.451999992	196.7794037	69.91500092	61.08280182	127.9645996	2.230000019	5.599999905	2.98368001	30.88999939	13.19999981	0.860000014	72	female	½á»é	Ð¡Ñ§¼°ÒÔÏÂ	³ÇÕò	ÓÐÐ©ÂúÒâ	²»ÂúÒâ	²»³éÑÌ	None of these	6	NA	2	0	NA	2	2	2	2	2	2	2	2	2	2	2	2	1	2	11	ÒÖÓô
978	51606203001	19985.52539	1	5.300000191	66.30000305	145	13.83693981	82.08000183	0.870100021	212.2433929	100.0049973	79.25299835	106.7015991	1.470000029	4.800000191	3.366719961	29.06999969	13.89999962	NA	63	female	½á»é	Ð¡Ñ§¼°ÒÔÏÂ	³ÇÕò	ÓÐÐ©ÂúÒâ	NA	²»³éÑÌ	None of these	8	4	3	1	8	2	2	2	2	2	2	2	2	2	1	2	2	1	2	6	²»ÒÖÓô
979	51606203002	20363.32422	1	7.400000095	72.27999878	162	15.88167	116.8199997	0.791000009	169.7174072	91.15499878	38.65999985	115.2068024	2.210000038	5.300000191	5.179440022	33.88999939	16.70000076	NA	64	male	½á»é	Ð¡Ñ§¼°ÒÔÏÂ	³ÇÕò	ÓÐÐ©ÂúÒâ	NA	³éÑÌ	Drink more than once a month	5	NA	3	1	NA	1	2	2	2	2	2	2	2	2	1	2	2	2	2	5	²»ÒÖÓô
980	51606204001	20763.36719	1	5.550000191	71.76000214	262	11.40007019	100.9800034	0.50849998	209.1506042	76.11000061	70.74780273	124.485199	0.600000024	5.400000095	3.603600025	27.84000015	12.89999962	0.829999983	46	female	½á»é	Ð¡Ñ§¼°ÒÔÏÂ	³ÇÕò	ÓÐÐ©ÂúÒâ	NA	²»³éÑÌ	Drink more than once a month	8	NA	4	0	NA	2	2	2	2	2	2	2	2	2	1	2	2	2	1	16	ÒÖÓô
981	51606205001	20577.6875	1	4.670000076	76.87999725	220	25.29302979	96.83999634	0.451999992	244.3312073	136.2899933	59.92300034	165.464798	0.99000001	5	2.373840094	32.02000046	14.39999962	NA	45	female	½á»é	Ð¡Ñ§¼°ÒÔÏÂ	³ÇÕò	ÓÐÐ©ÂúÒâ	NA	²»³éÑÌ	None of these	6	NA	3	1	NA	2	2	2	2	2	2	2	2	2	2	2	2	1	2	7	²»ÒÖÓô
982	51606205002	22057.83984	1	6.710000038	74.11000061	305	14.70524979	104.7600021	0.734499991	181.3153992	160.1849976	36.72700119	114.8201981	1.450000048	5.300000191	4.549439907	39.36999893	18.29999924	NA	47	male	½á»é	Ð¡Ñ§¼°ÒÔÏÂ	³ÇÕò	NA	Ò»°ã	³éÑÌ	Drink but less than once a month	5	NA	0	NA	NA	2	NA	2	2	2	2	2	2	2	2	2	2	1	2	7	²»ÒÖÓô
983	51606206001	20304.66992	1	5.550000191	67.84999847	233	20.78342056	112.5	0.531099975	165.8513947	43.36500168	63.01580048	95.49019623	0.49000001	5	3.506160021	33.65000153	16.70000076	0.75999999	61	male	½á»é	Ð¡Ñ§¼°ÒÔÏÂ	³ÇÕò	²»ÂúÒâ	NA	²»³éÑÌ	Drink but less than once a month	5	4	4	1	9	2	2	2	2	2	2	2	2	1	1	2	1	1	2	24	ÒÖÓô
984	51606206002	20077.38672	1	11.32999992	67.81999969	172	18.57062912	106.7399979	0.50849998	281.8313904	147.7949982	83.1190033	167.3977966	0.75999999	5.300000191	2.449440002	27.21999931	12.39999962	0.949999988	57	female	½á»é	Ð¡Ñ§¼°ÒÔÏÂ	³ÇÕò	ÓÐÐ©ÂúÒâ	²»ÂúÒâ	²»³éÑÌ	None of these	5	4	6	0	10	2	2	2	2	2	2	2	2	2	1	2	1	1	2	NA	NA
985	51606207001	19795.42773	1	7.840000153	77.68000031	238	12.85659027	100.9800034	0.440699995	173.5834045	53.98500061	80.02619934	79.25299835	37.90999985	5.400000095	3.68592	25.01000023	11.10000038	1	65	female	¶À¾Ó	Ð¡Ñ§¼°ÒÔÏÂ	³ÇÕò	ÂúÒâ	NA	³éÑÌ	Drink more than once a month	5	NA	2	0	NA	1	2	2	2	2	2	2	2	2	1	2	2	1	2	16	ÒÖÓô
986	51606208001	20044.3125	1	5.289999962	73.94000244	285	13.33275986	106.5599976	0.429399997	238.9187927	194.6999969	59.53639984	138.4028015	0.889999986	5.199999809	3.304559946	31.79000092	14.5	0.589999974	64	female	½á»é	Ð¡Ñ§¼°ÒÔÏÂ	³ÇÕò	ÓÐÐ©ÂúÒâ	NA	²»³éÑÌ	None of these	8	NA	2	1	NA	2	2	2	2	2	2	2	2	2	1	2	2	1	2	12	ÒÖÓô
987	51606208002	20363.32422	1	3.609999895	74.16999817	128	15.34947968	106.0199966	0.64410001	167.3977966	89.38500214	76.93340302	79.63960266	0.340000004	4.800000191	3.415440083	25.04000092	12.10000038	0.970000029	64	male	½á»é	Ð¡Ñ§¼°ÒÔÏÂ	³ÇÕò	ÓÐÐ©ÂúÒâ	Ò»°ã	²»³éÑÌ	None of these	5	NA	3	1	NA	2	2	2	2	2	2	2	2	2	1	2	2	1	2	15	ÒÖÓô
988	51606209001	20943.13281	1	5.869999886	67.66000366	126	26.74954987	104.7600021	0.55369997	151.9338074	67.26000214	53.73740005	87.37159729	5.869999886	5.800000191	3.563280106	25.79999924	12	1.00999999	75	female	¶À¾Ó	Ð¡Ñ§¼°ÒÔÏÂ	³ÇÕò	ÓÐÐ©ÂúÒâ	Ò»°ã	²»³éÑÌ	None of these	4	NA	1	0	NA	2	2	2	2	2	2	1	2	2	2	2	2	1	1	17	ÒÖÓô
989	51606210001	20943.13281	1	10.97000027	68	304	15.37749004	111.2399979	0.497200012	204.897995	99.12000275	65.72200012	121.7789993	1.190000057	6.5	3.662400007	26.19000053	12.5	1.100000024	75	female	¶À¾Ó	Ð¡Ñ§¼°ÒÔÏÂ	³ÇÕò	ÓÐÐ©ÂúÒâ	²»ÂúÒâ	²»³éÑÌ	None of these	1	NA	3	0	NA	1	2	2	2	2	2	2	2	1	2	2	2	2	2	22	ÒÖÓô
990	51606211001	20753.37109	1	4.619999886	75.33999634	203	23.69646072	87.48000336	0.666700006	205.6712036	56.63999939	64.94879913	129.8975983	3.349999905	4.900000095	2.222640038	26.11000061	11.5	0.870000005	48	female	½á»é	Ð¡Ñ§¼°ÒÔÏÂ	³ÇÕò	ÓÐÐ©ÂúÒâ	²»ÂúÒâ	³éÑÌ	None of these	8	7	3	0	10	2	2	2	2	2	2	2	2	2	1	2	2	2	2	8	²»ÒÖÓô
991	51606211002	21116.2168	1	14.64000034	68.34999847	391	22.32397079	136.9799957	0.700600028	181.3153992	162.8399963	54.89720154	84.66539764	8.81000042	6.400000095	3.578399897	29.04000092	11.80000019	1.120000005	53	male	½á»é	Ð¡Ñ§¼°ÒÔÏÂ	³ÇÕò	ÓÐÐ©ÂúÒâ	NA	³éÑÌ	None of these	5	5	0	0	5	2	2	1	1	2	2	2	2	2	2	2	2	1	2	17	ÒÖÓô
992	51606212001	29883.81641	1	4.510000229	60.79000092	150	9.803500175	94.31999969	0.564999998	239.3054047	107.9700012	71.13439941	150.7740021	1.169999957	5.400000095	4.336080074	29.01000023	11.19999981	0.980000019	68	female	½á»é	Ð¡Ñ§¼°ÒÔÏÂ	³ÇÕò	²»ÂúÒâ	NA	²»³éÑÌ	None of these	5	8	2	0	10	1	1	1	2	1	2	2	2	2	2	2	2	1	2	21	ÒÖÓô
993	51606212002	30233.56445	1	8.020000458	80.13999939	167	23.94854927	93.59999847	0.587599993	231.9600067	53.09999847	97.42320251	121.3924026	2.559999943	5.5	4.470479965	28.07999992	12.30000019	0.920000017	68	male	½á»é	Ð¡Ñ§¼°ÒÔÏÂ	³ÇÕò	ÓÐÐ©ÂúÒâ	²»ÂúÒâ	ÒÑ½äÑÌ	Drink more than once a month	3	9	2	0	11	2	2	2	2	2	2	2	2	2	2	2	1	1	2	18	ÒÖÓô
994	51606213001	20094.70117	1	8.470000267	69.36000061	204	10.58778	95.40000153	0.531099975	133.7635956	160.1849976	33.63420105	64.94879913	9.289999962	5.5	3.978240013	30.11000061	14.30000019	NA	66	male	½á»é	Ð¡Ñ§¼°ÒÔÏÂ	³ÇÕò	²»ÂúÒâ	²»ÂúÒâ	²»³éÑÌ	None of these	4	NA	3	0	NA	1	2	2	2	2	2	2	2	2	1	2	2	1	2	19	ÒÖÓô
995	51606213002	20143.64844	1	4.980000019	59.72000122	240	12.63251019	100.6200027	0.531099975	137.2429962	117.7050018	43.68579865	66.1085968	2.210000038	5	3.023999929	24.68000031	9.399999619	1	60	female	½á»é	Ð¡Ñ§¼°ÒÔÏÂ	³ÇÕò	²»ÂúÒâ	²»ÂúÒâ	²»³éÑÌ	None of these	1	NA	2	0	NA	2	2	2	2	2	2	2	2	2	1	NA	2	NA	2	17	ÒÖÓô
996	51606214001	40112.25391	1	6.119999886	71.40000153	243	10.83987045	112.8600006	0.519800007	236.2126007	84.95999908	51.8044014	167.3977966	1.389999986	5.599999905	2.612400055	28.86000061	13.5	0.860000014	60	female	½á»é	Ð¡Ñ§¼°ÒÔÏÂ	³ÇÕò	ÓÐÐ©ÂúÒâ	²»ÂúÒâ	²»³éÑÌ	None of these	7	6	4	1	11	2	2	2	2	2	2	2	2	1	2	2	2	2	2	NA	NA
997	51606214002	40617.97656	1	5.710000038	70.33999634	228	25.06895065	243.1799927	NA	298.8417969	1904.52002	9.278400421	NA	0.699999988	4.800000191	7.067759991	29.05999947	14	NA	60	male	½á»é	Ð¡Ñ§¼°ÒÔÏÂ	³ÇÕò	ÂúÒâ	NA	³éÑÌ	Drink more than once a month	8	6	4	0	10	2	2	2	2	1	2	2	2	2	2	2	2	1	1	3	²»ÒÖÓô
998	51606215001	20274.82813	1	5.449999809	72.93000031	218	32.74369049	180.1799927	0.745800018	194.846405	98.23500061	57.60340118	112.8871994	1	5.300000191	6.568799973	29.71999931	13.69999981	0.959999979	76	male	¶À¾Ó	Ð¡Ñ§¼°ÒÔÏÂ	³ÇÕò	ÂúÒâ	NA	²»³éÑÌ	None of these	1	NA	0	0	NA	2	2	2	2	2	2	2	2	2	2	2	2	2	1	18	ÒÖÓô
999	51606217001	20352.05273	1	5.269999981	78.36000061	118	21.25959015	121.6800003	0.677999973	214.1764069	59.29499817	85.43859863	111.7274017	41.20000076	5.400000095	4.15967989	29.89999962	13.39999962	NA	63	male	¶À¾Ó	Ð¡Ñ§¼°ÒÔÏÂ	³ÇÕò	ÓÐÐ©ÂúÒâ	NA	³éÑÌ	Drink more than once a month	5	NA	0	0	NA	2	2	2	2	2	2	2	2	2	2	2	2	1	2	15	ÒÖÓô
1000	51606218001	20817.89844	1	4.739999771	72.83000183	224	9.21529007	111.5999985	0.418099999	189.4340057	86.73000336	66.49520111	109.0212021	0.800000012	5.599999905	3.662400007	28.48999977	12.60000038	0.829999983	73	female	¶À¾Ó	Ð¡Ñ§¼°ÒÔÏÂ	³ÇÕò	ÓÐÐ©ÂúÒâ	Ò»°ã	²»³éÑÌ	None of these	7	7	2	0	9	2	2	2	2	2	2	2	2	2	2	2	2	1	2	6	²»ÒÖÓô
1001	51606219001	20797.69727	1	5.119999886	74.16000366	157	11.68017006	112.1399994	0.395500004	158.5059967	64.60500336	66.88179779	75.38700104	0.819999993	5.300000191	2.687999964	25.38999939	11.39999962	0.920000017	70	female	½á»é	Ð¡Ñ§¼°ÒÔÏÂ	³ÇÕò	²»ÂúÒâ	²»ÂúÒâ	²»³éÑÌ	None of these	7	NA	2	0	NA	2	2	2	2	2	2	2	2	2	1	2	2	1	2	10	ÒÖÓô
1002	51606219002	20355.32813	1	4.53000021	65.77999878	349	14.76126957	99.90000153	0.576300025	171.6504059	58.40999985	65.72200012	96.26339722	2.390000105	4.599999905	3.647279978	23.20999908	8.699999809	1.129999995	74	male	½á»é	Ð¡Ñ§¼°ÒÔÏÂ	³ÇÕò	ÓÐÐ©ÂúÒâ	Ò»°ã	³éÑÌ	Drink more than once a month	7	10	2	1	13	2	2	2	2	2	2	2	2	2	2	2	2	2	2	1	²»ÒÖÓô
1003	51606220001	20771.68945	1	8.06000042	69.76999664	227	26.72154045	146.1600037	0.779699981	174.3565979	74.33999634	59.92300034	100.1294022	0.670000017	5.400000095	4.047120094	35.59000015	11.60000038	0.99000001	56	male	½á»é	Ð¡Ñ§¼°ÒÔÏÂ	³ÇÕò	ÓÐÐ©ÂúÒâ	NA	³éÑÌ	Drink more than once a month	4	NA	2	0	NA	2	2	2	2	2	2	2	2	2	1	2	2	1	2	21	ÒÖÓô
1004	51606220002	20023.2793	1	4.860000134	69.73000336	173	12.15633965	99	0.542400002	195.2330017	115.9349976	80.79940033	90.46440125	0.5	5.400000095	3.084480047	28.12000084	13.10000038	0.839999974	54	female	½á»é	Ð¡Ñ§¼°ÒÔÏÂ	³ÇÕò	ÓÐÐ©ÂúÒâ	NA	²»³éÑÌ	None of these	5	NA	2	0	NA	2	2	2	2	2	2	2	2	2	1	2	2	1	2	9	²»ÒÖÓô
1005	51606221001	20943.23242	1	5.670000076	77.02999878	204	17.14212036	108.5400009	0.59890002	285.6973877	100.0049973	76.16020203	200.645401	0.519999981	5.400000095	3.55656004	26.23999977	12	1.00999999	74	female	¶À¾Ó	Ð¡Ñ§¼°ÒÔÏÂ	³ÇÕò	NA	NA	²»³éÑÌ	Drink but less than once a month	4	NA	0	0	NA	2	2	2	2	2	NA	2	2	2	1	2	2	1	1	24	ÒÖÓô
1006	51606222001	20292.82617	1	5.269999981	65.23000336	173	24.8168602	92.16000366	0.64410001	208.7640076	67.26000214	72.68080139	127.5780029	0.689999998	5.099999905	4.021920204	28.19000053	13.19999981	1.179999948	68	male	½á»é	³õÖÐ	³ÇÕò	ÓÐÐ©ÂúÒâ	²»ÂúÒâ	³éÑÌ	Drink more than once a month	5	10	5	1	16	2	2	2	2	2	2	2	2	2	1	2	2	1	2	19	ÒÖÓô
1007	51606222002	21012.33203	1	8.520000458	70.33000183	121	20.58735085	111.5999985	0.64410001	267.1405945	238.9499969	65.33540344	158.5059967	0.75999999	5.599999905	5.769120216	48.45000076	10.69999981	1.289999962	70	female	½á»é	Ð¡Ñ§¼°ÒÔÏÂ	³ÇÕò	NA	NA	²»³éÑÌ	None of these	8	NA	0	0	NA	1	2	2	2	2	2	NA	NA	1	1	2	2	1	2	28	ÒÖÓô
1008	51606223001	62485.21484	1	7.880000114	67.38999939	213	10.83987045	94.5	0.655399978	189.0473938	170.8049927	54.51060104	98.58300018	0.75999999	4.800000191	4.005119801	30.27000046	14.5	NA	45	female	½á»é	³õÖÐ	³ÇÕò	ÓÐÐ©ÂúÒâ	ÂúÒâ	²»³éÑÌ	None of these	7	5	2	0	7	2	2	2	2	2	2	2	2	2	2	2	2	1	2	8	²»ÒÖÓô
1009	51606224001	20768.61523	1	7.940000057	70.12000275	305	28.23407936	116.8199997	0.655399978	236.2126007	228.3300018	44.45899963	150.7740021	1.350000024	5.199999809	4.581359863	29.55999947	12.60000038	NA	45	female	½á»é	Ð¡Ñ§¼°ÒÔÏÂ	³ÇÕò	NA	NA	²»³éÑÌ	None of these	6	NA	0	0	NA	2	2	2	2	2	2	2	2	2	1	2	2	1	2	7	²»ÒÖÓô
1010	51606224002	21943.25	1	8.350000381	72.23000336	265	19.04680061	113.0400009	0.666700006	238.9187927	46.90499878	88.53140259	143.0420074	16.44000053	5.300000191	4.635119915	37.29999924	17.39999962	0.689999998	46	male	½á»é	Ð¡Ñ§¼°ÒÔÏÂ	³ÇÕò	ÓÐÐ©ÂúÒâ	Ò»°ã	³éÑÌ	Drink more than once a month	5	10	3	1	14	1	2	2	2	2	2	2	2	2	1	2	2	1	2	10	ÒÖÓô
1011	51606225001	19903.60742	1	8.869999886	65.55999756	237	26.46945	111.5999985	0.734499991	167.3977966	46.90499878	63.40240097	94.71700287	0.540000021	5	4.033679962	30.19000053	13.80000019	1.25	61	female	¶À¾Ó	Ð¡Ñ§¼°ÒÔÏÂ	³ÇÕò	ÓÐÐ©ÂúÒâ	NA	²»³éÑÌ	None of these	5	NA	2	0	NA	2	2	2	2	2	2	2	2	1	1	2	2	1	1	14	ÒÖÓô
1012	51606302001	33981.50781	1	8.100000381	86.54000092	367	15.37749004	96.48000336	0.802299976	167.7843933	68.14499664	52.19100189	107.0882034	0.790000021	5.199999809	5.591040134	30.85000038	10.69999981	1.50999999	73	male	½á»é	Ð¡Ñ§¼°ÒÔÏÂ	³ÇÕò	ÂúÒâ	Ò»°ã	²»³éÑÌ	None of these	6	9	4	0	13	2	2	2	2	2	2	2	2	2	2	NA	2	2	2	8	²»ÒÖÓô
1013	51606303001	30344.96484	1	5.300000191	83.30000305	197	12.18435001	99.36000061	0.587599993	167.7843933	184.9649963	44.45899963	85.43859863	0.920000017	4.800000191	4.270559788	32.43999863	11.60000038	0.829999983	57	female	½á»é	Ð¡Ñ§¼°ÒÔÏÂ	³ÇÕò	ÓÐÐ©ÂúÒâ	²»ÂúÒâ	²»³éÑÌ	None of these	8	NA	1	NA	NA	2	2	2	2	2	1	2	2	1	2	2	2	1	2	21	ÒÖÓô
1014	51606303002	36022.14453	1	5.130000114	83.91000366	232	22.04387093	91.08000183	0.723200023	171.6504059	47.79000092	52.96419907	110.1809998	4.25	5.400000095	3.055919886	36.25	13.80000019	NA	57	male	½á»é	Ð¡Ñ§¼°ÒÔÏÂ	³ÇÕò	ÓÐÐ©ÂúÒâ	Ò»°ã	³éÑÌ	None of these	7	NA	4	0	NA	2	2	2	2	2	2	2	2	2	2	2	2	2	2	15	ÒÖÓô
1015	51606305001	32651.71094	1	4.409999847	85.26999664	224	15.12539959	96.30000305	0.632799983	176.6761932	77.87999725	58.76319885	106.7015991	2.710000038	5.099999905	4.169760227	35.24000168	13	0.829999983	62	male	¶À¾Ó	Ð¡Ñ§¼°ÒÔÏÂ	³ÇÕò	ÓÐÐ©ÂúÒâ	NA	ÒÑ½äÑÌ	None of these	6	7	3	0	10	2	2	2	2	1	2	1	2	1	2	2	2	2	2	29	ÒÖÓô
1016	51606307002	31022.69336	1	6.039999962	84.54000092	324	19.3549099	87.12000275	0.621500015	164.3049927	85.84500122	47.55179977	95.10359955	12.97000027	5.300000191	4.880400181	32.25999832	11.60000038	1.169999957	69	female	½á»é	Ð¡Ñ§¼°ÒÔÏÂ	³ÇÕò	ÓÐÐ©ÂúÒâ	NA	²»³éÑÌ	None of these	4	NA	0	NA	NA	2	2	2	2	2	2	2	2	2	2	2	2	1	2	13	ÒÖÓô
1017	51606309001	33422.1875	1	7.400000095	83.11000061	322	16.07773972	96.48000336	0.689300001	185.9546051	85.84500122	59.92300034	112.1139984	1.100000024	5.400000095	6.24119997	36.04000092	13.10000038	1.379999995	82	male	½á»é	Ð¡Ñ§¼°ÒÔÏÂ	³ÇÕò	ÓÐÐ©ÂúÒâ	NA	³éÑÌ	Drink more than once a month	6	3	2	1	6	2	2	2	2	2	2	2	2	2	2	2	2	2	2	8	²»ÒÖÓô
1018	51606311001	36369.60547	1	4.400000095	85.61000061	134	17.59028053	88.73999786	0.531099975	169.7174072	83.19000244	70.74780273	85.82520294	0.649999976	5.199999809	3.712800026	32.29999924	11.39999962	0.920000017	48	female	½á»é	³õÖÐ	³ÇÕò	ÂúÒâ	NA	²»³éÑÌ	None of these	8	4	2	0	6	2	2	2	2	2	2	2	2	2	1	2	2	2	2	12	ÒÖÓô
1019	51606317002	35170.83594	1	6.639999866	80.58000183	333	17.50625038	103.3199997	0.531099975	202.9649963	84.95999908	60.69620132	126.8048019	0.340000004	5.300000191	4.263840199	32.65000153	11.80000019	1.039999962	46	female	½á»é	Ð¡Ñ§¼°ÒÔÏÂ	³ÇÕò	ÓÐÐ©ÂúÒâ	Ò»°ã	²»³éÑÌ	Drink more than once a month	5	NA	5	0	NA	2	2	2	2	2	2	2	2	1	2	2	2	1	2	3	²»ÒÖÓô
1020	51606320001	32857.37891	1	5.269999981	90.23999786	146	17.78635025	95.04000092	0.50849998	208.3773956	61.95000076	81.57260132	120.6192017	1.809999943	5	3.707760096	38.99000168	15.19999981	NA	60	male	½á»é	Ð¡Ñ§¼°ÒÔÏÂ	³ÇÕò	ÂúÒâ	Ò»°ã	³éÑÌ	Drink more than once a month	7	10	5	NA	NA	2	2	2	2	2	2	2	2	2	1	2	2	1	2	1	²»ÒÖÓô
1021	51606321001	38172.22656	1	6.110000134	81.62000275	257	11.48410034	100.0800018	0.406800002	200.2588043	67.26000214	59.53639984	132.9904022	0.560000002	5.400000095	3.37680006	31.92000008	11.5	0.839999974	73	female	½á»é	Ð¡Ñ§¼°ÒÔÏÂ	³ÇÕò	ÓÐÐ©ÂúÒâ	NA	²»³éÑÌ	None of these	6	NA	3	0	NA	2	2	2	2	2	2	2	2	2	2	2	2	2	2	13	ÒÖÓô
1022	51606321002	33972.22656	1	5.550000191	85.29000092	319	12.94062042	93.41999817	0.745800018	179.3824005	67.26000214	57.21680069	103.6088028	5.550000191	4.800000191	4.534319878	33.36000061	12	1.309999943	75	male	½á»é	Ð¡Ñ§¼°ÒÔÏÂ	³ÇÕò	ÓÐÐ©ÂúÒâ	Ò»°ã	ÒÑ½äÑÌ	Drink more than once a month	6	10	4	1	15	2	2	2	2	1	2	2	2	2	2	2	2	1	2	2	²»ÒÖÓô
1023	51606324001	31356.51172	1	9.029999733	68.30999756	331	13.97698975	276.2999878	0.203400001	301.1614075	1352.280029	24.74239922	NA	1.279999971	7.099999905	3.899280071	32.77999878	11.30000019	0.769999981	58	female	½á»é	Ð¡Ñ§¼°ÒÔÏÂ	³ÇÕò	ÓÐÐ©ÂúÒâ	Ò»°ã	²»³éÑÌ	Drink but less than once a month	7	NA	0	0	NA	2	NA	2	2	2	2	2	2	2	2	2	2	1	2	16	ÒÖÓô
1024	51606324002	36013.69922	1	8.649999619	84.91000366	253	21.90382004	113.9400024	0.757099986	206.8309937	49.56000137	55.67039871	143.0420074	1.600000024	5.5	4.011839867	37.54000092	14	1.029999971	58	male	½á»é	Ð¡Ñ§¼°ÒÔÏÂ	³ÇÕò	ÓÐÐ©ÂúÒâ	Ò»°ã	³éÑÌ	Drink more than once a month	5	6	2	0	8	2	2	2	2	2	2	2	2	2	2	2	2	1	2	3	²»ÒÖÓô
1025	51606326001	34639.58203	1	9.319999695	86.20999908	265	19.46694946	88.73999786	0.46329999	327.0635986	77.87999725	61.08280182	252.0632019	0.829999983	5.400000095	3.611999989	33.54999924	12.30000019	0.680000007	43	female	½á»é	Ð¡Ñ§¼°ÒÔÏÂ	³ÇÕò	ÓÐÐ©ÂúÒâ	ÂúÒâ	²»³éÑÌ	Drink but less than once a month	7	NA	3	1	NA	2	2	2	2	2	2	2	2	2	2	2	2	2	2	1	²»ÒÖÓô
1026	51606326002	46746.97656	1	9.270000458	79.69000244	271	26.6375103	106.7399979	0.59890002	282.6046143	126.5550003	66.49520111	194.846405	6.349999905	6	4.09416008	36.86999893	13.60000038	0.800000012	46	male	½á»é	³õÖÐ	³ÇÕò	ÂúÒâ	NA	³éÑÌ	None of these	8	10	6	1	17	2	2	2	2	2	2	2	2	2	2	2	2	2	2	4	²»ÒÖÓô
1027	51606327001	36022.14453	1	6.900000095	88.69999695	274	13.8089304	116.4599991	0.55369997	208.3773956	129.2100067	42.13940048	140.3358002	4.150000095	5.400000095	4.15967989	36.59999847	14	0.720000029	57	male	½á»é	Ð¡Ñ§¼°ÒÔÏÂ	³ÇÕò	ÓÐÐ©ÂúÒâ	ÂúÒâ	³éÑÌ	Drink more than once a month	10	NA	2	1	NA	2	2	2	2	2	2	2	2	1	2	2	2	2	2	5	²»ÒÖÓô
1028	51606327002	30350.3125	1	6.090000153	85.12000275	164	20.36326981	95.22000122	0.451999992	175.5164032	99.12000275	51.8044014	104.7686005	1.720000029	5.400000095	4.100880146	29.95999908	10.80000019	NA	56	female	½á»é	Ð¡Ñ§¼°ÒÔÏÂ	³ÇÕò	ÓÐÐ©ÂúÒâ	Ò»°ã	²»³éÑÌ	None of these	5	NA	3	0	NA	2	2	2	2	2	2	2	2	2	2	2	2	1	2	12	ÒÖÓô
1029	51606328001	35170.83594	1	6.320000172	78.91999817	215	22.09988976	93.95999908	0.587599993	206.8309937	90.26999664	59.53639984	136.0832062	0.540000021	5.199999809	3.386879921	33.00999832	11.60000038	1.070000052	46	female	½á»é	Ð¡Ñ§¼°ÒÔÏÂ	³ÇÕò	ÓÐÐ©ÂúÒâ	NA	²»³éÑÌ	None of these	5	NA	2	1	NA	2	2	2	2	2	2	2	2	2	1	NA	2	1	2	12	ÒÖÓô
1030	51606329001	37226.76172	1	4.53000021	87.31999969	325	15.65758991	91.26000214	0.610199988	220.3619995	60.18000031	52.19100189	157.3462067	1.529999971	5.5	2.993760109	35.08000183	13.19999981	1.080000043	60	male	¶À¾Ó	Ð¡Ñ§¼°ÒÔÏÂ	³ÇÕò	ÓÐÐ©ÂúÒâ	²»ÂúÒâ	³éÑÌ	None of these	8	NA	3	NA	NA	2	2	2	2	1	2	2	2	2	2	2	2	1	2	12	ÒÖÓô
1031	54054107001	61362.0625	1	5.900000095	81	152	12.54848003	107.4599991	0.632799983	270.2333984	125.6699982	52.19100189	196.0061951	0.529999971	5.699999809	4.035359859	34.90000153	12.69999981	NA	58	female	½á»é	³õÖÐ	³ÇÕò	ÂúÒâ	²»ÂúÒâ	²»³éÑÌ	None of these	5	NA	2	0	NA	2	2	2	2	2	2	2	2	2	2	2	2	1	2	6	²»ÒÖÓô
1032	54054108002	67762.42188	1	6.099999905	75.5	215	13.36077023	101.6999969	0.564999998	158.1194	82.30500031	49.09820175	90.07779694	0.519999981	5.400000095	2.704799891	36.59999847	12.69999981	0.75999999	46	NA	½á»é	Ð¡Ñ§¼°ÒÔÏÂ	³ÇÕò	ÂúÒâ	ÂúÒâ	²»³éÑÌ	None of these	9	NA	2	1	NA	2	2	2	2	2	2	2	2	2	2	2	2	2	2	4	²»ÒÖÓô
1033	54054109001	70694.91406	1	6.800000191	83	160	15.15340996	115.9199982	0.531099975	197.1660004	100.8899994	60.69620132	109.7944031	2.299999952	5.300000191	3.858959913	41	15.10000038	0.879999995	56	male	½á»é	Ð¡Ñ§¼°ÒÔÏÂ	³ÇÕò	ÓÐÐ©ÂúÒâ	NA	³éÑÌ	Drink more than once a month	7	NA	3	1	NA	2	2	2	2	2	2	2	2	2	2	2	2	1	2	NA	NA
1034	54054109002	58669.10156	1	6.699999809	81.59999847	152	17.08609962	191.5200043	0.779699981	279.898407	157.5299988	53.35079956	199.4855957	2.420000076	7.900000095	6.101759911	30.29999924	10.89999962	1.080000043	56	female	½á»é	Ð¡Ñ§¼°ÒÔÏÂ	³ÇÕò	ÓÐÐ©ÂúÒâ	²»ÂúÒâ	²»³éÑÌ	None of these	8	NA	1	0	NA	1	2	1	2	2	2	2	2	2	1	2	2	1	2	19	ÒÖÓô
1035	54054110001	60478.76563	1	8	73.59999847	181	13.78092003	143.4600067	0.338999987	163.918396	435.4200134	17.39699936	42.13940048	18.07999992	6.199999809	3.522959948	39.40000153	14.5	NA	60	female	½á»é	Ð¡Ñ§¼°ÒÔÏÂ	³ÇÕò	ÂúÒâ	ÂúÒâ	²»³éÑÌ	None of these	7	10	5	1	16	2	2	2	2	2	2	2	2	2	2	2	2	2	2	3	²»ÒÖÓô
1036	54054111002	93194.19531	2	5.400000095	86.30000305	190	12.43644047	103.6800003	0.824899971	198.7124023	193.8150024	35.56719971	117.5263977	2.890000105	4.900000095	5.418000221	35.59999847	12.80000019	NA	49	male	½á»é	³õÖÐ	³ÇÕò	ÓÐÐ©ÂúÒâ	NA	³éÑÌ	None of these	8	10	6	1	17	2	2	2	2	2	2	2	2	2	2	2	2	2	2	13	ÒÖÓô
1037	54054112001	86738.14844	1	6.599999905	74	166	13.47280979	93.05999756	0.847500026	208.7640076	136.2899933	48.32500076	131.0574036	0.649999976	5.300000191	2.531759977	29.89999962	10.39999962	1.120000005	67	female	½á»é	Ð¡Ñ§¼°ÒÔÏÂ	Å©´å	ÓÐÐ©ÂúÒâ	²»ÂúÒâ	²»³éÑÌ	None of these	4	NA	4	0	NA	2	2	2	2	2	2	NA	2	2	1	2	2	1	2	20	ÒÖÓô
1038	54054112002	102630.9922	1	6.199999809	80.80000305	125	19.3549099	104.5800018	0.960500002	170.4906006	94.69499969	40.20640182	112.1139984	1.379999995	5.199999809	4.903920174	33.20000076	11.69999981	1.220000029	71	male	½á»é	³õÖÐ	³ÇÕò	ÓÐÐ©ÂúÒâ	NA	²»³éÑÌ	None of these	5	6	3	1	10	2	2	2	2	2	2	2	2	2	2	2	2	2	2	8	²»ÒÖÓô
1039	54054113001	75632.375	1	4.599999905	88.30000305	170	16.69396019	99	0.858799994	177.0628052	83.19000244	61.4693985	78.86640167	0.449999988	5.199999809	5.659920216	34.40000153	12.80000019	1.100000024	54	male	½á»é	Ð¡Ñ§¼°ÒÔÏÂ	³ÇÕò	ÓÐÐ©ÂúÒâ	NA	³éÑÌ	Drink more than once a month	8	NA	1	1	NA	2	2	2	2	2	2	2	2	2	2	2	2	1	NA	NA	NA
1040	54054113002	62844.86719	1	4.400000095	79.5	207	15.62957954	98.81999969	0.655399978	185.1813965	205.3200073	54.12400055	84.66539764	0.49000001	5.800000191	4.420080185	37.29999924	13.30000019	0.810000002	52	female	½á»é	³õÖÐ	³ÇÕò	ÓÐÐ©ÂúÒâ	²»ÂúÒâ	²»³éÑÌ	None of these	7	NA	3	1	NA	2	2	2	2	2	2	2	2	2	2	2	2	1	2	5	²»ÒÖÓô
1041	54054114002	71444.34375	1	9.5	78.19999695	128	9.691459656	102.7799988	0.734499991	211.8567963	176.1150055	52.19100189	116.7531967	0.340000004	5.099999905	3.800159931	36.20000076	12.89999962	NA	46	female	½á»é	³õÖÐ	³ÇÕò	ÓÐÐ©ÂúÒâ	NA	²»³éÑÌ	None of these	4	6	2	1	9	2	2	2	2	2	2	2	2	2	2	2	2	2	2	10	ÒÖÓô
1042	54054115001	90674.78906	1	5.199999809	89	105	17.95441055	98.27999878	0.632799983	249.7436066	102.6600037	68.42819977	139.5626068	4.690000057	4.199999809	4.050479889	38.29999924	13.60000038	1.090000033	61	female	½á»é	Ð¡Ñ§¼°ÒÔÏÂ	³ÇÕò	²»ÂúÒâ	NA	²»³éÑÌ	None of these	5	5	2	1	8	2	2	2	2	1	2	2	2	2	2	NA	2	1	NA	12	ÒÖÓô
1043	54054115002	92932.58594	1	5	87.09999847	128	18.8507309	112.5	0.960500002	168.9441986	138.9450073	60.30960083	75.00039673	0.579999983	5	5.229839802	39.79999924	14.5	NA	65	male	½á»é	Ð¡Ñ§¼°ÒÔÏÂ	³ÇÕò	ÓÐÐ©ÂúÒâ	NA	²»³éÑÌ	Drink more than once a month	4	9	1	1	11	2	2	2	2	2	2	2	2	2	2	2	2	1	2	1	²»ÒÖÓô
1044	54054116001	68818.97656	1	5.400000095	81.80000305	142	7.618720055	102.0599976	0.64410001	149.2276001	142.4850006	36.72700119	80.41280365	3.890000105	5.099999905	5.132400036	31.60000038	11.10000038	1.129999995	48	female	½á»é	Ð¡Ñ§¼°ÒÔÏÂ	³ÇÕò	²»ÂúÒâ	Ò»°ã	²»³éÑÌ	None of these	4	NA	1	1	NA	2	2	2	2	1	2	2	2	2	1	2	2	1	2	12	ÒÖÓô
1045	54054116002	77312.78125	1	9.600000381	87	149	12.49246025	98.63999939	0.903999984	195.2330017	40.70999908	82.34580231	102.4489975	0.819999993	5	5.174399853	39.79999924	14.19999981	NA	50	male	½á»é	Ð¡Ñ§¼°ÒÔÏÂ	³ÇÕò	ÓÐÐ©ÂúÒâ	NA	³éÑÌ	Drink more than once a month	6	7	1	1	9	2	2	2	2	2	2	2	2	2	2	2	2	2	2	4	²»ÒÖÓô
1046	54054119002	70591.32813	1	6.5	83.30000305	153	12.32439995	103.8600006	0.870100021	188.6607971	97.34999847	41.75279999	122.5522003	3.930000067	5.599999905	5.081999779	43	15.30000019	0.689999998	58	male	½á»é	Ð¡Ñ§¼°ÒÔÏÂ	³ÇÕò	ÓÐÐ©ÂúÒâ	NA	³éÑÌ	Drink more than once a month	7	7	2	1	10	2	2	2	2	2	2	2	2	2	2	2	2	1	2	9	²»ÒÖÓô
1047	54054120001	60704.86719	1	5.900000095	79.5	165	19.01878929	104.5800018	0.700600028	172.0370026	129.2100067	46.39199829	96.26339722	0.75	5.400000095	3.630480051	32.90000153	11.69999981	1.049999952	58	female	½á»é	Ð¡Ñ§¼°ÒÔÏÂ	³ÇÕò	ÂúÒâ	Ò»°ã	²»³éÑÌ	None of these	NA	NA	2	0	NA	1	NA	2	2	2	2	2	2	2	2	2	2	2	2	NA	NA
1048	54054122002	59522.78516	2	3.299999952	83.30000305	172	10.36369991	133.0200043	0.757099986	193.6865997	208.8600006	27.83519936	109.7944031	12.22000027	5.599999905	4.42343998	33.40000153	11.5	0.74000001	62	female	½á»é	Ð¡Ñ§¼°ÒÔÏÂ	³ÇÕò	ÓÐÐ©ÂúÒâ	ÂúÒâ	²»³éÑÌ	None of these	5	6	5	0	11	1	2	2	2	2	2	2	2	2	2	2	2	1	2	NA	NA
1049	54054123001	70591.32813	1	6.099999905	86.19999695	142	14.95734024	94.68000031	0.915300012	139.5626068	146.9100037	44.45899963	64.17559814	0.689999998	4.800000191	6.437759876	39.40000153	13.80000019	NA	58	male	½á»é	Ð¡Ñ§¼°ÒÔÏÂ	³ÇÕò	ÂúÒâ	Ò»°ã	³éÑÌ	Drink more than once a month	6	NA	3	0	NA	2	2	2	2	2	2	2	2	2	2	2	2	2	NA	2	²»ÒÖÓô
1050	54054123002	61427.83203	1	6.5	80.30000305	138	11.48410034	127.9800034	0.937900007	190.9803925	91.15499878	69.20140076	99.35620117	0.800000012	5.900000095	5.938799858	35.40000153	12.80000019	1.419999957	56	female	½á»é	³õÖÐ	³ÇÕò	ÂúÒâ	NA	²»³éÑÌ	None of these	8	9	4	0	13	1	2	2	2	2	2	2	2	2	2	2	2	1	NA	5	²»ÒÖÓô
1051	54054201001	33179.68359	1	7.099999905	89.09999847	223	14.08903027	94.68000031	0.858799994	239.3054047	144.2550049	37.50019836	174.3565979	1.120000005	5.599999905	4.950960159	39.90000153	13	0.970000029	68	female	½á»é	Ð¡Ñ§¼°ÒÔÏÂ	³ÇÕò	ÂúÒâ	NA	²»³éÑÌ	None of these	3	NA	0	0	NA	1	2	2	2	1	2	2	2	2	2	2	2	1	2	3	²»ÒÖÓô
1052	54054201002	36825.89063	1	5.099999905	96.09999847	180	19.97113037	153.5399933	1.570700049	164.3049927	135.4049988	44.84560013	86.21179962	0.790000021	5.300000191	6.24119997	44.40000153	13.89999962	1.679999948	73	male	½á»é	Ð¡Ñ§¼°ÒÔÏÂ	³ÇÕò	ÂúÒâ	NA	³éÑÌ	None of these	10	NA	0	0	NA	2	2	2	2	2	2	2	2	1	1	2	2	1	1	0	²»ÒÖÓô
1053	54054203001	38957.82031	1	9	96	273	16.2177906	107.0999985	0.813600004	275.645813	157.5299988	46.77859879	195.6195984	1.360000014	5.800000191	4.944240093	49.09999847	16	0.75	56	male	½á»é	Ð¡Ñ§¼°ÒÔÏÂ	³ÇÕò	ÂúÒâ	NA	²»³éÑÌ	None of these	8	NA	4	1	NA	2	NA	2	2	2	2	2	2	2	2	2	2	1	2	0	²»ÒÖÓô
1054	54054203002	38635.5625	1	6.5	91.09999847	239	14.0610199	103.5	0.576300025	190.9803925	106.1999969	53.35079956	115.2068024	2.079999924	5.400000095	4.107600212	36.40000153	11.19999981	NA	49	female	½á»é	³õÖÐ	³ÇÕò	ÓÐÐ©ÂúÒâ	Ò»°ã	²»³éÑÌ	None of these	8	9	9	0	18	2	2	2	2	2	2	2	2	2	1	2	2	1	2	3	²»ÒÖÓô
1055	54054204001	38720.08203	2	7.400000095	101.4000015	220	15.79763985	114.6600037	0.655399978	146.9080048	148.6799927	35.18059921	75.38700104	0.949999988	5.199999809	3.801840067	29.10000038	10.39999962	NA	46	female	½á»é	³õÖÐ	³ÇÕò	ÓÐÐ©ÂúÒâ	NA	³éÑÌ	None of these	6	10	3	1	14	2	2	2	2	2	2	2	2	2	2	2	2	2	2	1	²»ÒÖÓô
1056	54054207002	38635.5625	1	8.199999809	91.40000153	271	10.95191002	128.3399963	0.655399978	199.4855957	90.26999664	60.30960083	120.2325974	0.649999976	5.699999809	4.181519985	44.70000076	14.30000019	NA	49	female	½á»é	³õÖÐ	³ÇÕò	ÓÐÐ©ÂúÒâ	NA	²»³éÑÌ	None of these	7	5	4	1	10	2	2	2	2	2	2	2	2	2	1	2	2	2	2	23	ÒÖÓô
1057	54054209002	47179.82031	1	9.300000191	106.3000031	300	23.6684494	111.2399979	1.220399976	227.7073975	96.46499634	116.3666	85.43859863	0.460000008	5.300000191	5.468400002	50.09999847	16	1.870000005	49	male	½á»é	Ð¡Ñ§¼°ÒÔÏÂ	³ÇÕò	ÓÐÐ©ÂúÒâ	Ò»°ã	³éÑÌ	Drink more than once a month	4	NA	2	1	NA	2	2	2	2	2	2	2	2	1	2	2	2	2	2	15	ÒÖÓô
1058	54054211001	47320.83984	1	8.699999809	88.59999847	265	16.41386032	108.1800003	0.892700016	189.4340057	98.23500061	35.56719971	135.3099976	2.5	5.900000095	4.868639946	44.59999847	14.10000038	0.980000019	46	male	½á»é	Ð¡Ñ§¼°ÒÔÏÂ	³ÇÕò	ÓÐÐ©ÂúÒâ	²»ÂúÒâ	²»³éÑÌ	None of these	12	NA	1	0	NA	2	2	2	2	2	2	2	2	2	2	2	2	2	2	8	²»ÒÖÓô
1059	54054211002	37527.16016	1	7	86.19999695	261	18.90674973	129.0599976	0.564999998	188.2742004	143.3699951	43.68579865	108.2480011	0.879999995	6.900000095	2.437680006	41.90000153	13.5	0.769999981	46	female	½á»é	Ð¡Ñ§¼°ÒÔÏÂ	³ÇÕò	NA	²»ÂúÒâ	²»³éÑÌ	None of these	10	NA	3	0	NA	2	2	1	NA	NA	2	2	2	2	1	2	2	2	2	22	ÒÖÓô
1060	54054213001	33757.5	1	7.699999809	95.40000153	190	25.54512024	123.3000031	0.881399989	161.5988007	58.40999985	46.00540161	100.5159988	0.280000001	5.599999905	3.8052001	44.40000153	14	0.970000029	65	male	½á»é	Ð¡Ñ§¼°ÒÔÏÂ	³ÇÕò	NA	²»ÂúÒâ	³éÑÌ	None of these	8	4	0	0	4	2	2	2	2	2	2	2	2	2	2	2	2	2	2	7	²»ÒÖÓô
1061	54054213002	34065.99609	1	6.599999905	95.19999695	139	14.76126957	108.7200012	0.779699981	217.2691956	110.625	62.24259949	134.9234009	0.899999976	5.699999809	3.736320019	37.20000076	12.60000038	1.00999999	62	female	½á»é	Ð¡Ñ§¼°ÒÔÏÂ	³ÇÕò	ÓÐÐ©ÂúÒâ	NA	²»³éÑÌ	None of these	7	8	4	0	12	2	2	2	2	2	2	2	2	2	2	2	2	1	2	10	ÒÖÓô
1062	54054214002	38662.8125	1	6	93.5	176	17.22615051	176.5800018	0.666700006	269.0736084	64.60500336	69.97460175	188.6607971	0.230000004	7.800000191	3.319679976	44.29999924	13.80000019	NA	48	female	½á»é	³õÖÐ	³ÇÕò	ÂúÒâ	²»ÂúÒâ	²»³éÑÌ	None of these	8	6	4	1	11	1	2	1	2	2	2	2	2	2	2	2	2	1	2	13	ÒÖÓô
1063	54054215002	33588.50391	1	8.100000381	95.30000305	184	14.87331009	101.6999969	0.59890002	211.8567963	67.26000214	61.4693985	141.1089935	1.210000038	5.300000191	4.351200104	40.90000153	13.10000038	NA	59	female	½á»é	Ð¡Ñ§¼°ÒÔÏÂ	³ÇÕò	ÓÐÐ©ÂúÒâ	Ò»°ã	²»³éÑÌ	None of these	6	NA	3	0	NA	2	2	2	2	2	2	2	2	2	1	2	2	1	2	2	²»ÒÖÓô
1064	54054217001	34612.73047	1	10	90.5	263	10.39171028	109.2600021	0.564999998	240.078598	80.53500366	90.07779694	112.1139984	2.039999962	6.199999809	4.235280037	40.59999847	12.80000019	NA	53	female	½á»é	³õÖÐ	³ÇÕò	²»ÂúÒâ	NA	²»³éÑÌ	None of these	4	NA	3	1	NA	2	2	2	2	2	2	2	2	2	2	2	2	1	2	21	ÒÖÓô
1065	54054218002	37527.16016	1	6	93.80000305	299	13.19270992	75.23999786	0.519800007	189.8206024	137.1750031	68.81479645	83.50559998	1.99000001	5.199999809	3.244080067	36.70000076	12.39999962	NA	46	female	½á»é	Ð¡Ñ§¼°ÒÔÏÂ	³ÇÕò	ÓÐÐ©ÂúÒâ	Ò»°ã	²»³éÑÌ	None of these	5	NA	1	1	NA	2	2	2	2	2	2	2	2	2	2	2	2	1	2	2	²»ÒÖÓô
1066	54054219001	34065.99609	1	8.899999619	90.09999847	137	20.33526039	97.19999695	0.564999998	205.6712036	81.41999817	59.14979935	126.031601	0.620000005	5.400000095	3.630480051	37.59999847	12.10000038	0.99000001	62	female	½á»é	Ð¡Ñ§¼°ÒÔÏÂ	³ÇÕò	ÓÐÐ©ÂúÒâ	²»ÂúÒâ	²»³éÑÌ	None of these	7	3	3	0	6	1	2	1	2	2	2	2	2	2	1	2	2	1	2	10	ÒÖÓô
1067	54054223002	33721.03516	1	9.5	95.90000153	279	6.050159931	112.3199997	0.632799983	184.0216064	128.3249969	39.81980133	102.8356018	2.200000048	6	2.284800053	46.79999924	14.10000038	NA	51	female	½á»é	Ð¡Ñ§¼°ÒÔÏÂ	³ÇÕò	ÂúÒâ	Ò»°ã	²»³éÑÌ	None of these	5	6	3	1	10	1	2	2	2	2	1	1	2	2	2	2	2	2	2	7	²»ÒÖÓô
1068	54054224002	57372.5	1	6.5	91.69999695	216	21.67974091	78.83999634	0.757099986	257.0889893	60.18000031	78.86640167	162.758606	0.319999993	5.300000191	3.981600046	36.29999924	11	NA	48	female	½á»é	Ð¡Ñ§¼°ÒÔÏÂ	Å©´å	NA	ÂúÒâ	²»³éÑÌ	None of these	NA	NA	0	NA	NA	2	2	2	2	2	2	2	2	2	2	2	2	2	2	NA	NA
1069	54054226002	32250.36914	1	7.599999905	96.30000305	181	18.2064991	94.13999939	0.847500026	225.7743988	75.22499847	80.02619934	121.3924026	0.25	5.400000095	3.344880104	39.5	12.89999962	NA	65	female	½á»é	Ð¡Ñ§¼°ÒÔÏÂ	³ÇÕò	²»ÂúÒâ	²»ÂúÒâ	²»³éÑÌ	None of these	3	10	1	0	11	2	2	2	2	1	2	2	2	2	1	2	2	2	2	22	ÒÖÓô
1070	54054227001	32212.33398	1	7.300000191	90.19999695	209	18.12247086	105.4800034	0.745800018	199.098999	133.6349945	49.09820175	119.0727997	0.939999998	5.900000095	4.379759789	46	14.60000038	1.149999976	68	female	½á»é	Ð¡Ñ§¼°ÒÔÏÂ	³ÇÕò	ÂúÒâ	NA	²»³éÑÌ	None of these	5	NA	3	0	NA	2	2	2	2	2	2	2	2	2	2	2	2	1	2	3	²»ÒÖÓô
1071	54054227002	36810.07813	1	9.100000381	93.90000153	190	22.66008949	165.2400055	1.129999995	184.0216064	48.67499924	42.13940048	128.3511963	1.230000019	7.800000191	5.717040062	46.20000076	14.69999981	1.210000038	74	male	½á»é	Ð¡Ñ§¼°ÒÔÏÂ	³ÇÕò	ÂúÒâ	Ò»°ã	³éÑÌ	None of these	8	8	3	0	11	2	2	1	2	2	2	2	1	NA	2	2	2	1	1	3	²»ÒÖÓô
1072	54054228001	37008.21875	1	5.800000191	95.90000153	246	10.08360004	132.4799957	0.711899996	221.9084015	353.1149902	35.9538002	88.14479828	0.5	5.800000191	4.050479889	42.40000153	14.5	0.569999993	45	female	½á»é	Ð¡Ñ§¼°ÒÔÏÂ	³ÇÕò	ÓÐÐ©ÂúÒâ	²»ÂúÒâ	²»³éÑÌ	None of these	6	5	5	1	11	2	2	2	2	1	2	2	2	2	2	2	2	1	2	15	ÒÖÓô
1073	54054228002	42979.56641	1	7.699999809	87.40000153	268	14.67724037	99	0.757099986	189.4340057	329.2200012	33.63420105	75.77359772	2.609999895	5.800000191	4.154640198	43.70000076	15.19999981	0.680000007	50	male	½á»é	³õÖÐ	³ÇÕò	ÓÐÐ©ÂúÒâ	NA	²»³éÑÌ	None of these	6	10	4	1	15	2	2	2	2	2	2	2	2	2	2	2	2	2	1	4	²»ÒÖÓô
1074	54054229001	35137.00391	1	6.900000095	95.40000153	138	16.91803932	106.9199982	0.949199975	190.9803925	92.92500305	42.52600098	127.9645996	0.529999971	5.800000191	6.664559841	41.5	13	1	62	male	½á»é	Ð¡Ñ§¼°ÒÔÏÂ	³ÇÕò	ÂúÒâ	ÂúÒâ	²»³éÑÌ	None of these	10	10	5	1	16	2	2	2	2	2	2	2	2	2	1	2	2	2	2	5	²»ÒÖÓô
1075	54054230001	38720.08203	1	7.599999905	89.30000305	188	22.0158596	97.01999664	0.610199988	225.7743988	92.92500305	47.93840027	159.665802	1.350000024	5.699999809	3.215519905	39.09999847	12.39999962	NA	46	female	½á»é	³õÖÐ	³ÇÕò	ÓÐÐ©ÂúÒâ	²»ÂúÒâ	²»³éÑÌ	None of these	7	NA	2	1	NA	2	2	2	2	2	2	2	2	2	1	NA	2	2	2	12	ÒÖÓô
1076	54054230002	49077.76563	1	7.699999809	92.30000305	126	15.54555035	90	1.175199986	144.5883942	82.30500031	48.71160126	74.61380005	0.980000019	5.300000191	6.730080128	43.29999924	15.10000038	NA	48	male	½á»é	¸ßÖÐ	Å©´å	ÓÐÐ©ÂúÒâ	NA	³éÑÌ	Drink more than once a month	6	NA	4	1	NA	2	2	2	2	2	2	2	2	2	2	2	2	2	2	3	²»ÒÖÓô
1077	54054301001	41319.89453	1	3.599999905	95.40000153	220	20.97949028	109.2600021	0.745800018	193.6865997	321.2550049	47.16519928	57.21680069	2.99000001	5.099999905	6.667920113	46.40000153	15.10000038	0.689999998	48	male	½á»é	³õÖÐ	³ÇÕò	ÂúÒâ	Ò»°ã	²»³éÑÌ	Drink more than once a month	8	NA	2	1	NA	2	2	2	2	2	2	2	2	2	2	2	2	2	2	0	²»ÒÖÓô
1078	54054301002	30630.25977	1	6.5	101	145	18.0384407	105.4800034	0.847500026	178.2225952	122.1299973	40.979599	103.9953995	2.329999924	5.300000191	5.204639912	44.70000076	13.80000019	1.059999943	47	female	½á»é	Ð¡Ñ§¼°ÒÔÏÂ	³ÇÕò	ÓÐÐ©ÂúÒâ	Ò»°ã	²»³éÑÌ	None of these	10	9	5	0	14	2	2	2	2	2	2	2	2	2	2	2	2	1	2	0	²»ÒÖÓô
1079	54054303001	64379.68359	1	5.800000191	96.80000305	124	12.4084301	96.83999634	0.689300001	186.7277985	148.6799927	53.35079956	99.35620117	1.049999952	5.099999905	2.499840021	44.79999924	14	NA	46	female	½á»é	³õÖÐ	³ÇÕò	ÓÐÐ©ÂúÒâ	Ò»°ã	²»³éÑÌ	None of these	7	9	6	1	16	2	2	2	2	2	2	2	2	2	2	2	2	2	2	11	ÒÖÓô
1080	54054306001	27567.39258	1	3.299999952	95.19999695	154	23.19227982	100.8000031	0.700600028	213.4031982	72.56999969	63.40240097	120.6192017	0.660000026	5.099999905	3.291120052	43.5	14.10000038	1.039999962	62	female	½á»é	Ð¡Ñ§¼°ÒÔÏÂ	³ÇÕò	ÓÐÐ©ÂúÒâ	²»ÂúÒâ	²»³éÑÌ	None of these	4	NA	2	1	NA	2	2	2	2	2	2	2	2	2	2	2	2	2	2	0	²»ÒÖÓô
1081	54054306002	30920.84766	1	5.699999809	108.6999969	156	10.30768013	100.4400024	0.519800007	191.3670044	85.84500122	85.05200195	85.05200195	2.180000067	4.900000095	5.779200077	49.20000076	15	1.659999967	70	male	½á»é	¸ßÖÐ	³ÇÕò	ÓÐÐ©ÂúÒâ	²»ÂúÒâ	³éÑÌ	Drink more than once a month	5	9	5	1	15	2	2	2	2	1	2	2	2	2	2	2	2	2	1	1	²»ÒÖÓô
1082	54054307001	32119.57422	1	5.099999905	91.30000305	180	15.68560028	96.48000336	0.587599993	225.7743988	100.8899994	65.33540344	136.0832062	1.799999952	5.699999809	4.561200142	41.90000153	13.19999981	0.980000019	49	female	½á»é	³õÖÐ	³ÇÕò	²»ÂúÒâ	Ò»°ã	²»³éÑÌ	Drink but less than once a month	6	7	6	1	14	2	2	2	2	2	2	2	2	2	2	2	2	2	2	12	ÒÖÓô
1083	54054308002	30586.39063	1	6.599999905	96.40000153	82	10.33568954	108.1800003	0.64410001	199.8721924	175.2299957	54.89720154	104.7686005	0.629999995	5.400000095	4.235280037	39.40000153	12.19999981	0.850000024	49	female	½á»é	Ð¡Ñ§¼°ÒÔÏÂ	³ÇÕò	ÓÐÐ©ÂúÒâ	NA	²»³éÑÌ	None of these	8	5	3	1	9	1	2	1	2	2	1	2	2	2	1	2	2	1	2	6	²»ÒÖÓô
1084	54054309001	31176.51367	1	10.30000019	99.09999847	233	14.42514992	95.22000122	0.59890002	248.9703979	213.2850037	57.21680069	138.4028015	6.320000172	5.800000191	3.692640066	45.09999847	14.89999962	NA	58	male	¶À¾Ó	Ð¡Ñ§¼°ÒÔÏÂ	³ÇÕò	ÓÐÐ©ÂúÒâ	²»ÂúÒâ	³éÑÌ	Drink more than once a month	4	7	3	0	10	2	2	2	2	2	2	2	2	2	2	2	2	2	2	22	ÒÖÓô
1085	54054310001	53670.73047	1	7.800000191	103	198	18.12247086	122.7600021	1.050899982	268.300415	84.07499695	84.27880096	167.7843933	2.690000057	5.099999905	4.640160084	43.29999924	13.39999962	NA	61	female	¶À¾Ó	Ð¡Ñ§¼°ÒÔÏÂ	³ÇÕò	ÓÐÐ©ÂúÒâ	NA	²»³éÑÌ	None of these	10	9	3	1	13	2	2	2	2	2	2	2	2	2	2	2	2	2	2	6	²»ÒÖÓô
1086	54054311001	29432.70703	1	5.300000191	110.4000015	103	20.89546013	145.6199951	1.096099973	169.3307953	230.1000061	45.61880112	55.28379822	0.400000006	5.300000191	7.269360065	46.90000153	15	0.99000001	64	male	½á»é	Ð¡Ñ§¼°ÒÔÏÂ	³ÇÕò	²»ÂúÒâ	NA	³éÑÌ	Drink more than once a month	6	8	5	1	14	2	2	2	2	2	2	2	2	2	2	2	2	1	2	NA	NA
1087	54054314001	29432.70703	1	4.800000191	103	171	22.35198021	99	0.791000009	178.6092072	44.25	82.34580231	71.13439941	0.660000026	5.300000191	5.742239952	44.70000076	13.69999981	NA	64	male	½á»é	Ð¡Ñ§¼°ÒÔÏÂ	³ÇÕò	ÓÐÐ©ÂúÒâ	Ò»°ã	³éÑÌ	Drink more than once a month	3	9	1	1	11	2	2	2	2	2	2	2	2	2	2	2	2	2	2	3	²»ÒÖÓô
1088	54054314002	28113.29688	1	5.199999809	101.1999969	189	8.851160049	122.5800018	0.666700006	188.6607971	123.9000015	47.16519928	113.6604004	4.239999771	6.199999809	3.055919886	44.40000153	14.10000038	0.720000029	61	female	½á»é	Ð¡Ñ§¼°ÒÔÏÂ	³ÇÕò	²»ÂúÒâ	NA	³éÑÌ	None of these	4	6	5	0	11	2	2	2	2	2	2	2	2	2	2	2	2	2	2	18	ÒÖÓô
1089	54054323002	27802.23438	1	7.199999809	103.1999969	179	19.04680061	94.5	0.734499991	159.665802	99.12000275	54.12400055	83.1190033	0.25	5.099999905	3.522959948	41.09999847	13.69999981	0.810000002	50	female	½á»é	Ð¡Ñ§¼°ÒÔÏÂ	³ÇÕò	ÂúÒâ	Ò»°ã	²»³éÑÌ	None of these	4	NA	1	0	NA	2	2	2	2	2	2	2	2	2	2	2	2	1	2	3	²»ÒÖÓô
1090	54054325002	29000.41406	1	8.100000381	109.0999985	197	23.58441925	115.0199966	0.836199999	269.4602051	76.11000061	76.54679871	168.5576019	0.439999998	5.300000191	4.107600212	53	16.79999924	0.949999988	64	male	½á»é	Ð¡Ñ§¼°ÒÔÏÂ	³ÇÕò	ÓÐÐ©ÂúÒâ	NA	³éÑÌ	Drink more than once a month	6	7	4	1	12	2	2	2	2	2	2	2	2	NA	2	2	2	2	2	4	²»ÒÖÓô
1091	54054327002	28215.25195	1	5.099999905	94.30000305	165	13.16469955	108.3600006	0.836199999	184.7947998	86.73000336	52.96419907	107.4748001	3.470000029	5.400000095	6.331920147	43.90000153	14.10000038	1.309999943	65	male	½á»é	Ð¡Ñ§¼°ÒÔÏÂ	³ÇÕò	ÂúÒâ	NA	³éÑÌ	Drink more than once a month	2	NA	1	0	NA	1	2	2	2	2	2	2	2	2	2	2	2	1	2	18	ÒÖÓô
1092	54054329001	27580.15234	1	5.099999905	99.40000153	173	12.38041973	99.54000092	0.632799983	204.1248016	109.7399979	46.39199829	133.7635956	1.070000052	5.599999905	3.454080105	40.20000076	12.39999962	NA	61	female	½á»é	Ð¡Ñ§¼°ÒÔÏÂ	³ÇÕò	ÓÐÐ©ÂúÒâ	²»ÂúÒâ	²»³éÑÌ	Drink more than once a month	5	8	5	0	13	2	2	2	2	1	1	2	2	1	2	2	2	2	1	6	²»ÒÖÓô
1093	54054329002	29041.66211	1	6.300000191	95.69999695	155	15.18142033	97.01999664	0.971800029	195.6195984	88.5	52.57759857	127.1913986	0.629999995	5.400000095	5.446559906	49.79999924	15.60000038	1.379999995	67	male	½á»é	¸ßÖÐ	³ÇÕò	ÓÐÐ©ÂúÒâ	NA	³éÑÌ	Drink more than once a month	6	10	3	1	14	2	2	2	2	2	1	2	2	1	2	2	2	2	2	NA	NA
1094	54054332001	29035.46484	1	4.699999809	102.5	162	15.12539959	114.3000031	0.915300012	254.7693939	122.1299973	53.73740005	178.9958038	2.130000114	5.400000095	6.965280056	41.29999924	13.60000038	1.25	62	male	½á»é	Ð¡Ñ§¼°ÒÔÏÂ	³ÇÕò	ÓÐÐ©ÂúÒâ	Ò»°ã	²»³éÑÌ	None of these	6	9	3	1	13	1	2	2	2	2	2	2	2	2	2	2	2	1	2	6	²»ÒÖÓô
1095	54054332002	28113.29688	1	6.199999809	89.90000153	193	14.76126957	88.19999695	0.791000009	189.4340057	106.1999969	52.57759857	113.6604004	1.309999943	5.099999905	5.268479824	37.70000076	12.30000019	1.320000052	61	female	½á»é	Ð¡Ñ§¼°ÒÔÏÂ	³ÇÕò	ÂúÒâ	NA	²»³éÑÌ	None of these	6	NA	4	0	NA	1	2	2	2	2	2	2	2	2	2	2	2	1	2	13	ÒÖÓô
1096	54249103001	59040.09766	2	7.300000191	96.5	245	24.76083946	94.68000031	1.005699992	172.4235992	109.7399979	54.89720154	95.87680054	14.68999958	5.5	7.103040218	34.09999847	11.69999981	1.450000048	69	female	¶À¾Ó	Ð¡Ñ§¼°ÒÔÏÂ	³ÇÕò	ÓÐÐ©ÂúÒâ	²»ÂúÒâ	²»³éÑÌ	None of these	8	NA	3	0	NA	2	2	2	2	1	2	2	2	2	1	2	2	1	2	7	²»ÒÖÓô
1097	54249104002	61209.47656	2	7.300000191	98.80000305	171	14.20106983	179.4600067	0.779699981	139.9492035	98.23500061	22.42280006	96.26339722	0.75999999	4.900000095	4.808159828	45.70000076	16.70000076	NA	61	male	½á»é	Ð¡Ñ§¼°ÒÔÏÂ	³ÇÕò	ÓÐÐ©ÂúÒâ	NA	³éÑÌ	None of these	9	8	4	1	13	2	2	2	2	2	2	2	2	2	2	2	2	2	2	5	²»ÒÖÓô
1098	54249105001	90380.59375	1	7.099999905	93.80000305	254	20.33526039	106.9199982	0.700600028	247.8105927	174.3450012	56.4435997	165.0782013	0.550000012	5.400000095	3.927839994	43.5	14.69999981	0.959999979	50	female	½á»é	Ð¡Ñ§¼°ÒÔÏÂ	³ÇÕò	²»ÂúÒâ	NA	²»³éÑÌ	None of these	4	NA	2	0	NA	2	2	2	2	2	2	2	2	1	1	2	2	1	2	10	ÒÖÓô
1099	54249106001	68761.83594	2	7.199999809	88	143	25.34905052	99.72000122	1.073500037	227.7073975	188.5050049	39.04660034	152.3204041	0.980000019	5.599999905	5.43983984	44.5	15.5	0.970000029	44	male	½á»é	Ð¡Ñ§¼°ÒÔÏÂ	³ÇÕò	ÓÐÐ©ÂúÒâ	NA	³éÑÌ	None of these	3	NA	3	1	NA	1	2	2	2	2	2	2	2	2	2	2	2	1	2	8	²»ÒÖÓô
1100	54249106002	62417.65625	2	7	96.5	167	23.27630997	88.19999695	0.700600028	145.3616028	69.91500092	62.24259949	68.04160309	5.630000114	5.400000095	5.244959831	44.5	15.80000019	NA	46	female	½á»é	Ð¡Ñ§¼°ÒÔÏÂ	³ÇÕò	ÓÐÐ©ÂúÒâ	NA	²»³éÑÌ	None of these	3	NA	2	0	NA	2	2	2	2	2	2	2	2	2	1	2	2	2	2	6	²»ÒÖÓô
1101	54249108001	63277.13672	2	6.300000191	89.30000305	144	19.29888916	128.5200043	0.418099999	437.6311951	343.3800049	49.09820175	248.1972046	17.15999985	5.300000191	5.591040134	36.90000153	13.10000038	0.419999987	48	female	½á»é	Ð¡Ñ§¼°ÒÔÏÂ	³ÇÕò	ÓÐÐ©ÂúÒâ	NA	²»³éÑÌ	None of these	4	NA	4	0	NA	NA	2	2	2	2	2	2	2	2	2	2	2	1	2	10	ÒÖÓô
1102	54249109001	68667.89063	2	8.199999809	103.0999985	136	12.04430008	124.7399979	0.870100021	159.665802	87.61499786	60.69620132	82.73239899	3.230000019	5.199999809	6.110159874	39.79999924	14.10000038	NA	48	male	½á»é	Ð¡Ñ§¼°ÒÔÏÂ	³ÇÕò	²»ÂúÒâ	NA	³éÑÌ	Drink more than once a month	5	8	5	0	13	2	2	2	2	2	2	2	2	2	2	2	2	2	2	15	ÒÖÓô
1103	54249110001	62369.96094	1	8.300000191	124.0999985	146	21.03550911	106.5599976	0.779699981	152.3204041	62.83499908	56.05699921	86.98500061	0.529999971	5.5	6.857759953	39.20000076	13.89999962	1.169999957	72	male	½á»é	Ð¡Ñ§¼°ÒÔÏÂ	³ÇÕò	NA	NA	²»³éÑÌ	None of these	5	NA	0	0	NA	1	2	2	2	2	2	2	2	2	2	2	2	2	2	11	ÒÖÓô
1104	54249110002	59894.89453	1	4.199999809	95.69999695	206	15.82565022	99.90000153	0.621500015	226.1609955	49.56000137	74.61380005	144.9750061	1.139999986	5.800000191	4.757760048	42.5	14.19999981	0.939999998	69	female	½á»é	Ð¡Ñ§¼°ÒÔÏÂ	³ÇÕò	NA	Ò»°ã	²»³éÑÌ	Drink but less than once a month	5	NA	0	0	NA	2	2	2	2	2	2	2	2	2	2	2	2	1	2	24	ÒÖÓô
1105	54249111002	60638.64453	1	5.5	95.80000305	193	17.25415993	96.66000366	0.587599993	177.4494019	64.60500336	68.04160309	103.9953995	0.600000024	5.5	3.679199934	41.20000076	14	0.939999998	52	female	½á»é	Ð¡Ñ§¼°ÒÔÏÂ	³ÇÕò	ÓÐÐ©ÂúÒâ	²»ÂúÒâ	²»³éÑÌ	None of these	9	NA	4	0	NA	1	2	2	2	1	2	1	2	2	2	2	2	2	2	10	ÒÖÓô
1106	54249113001	60493.27734	2	4.699999809	105.1999969	166	18.62664986	157.5	0.711899996	198.7124023	452.2349854	48.71160126	90.07779694	2	5.800000191	5.599440098	34.5	12.60000038	1.179999948	62	female	½á»é	Ð¡Ñ§¼°ÒÔÏÂ	³ÇÕò	ÓÐÐ©ÂúÒâ	NA	²»³éÑÌ	None of these	7	NA	1	0	NA	2	2	2	2	2	2	1	2	2	1	2	2	1	2	6	²»ÒÖÓô
1107	54249113002	61502.93359	2	5.900000095	98.5	129	14.39713955	124.3799973	0.926599979	235.0527954	143.3699951	51.03120041	162.371994	1.419999957	5.400000095	6.590640068	44.09999847	16	1.230000019	64	male	½á»é	Ð¡Ñ§¼°ÒÔÏÂ	³ÇÕò	ÓÐÐ©ÂúÒâ	NA	³éÑÌ	None of these	8	4	3	0	7	2	2	2	2	2	2	2	2	2	1	2	2	2	2	2	²»ÒÖÓô
1108	54249114001	62433.4375	2	7.800000191	96.40000153	258	7.84280014	133.0200043	0.50849998	215.3361969	138.9450073	44.07239914	146.1347961	22.20000076	5.400000095	3.996720076	43.29999924	15.19999981	NA	45	female	½á»é	Ð¡Ñ§¼°ÒÔÏÂ	³ÇÕò	ÓÐÐ©ÂúÒâ	Ò»°ã	²»³éÑÌ	Drink but less than once a month	5	NA	4	0	NA	2	2	2	2	2	2	2	2	2	1	2	2	2	2	9	²»ÒÖÓô
1109	54249115001	63555.70313	1	6.800000191	97.59999847	180	12.8285799	97.19999695	0.768400013	163.1452026	157.5299988	54.51060104	78.47979736	5.170000076	5.199999809	4.873680115	46.70000076	16	0.970000029	48	female	½á»é	³õÖÐ	³ÇÕò	ÓÐÐ©ÂúÒâ	²»ÂúÒâ	²»³éÑÌ	None of these	7	NA	5	1	NA	2	2	2	2	2	2	1	2	2	1	2	2	1	2	3	²»ÒÖÓô
1110	54249201001	87725.97656	2	8.199999809	93.69999695	158	17.0300808	125.2799988	1.129999995	215.3361969	316.8299866	28.99500084	106.7015991	8.039999962	5.900000095	7.857359886	47.79999924	16.70000076	NA	62	male	½á»é	Ð¡Ñ§¼°ÒÔÏÂ	³ÇÕò	ÓÐÐ©ÂúÒâ	NA	ÒÑ½äÑÌ	Drink more than once a month	8	NA	4	0	NA	1	2	2	2	2	2	2	1	1	1	2	2	1	2	5	²»ÒÖÓô
1111	54249201002	82069.53125	2	NA	NA	NA	17.19813919	105.6600037	0.745800018	216.4960022	173.4600067	51.03120041	131.4440002	2.440000057	5.599999905	5.816160202	NA	NA	1.110000014	65	female	½á»é	Ð¡Ñ§¼°ÒÔÏÂ	³ÇÕò	ÓÐÐ©ÂúÒâ	ÂúÒâ	²»³éÑÌ	None of these	7	9	5	1	15	2	2	2	2	2	2	2	2	2	2	2	2	1	2	1	²»ÒÖÓô
1112	54249202001	41687.38672	2	5	93.80000305	169	28.6262207	112.1399994	0.824899971	206.8309937	124.7850037	48.32500076	138.7893982	2.539999962	5.599999905	5.480160236	38.59999847	13.30000019	NA	64	female	½á»é	Ð¡Ñ§¼°ÒÔÏÂ	³ÇÕò	ÓÐÐ©ÂúÒâ	²»ÂúÒâ	²»³éÑÌ	None of these	8	NA	1	0	NA	2	2	2	2	2	2	2	2	2	1	2	2	1	2	14	ÒÖÓô
1113	54249203001	52900.875	2	7.400000095	104	165	21.00749969	96.30000305	1.01699996	169.3307953	51.33000183	65.33540344	93.17060089	1.429999948	5.099999905	6.150479794	61.09999847	21.5	1.110000014	49	male	½á»é	Ð¡Ñ§¼°ÒÔÏÂ	³ÇÕò	ÓÐÐ©ÂúÒâ	Ò»°ã	³éÑÌ	Drink more than once a month	3	NA	3	1	NA	2	2	2	2	2	2	2	2	2	2	2	2	1	2	9	²»ÒÖÓô
1114	54249203002	46080.30469	2	5.5	100.0999985	158	13.69688988	154.2599945	0.655399978	129.8975983	126.5550003	39.04660034	71.13439941	0.99000001	6.900000095	4.845119953	43.29999924	15.5	0.910000026	48	female	½á»é	Ð¡Ñ§¼°ÒÔÏÂ	³ÇÕò	²»ÂúÒâ	NA	²»³éÑÌ	None of these	4	NA	2	0	NA	2	2	2	2	2	2	1	2	2	1	2	2	1	2	25	ÒÖÓô
1115	54249204002	69955.99219	2	6.199999809	96	150	19.04680061	84.59999847	0.937900007	201.8052063	104.4300003	49.09820175	132.9904022	1.190000057	5.199999809	6.681359768	44.79999924	15.89999962	NA	59	male	½á»é	Ð¡Ñ§¼°ÒÔÏÂ	³ÇÕò	ÓÐÐ©ÂúÒâ	Ò»°ã	²»³éÑÌ	Drink but less than once a month	8	6	4	1	11	2	2	2	2	2	2	2	2	2	1	2	2	1	2	4	²»ÒÖÓô
1116	54249208002	41876.99219	2	8.600000381	95	263	16.35783958	116.2799988	0.587599993	249.3569946	133.6349945	38.65999985	175.1298065	36.20000076	5.800000191	3.091200113	38.20000076	13	NA	65	female	½á»é	Ð¡Ñ§¼°ÒÔÏÂ	³ÇÕò	ÂúÒâ	NA	²»³éÑÌ	None of these	10	NA	5	0	NA	2	2	2	2	2	2	2	2	2	2	2	2	1	2	3	²»ÒÖÓô
1117	54249210001	43429.83203	2	14.5	96.40000153	391	20.11117935	134.6399994	0.824899971	211.0836029	118.5899963	51.8044014	134.9234009	59.09999847	5.400000095	4.740960121	51.90000153	17.60000038	1.539999962	63	male	½á»é	Ð¡Ñ§¼°ÒÔÏÂ	³ÇÕò	ÓÐÐ©ÂúÒâ	Ò»°ã	³éÑÌ	None of these	8	9	6	0	15	2	2	2	2	2	2	2	2	2	2	2	2	1	2	6	²»ÒÖÓô
1118	54249212001	48315.72266	1	6.400000095	92.90000153	282	24.8168602	93.95999908	0.711899996	225.0012054	111.5100021	56.05699921	158.1194	48.29999924	5.699999809	5.454959869	41.59999847	14	1.279999971	71	female	½á»é	¸ßÖÐ	³ÇÕò	ÓÐÐ©ÂúÒâ	²»ÂúÒâ	²»³éÑÌ	None of these	2	NA	3	0	NA	1	2	2	2	1	2	2	2	2	2	2	2	1	1	13	ÒÖÓô
1119	54249212002	45330.14453	1	10.5	97.19999695	226	34.11618042	110.6999969	1.559399962	163.5317993	110.625	32.86100006	107.8613968	8.859999657	5.699999809	8.838479996	52.70000076	17.89999962	2.700000048	74	male	½á»é	³õÖÐ	Å©´å	NA	NA	³éÑÌ	None of these	1	NA	0	0	NA	2	2	2	2	2	2	2	2	2	2	2	2	2	2	9	²»ÒÖÓô
1120	54249213002	42162.88672	2	7.599999905	93	230	12.68852997	153.5399933	0.700600028	280.6716003	69.91500092	72.68080139	199.8721924	0.49000001	5.699999809	3.986639977	44.5	15.10000038	0.949999988	58	female	½á»é	Ð¡Ñ§¼°ÒÔÏÂ	³ÇÕò	ÓÐÐ©ÂúÒâ	NA	²»³éÑÌ	None of these	8	NA	5	0	NA	2	2	2	2	2	2	2	2	2	1	2	2	1	2	21	ÒÖÓô
1121	54249214001	42411.45703	2	5.300000191	102.1999969	173	38.82186127	120.0599976	1.559399962	184.0216064	161.9550018	48.32500076	107.4748001	1.590000033	5.300000191	6.111839771	36.5	12.39999962	NA	64	female	¶À¾Ó	Ð¡Ñ§¼°ÒÔÏÂ	³ÇÕò	²»ÂúÒâ	NA	²»³éÑÌ	None of these	3	NA	3	0	NA	2	2	2	2	2	2	2	2	2	1	2	2	1	2	26	ÒÖÓô
1122	54249215001	69708.86719	2	9.100000381	93.30000305	279	10.67181015	99.36000061	0.677999973	230.8002014	192.9299927	42.52600098	149.6141968	1.620000005	5.199999809	4.927440166	50.70000076	18.20000076	0.839999974	45	female	½á»é	³õÖÐ	³ÇÕò	ÓÐÐ©ÂúÒâ	NA	²»³éÑÌ	None of these	8	NA	4	1	NA	2	1	2	2	2	2	2	2	2	2	2	2	2	2	8	²»ÒÖÓô
1123	54249216001	49171.91406	2	5.800000191	94.30000305	282	16.86202049	130.3200073	0.59890002	175.9029999	85.84500122	59.53639984	103.6088028	0.379999995	5.099999905	3.474240065	39.09999847	13.89999962	0.74000001	50	male	¶À¾Ó	Ð¡Ñ§¼°ÒÔÏÂ	³ÇÕò	ÓÐÐ©ÂúÒâ	Ò»°ã	²»³éÑÌ	None of these	8	NA	5	0	NA	2	2	2	2	2	2	2	2	2	2	2	2	1	2	20	ÒÖÓô
1124	54249217001	43184.64063	1	8.5	92.5	248	15.51753998	86.40000153	0.937900007	165.0782013	124.7850037	36.3404007	100.1294022	2.230000019	5.5	5.706960201	45.20000076	15.89999962	NA	62	male	¶À¾Ó	Ð¡Ñ§¼°ÒÔÏÂ	³ÇÕò	²»ÂúÒâ	²»ÂúÒâ	²»³éÑÌ	None of these	2	NA	4	1	NA	2	2	2	2	2	2	2	2	1	1	2	2	1	2	17	ÒÖÓô
1125	54249218001	47759.53906	2	6.400000095	97.80000305	228	11.45608997	151.9199982	0.632799983	246.6508026	209.7449951	53.73740005	146.9080048	1.549999952	6	3.924479961	41.20000076	14.60000038	0.810000002	79	female	¶À¾Ó	Ð¡Ñ§¼°ÒÔÏÂ	³ÇÕò	ÂúÒâ	²»ÂúÒâ	²»³éÑÌ	None of these	4	NA	3	0	NA	2	2	2	2	2	2	2	2	2	2	2	2	1	2	4	²»ÒÖÓô
1126	54249219001	44191.09375	2	6.699999809	99.90000153	233	19.10281944	141.3000031	0.937900007	192.5267944	228.3300018	48.32500076	100.1294022	0.75	5.400000095	7.081200123	44.40000153	15.80000019	1.090000033	76	male	¶À¾Ó	Ð¡Ñ§¼°ÒÔÏÂ	³ÇÕò	NA	NA	³éÑÌ	Drink more than once a month	5	8	0	0	8	2	2	2	2	2	2	2	2	2	2	2	2	1	2	5	²»ÒÖÓô
1127	54249224001	41024.17578	2	6.300000191	94.90000153	114	25.01292992	115.1999969	0.700600028	198.7124023	149.5650024	57.21680069	117.139801	0.790000021	5.800000191	5.162640095	46.90000153	16.10000038	NA	67	female	½á»é	Ð¡Ñ§¼°ÒÔÏÂ	³ÇÕò	ÓÐÐ©ÂúÒâ	NA	²»³éÑÌ	None of these	10	8	3	0	11	2	2	2	2	2	2	2	2	2	2	2	2	2	2	12	ÒÖÓô
1128	54249224002	42629.40234	2	8	98	172	28.68223953	101.1600037	1.028300047	157.3462067	109.7399979	69.97460175	64.17559814	1.480000019	5.5	5.848080158	42.90000153	15.19999981	1.429999948	69	male	½á»é	Ð¡Ñ§¼°ÒÔÏÂ	³ÇÕò	ÓÐÐ©ÂúÒâ	²»ÂúÒâ	²»³éÑÌ	Drink but less than once a month	8	NA	3	1	NA	2	2	2	2	2	2	2	2	2	1	2	2	1	2	8	²»ÒÖÓô
1129	54249301001	33303.80859	1	4.599999905	99	200	12.77256012	93.05999756	0.791000009	225.3878021	154.875	52.57759857	140.7223969	4.579999924	5.300000191	4.06896019	40.90000153	14.19999981	NA	61	female	½á»é	Ð¡Ñ§¼°ÒÔÏÂ	³ÇÕò	ÓÐÐ©ÂúÒâ	NA	²»³éÑÌ	None of these	7	9	4	0	13	2	2	2	2	2	2	2	2	2	2	2	2	1	2	8	²»ÒÖÓô
1130	54249301002	35292.83203	1	5.199999809	103.3000031	139	10.72782993	77.76000214	0.768400013	169.7174072	148.6799927	52.57759857	88.14479828	2.450000048	5.300000191	5.717040062	44.40000153	16.20000076	NA	64	male	½á»é	Ð¡Ñ§¼°ÒÔÏÂ	³ÇÕò	ÓÐÐ©ÂúÒâ	NA	³éÑÌ	Drink more than once a month	6	10	4	1	15	2	2	2	2	2	2	2	2	2	2	2	2	2	2	3	²»ÒÖÓô
1131	54249302002	35881.75391	1	6.699999809	98.09999847	218	18.54261971	93.95999908	0.926599979	209.9237976	85.84500122	96.65000153	99.35620117	0.579999983	5.199999809	6.508319855	51.29999924	19.20000076	1.379999995	74	male	½á»é	¸ßÖÐ	³ÇÕò	ÓÐÐ©ÂúÒâ	Ò»°ã	³éÑÌ	None of these	7	10	4	1	15	2	2	2	2	2	2	2	2	2	2	2	2	2	2	7	²»ÒÖÓô
1132	54249303001	39997.46484	1	5.400000095	94.09999847	315	11.20400047	100.8000031	0.847500026	168.9441986	73.45500183	51.03120041	107.4748001	0.579999983	5.5	6.973680019	48	16.70000076	0.889999986	52	male	½á»é	³õÖÐ	³ÇÕò	ÓÐÐ©ÂúÒâ	ÂúÒâ	²»³éÑÌ	None of these	6	10	6	0	16	2	2	2	2	2	2	2	2	2	2	2	2	2	2	5	²»ÒÖÓô
1133	54249305001	38210.70703	1	7.699999809	95.69999695	308	11.59613991	120.0599976	0.55369997	219.5888062	133.6349945	83.50559998	110.1809998	0.839999974	5.5	4.542719841	45	15.69999981	0.910000026	71	female	½á»é	¸ßÖÐ	³ÇÕò	ÓÐÐ©ÂúÒâ	NA	²»³éÑÌ	None of these	5	10	4	0	14	2	2	2	2	2	2	2	2	2	1	2	2	1	2	13	ÒÖÓô
1134	54249305002	35897.16797	1	4.599999905	99	196	14.92932987	105.6600037	0.768400013	185.5679932	107.0849991	59.92300034	103.2221985	2.619999886	5.400000095	6.313439846	41.70000076	14.19999981	1.139999986	73	male	½á»é	¸ßÖÐ	³ÇÕò	ÓÐÐ©ÂúÒâ	ÂúÒâ	³éÑÌ	None of these	7	6	5	0	11	2	2	2	2	2	2	2	2	2	1	2	2	1	2	9	²»ÒÖÓô
1135	54249307001	33443.51953	1	3	93.09999847	151	23.36034012	94.5	0.824899971	238.1455994	81.41999817	60.69620132	168.1710052	1.24000001	5.5	4.858560085	43.20000076	15.30000019	1.120000005	56	female	½á»é	Ð¡Ñ§¼°ÒÔÏÂ	³ÇÕò	ÓÐÐ©ÂúÒâ	NA	²»³éÑÌ	None of these	10	3	5	0	8	2	2	2	2	2	2	2	2	2	1	2	2	1	2	1	²»ÒÖÓô
1136	54249308001	37514.37891	1	4.699999809	95.59999847	223	20.11117935	92.33999634	0.870100021	180.1555939	203.5500031	31.70120049	101.6757965	0.439999998	5.400000095	9.62471962	43.09999847	15.69999981	1.090000033	75	female	¶À¾Ó	Ð¡Ñ§¼°ÒÔÏÂ	³ÇÕò	ÓÐÐ©ÂúÒâ	NA	²»³éÑÌ	None of these	8	10	6	0	16	1	2	2	2	2	2	1	2	2	2	2	2	2	2	2	²»ÒÖÓô
1137	54249309001	32708.55078	1	6.300000191	99.30000305	116	17.19813919	91.98000336	0.610199988	214.5630035	77.87999725	76.16020203	126.8048019	2.039999962	5.300000191	5.014800072	43.79999924	15.30000019	1.190000057	69	female	¶À¾Ó	Ð¡Ñ§¼°ÒÔÏÂ	³ÇÕò	ÂúÒâ	Ò»°ã	²»³éÑÌ	None of these	8	5	2	0	7	2	2	2	2	2	2	2	2	2	2	2	2	2	2	6	²»ÒÖÓô
1138	54249310001	33208.20313	1	6.199999809	98	148	16.86202049	104.2200012	0.779699981	199.4855957	123.9000015	57.60340118	116.7531967	1.830000043	5.599999905	6.056399822	43.70000076	15.60000038	1.070000052	52	female	½á»é	Ð¡Ñ§¼°ÒÔÏÂ	³ÇÕò	ÓÐÐ©ÂúÒâ	NA	²»³éÑÌ	None of these	6	10	6	1	17	2	2	2	2	2	2	2	2	2	2	2	2	2	2	3	²»ÒÖÓô
1139	54249310002	38114.62891	1	5.5	97.09999847	109	22.26795006	93.59999847	1.039600015	172.0370026	95.58000183	66.49520111	83.50559998	2.410000086	5	6.131999969	40.40000153	14	1.340000033	56	male	½á»é	¸ßÖÐ	³ÇÕò	ÓÐÐ©ÂúÒâ	ÂúÒâ	ÒÑ½äÑÌ	None of these	7	9	6	1	16	2	2	2	2	2	1	2	2	2	2	2	2	2	2	4	²»ÒÖÓô
1140	54249311002	50518.98438	1	4.900000095	90.80000305	238	20.67137909	188.2799988	0.632799983	230.8002014	73.45500183	72.29419708	144.5883942	0.49000001	10.60000038	4.72247982	42.59999847	15.10000038	0.99000001	55	female	½á»é	³õÖÐ	Å©´å	ÂúÒâ	Ò»°ã	²»³éÑÌ	None of these	10	5	5	1	11	2	2	1	2	2	2	2	2	2	2	2	2	2	2	3	²»ÒÖÓô
1141	54249312001	36995.41797	1	6.199999809	95.09999847	210	14.53719044	96.48000336	0.587599993	259.7951965	153.9900055	55.28379822	180.1555939	1.129999995	5.300000191	4.668719769	46.40000153	16.60000038	NA	48	female	½á»é	³õÖÐ	³ÇÕò	ÓÐÐ©ÂúÒâ	NA	²»³éÑÌ	None of these	5	9	5	1	15	2	2	2	2	2	2	2	2	2	2	2	2	2	2	9	²»ÒÖÓô
1142	54249312002	38546.81641	1	8.600000381	89.90000153	254	12.60449982	109.0800018	0.802299976	134.9234009	132.75	42.91260147	59.92300034	1.960000038	5.5	6.28151989	56.70000076	20.29999924	NA	51	male	½á»é	Ð¡Ñ§¼°ÒÔÏÂ	³ÇÕò	ÓÐÐ©ÂúÒâ	Ò»°ã	³éÑÌ	Drink but less than once a month	8	8	5	1	14	2	2	2	2	2	2	2	2	2	2	2	2	2	2	2	²»ÒÖÓô
1143	54249315002	36746.24609	1	6.5	92.59999847	132	17.61828995	100.2600021	1.005699992	291.4963989	127.4400024	70.74780273	201.4185944	1.220000029	5.199999809	6.084959984	50.09999847	18.20000076	1.039999962	58	male	½á»é	Ð¡Ñ§¼°ÒÔÏÂ	³ÇÕò	ÂúÒâ	NA	ÒÑ½äÑÌ	Drink more than once a month	10	5	5	1	11	2	2	2	2	2	2	2	2	2	2	2	2	2	2	0	²»ÒÖÓô
1144	56043101001	16612.55859	1	6.400000095	93.30000305	324	26.07731056	124.1999969	0.779699981	312.3728027	499.1400146	40.979599	93.17060089	2.150000095	6.099999905	5.95223999	39.40000153	14.30000019	0.419999987	58	female	½á»é	Ð¡Ñ§¼°ÒÔÏÂ	³ÇÕò	NA	NA	²»³éÑÌ	None of these	9	NA	0	0	NA	2	2	2	2	2	2	2	2	2	1	2	2	1	2	NA	NA
1145	56043101002	19324.66211	1	6.199999809	95.80000305	206	12.91261005	98.45999908	0.700600028	205.2846069	103.5449982	56.05699921	116.7531967	1.090000033	5.400000095	3.778320074	43	15.69999981	1.120000005	59	male	½á»é	Ð¡Ñ§¼°ÒÔÏÂ	³ÇÕò	ÓÐÐ©ÂúÒâ	²»ÂúÒâ	³éÑÌ	None of these	8	10	5	1	16	2	2	2	2	2	2	2	2	2	2	2	2	1	2	5	²»ÒÖÓô
1146	56043102001	30027.31055	1	5.400000095	94.59999847	284	16.58192062	102.4199982	0.926599979	206.8309937	117.7050018	54.89720154	146.9080048	0.479999989	5.400000095	4.003439903	48.29999924	17.5	NA	56	male	½á»é	¸ßÖÐ	³ÇÕò	ÓÐÐ©ÂúÒâ	NA	³éÑÌ	Drink more than once a month	6	10	4	1	15	2	2	1	2	2	2	2	2	2	2	2	2	1	2	7	²»ÒÖÓô
1147	56043106001	21358.47656	1	5.199999809	95.19999695	104	14.59321022	106.0199966	0.802299976	166.6246033	60.18000031	60.69620132	102.4489975	0.779999971	4.900000095	4.794720173	40.90000153	14.60000038	1.070000052	53	male	½á»é	³õÖÐ	³ÇÕò	ÂúÒâ	ÂúÒâ	³éÑÌ	Drink more than once a month	7	10	4	1	15	2	2	2	2	2	2	2	2	2	2	2	2	1	2	2	²»ÒÖÓô
1148	56043106002	17116.39063	1	4.199999809	92	137	13.78092003	108.7200012	0.915300012	213.4031982	195.5850067	46.39199829	127.5780029	4.239999771	5.300000191	4.934160233	39.29999924	14.30000019	NA	51	female	½á»é	³õÖÐ	³ÇÕò	ÓÐÐ©ÂúÒâ	NA	²»³éÑÌ	Drink more than once a month	7	9	6	1	16	2	2	2	2	2	1	2	2	2	2	2	2	1	2	12	ÒÖÓô
1149	56043112001	20113.33984	1	11.60000038	97.30000305	122	22.32397079	109.9800034	0.813600004	175.9029999	137.1750031	60.69620132	86.21179962	0.649999976	5.099999905	3.590159893	30.70000076	11.10000038	1.399999976	82	female	½á»é	Ð¡Ñ§¼°ÒÔÏÂ	³ÇÕò	ÂúÒâ	NA	²»³éÑÌ	None of these	4	NA	0	0	NA	2	2	2	2	2	2	2	2	2	2	2	2	1	2	6	²»ÒÖÓô
1150	56043112002	17676.04688	1	5.300000191	94.5	138	28.87830925	134.4600067	0.497200012	185.1813965	54.86999893	52.57759857	117.5263977	1.899999976	5.5	5.334000111	38.20000076	13.80000019	1.440000057	83	male	½á»é	Ð¡Ñ§¼°ÒÔÏÂ	³ÇÕò	NA	NA	²»³éÑÌ	None of these	10	NA	0	0	NA	2	2	2	2	2	2	2	2	2	2	2	2	2	2	4	²»ÒÖÓô
1151	56043113001	17639.31055	1	5.300000191	90.59999847	262	20.08316994	126.3600006	1.141299963	190.2071991	73.45500183	46.00540161	112.1139984	0.709999979	5.599999905	3.85055995	45.40000153	16	1.320000052	62	male	½á»é	Ð¡Ñ§¼°ÒÔÏÂ	³ÇÕò	ÓÐÐ©ÂúÒâ	Ò»°ã	³éÑÌ	Drink more than once a month	7	NA	2	0	NA	2	2	NA	2	2	2	2	2	2	2	2	2	1	1	17	ÒÖÓô
1152	56043116001	16608.60156	1	4.199999809	99.09999847	130	19.85909081	137.3399963	0.915300012	190.9803925	104.4300003	42.91260147	141.1089935	1.789999962	5.199999809	4.112639904	32.70000076	11.80000019	0.99000001	65	female	½á»é	³õÖÐ	³ÇÕò	ÓÐÐ©ÂúÒâ	NA	²»³éÑÌ	None of these	6	NA	3	1	NA	2	2	2	2	2	2	2	2	2	1	2	2	1	2	15	ÒÖÓô
1153	56043116002	16901.63281	1	4.699999809	99.90000153	167	18.59864044	122.4000015	0.836199999	173.1967926	97.34999847	43.29919815	120.2325974	1.350000024	5.300000191	4.037040234	39.70000076	14.60000038	0.980000019	68	male	½á»é	Ð¡Ñ§¼°ÒÔÏÂ	³ÇÕò	ÓÐÐ©ÂúÒâ	Ò»°ã	³éÑÌ	Drink more than once a month	7.5	6	0	1	7	2	2	2	2	2	2	2	2	2	2	2	2	2	2	16	ÒÖÓô
1154	56043119001	17632.39844	1	5	97.40000153	122	19.94311905	138.0599976	0.881399989	242.3981934	84.95999908	53.73740005	183.2483978	1.580000043	5.5	5.591040134	35.40000153	13	0.970000029	64	male	½á»é	Ð¡Ñ§¼°ÒÔÏÂ	³ÇÕò	ÓÐÐ©ÂúÒâ	²»ÂúÒâ	²»³éÑÌ	None of these	7	9	3	1	13	1	2	2	2	2	2	2	2	1	2	2	2	1	2	15	ÒÖÓô
1155	56043121001	20119.90039	1	5.099999905	78.59999847	206	16.89002991	81.54000092	0.858799994	221.1351929	111.5100021	65.72200012	122.5522003	1.360000014	5.699999809	3.947999954	38.40000153	13	1.600000024	78	female	½á»é	Ð¡Ñ§¼°ÒÔÏÂ	³ÇÕò	ÓÐÐ©ÂúÒâ	NA	²»³éÑÌ	None of these	2	3	5	0	8	2	2	2	2	2	2	2	2	2	2	2	2	1	2	21	ÒÖÓô
1156	56043124001	20127.38672	1	5.800000191	85	114	8.290960312	408.9599915	0.757099986	209.1506042	229.2149963	41.75279999	129.5110016	6.920000076	5.900000095	3.785039902	36.09999847	13	0.800000012	74	female	½á»é	Ð¡Ñ§¼°ÒÔÏÂ	³ÇÕò	ÓÐÐ©ÂúÒâ	NA	²»³éÑÌ	None of these	5	9	3	0	12	2	2	2	2	2	2	2	2	2	2	2	2	1	2	6	²»ÒÖÓô
1157	56043124002	17967.01563	1	7	93	117	9.94355011	115.3799973	0.745800018	227.3208008	155.7599945	68.42819977	138.7893982	0.730000019	9.5	4.668719769	42.70000076	15.89999962	1.169999957	73	male	½á»é	Ð¡Ñ§¼°ÒÔÏÂ	³ÇÕò	ÓÐÐ©ÂúÒâ	Ò»°ã	³éÑÌ	None of these	8	10	4	1	15	2	2	2	2	2	2	2	2	2	2	2	2	2	2	3	²»ÒÖÓô
1158	56043126002	16937.79492	1	2.5	96.5	78	33.66801834	141.3000031	1.01699996	193.3000031	116.8199997	68.04160309	101.2891998	0.090000004	5.199999809	4.549439907	33.5	12	NA	53	female	½á»é	Ð¡Ñ§¼°ÒÔÏÂ	³ÇÕò	ÂúÒâ	²»ÂúÒâ	²»³éÑÌ	None of these	8	8	2	1	11	2	2	2	2	2	2	2	2	2	2	2	2	1	2	9	²»ÒÖÓô
1159	56043203001	13229.93262	1	4.099999905	97.09999847	236	11.54012012	77.58000183	0.677999973	197.9391937	61.95000076	74.22720337	94.33039856	53.5	5.599999905	3.632159948	37.5	13.5	NA	63	male	½á»é	Ð¡Ñ§¼°ÒÔÏÂ	³ÇÕò	ÓÐÐ©ÂúÒâ	NA	³éÑÌ	Drink more than once a month	10	NA	3	1	NA	2	2	2	2	2	2	1	2	1	1	2	2	1	2	18	ÒÖÓô
1160	56043203002	13140.75977	1	7.300000191	89.19999695	472	13.8089304	140.0399933	0.892700016	337.5018005	623.9249878	39.04660034	131.4440002	2.940000057	5.400000095	5.068560123	38.5	14.19999981	0.419999987	63	female	½á»é	Ð¡Ñ§¼°ÒÔÏÂ	³ÇÕò	²»ÂúÒâ	²»ÂúÒâ	²»³éÑÌ	None of these	8	NA	3	0	NA	1	1	1	2	2	1	1	2	1	1	2	2	1	2	18	ÒÖÓô
1161	56043204001	13370.43848	1	5.400000095	92	237	12.54848003	120.7799988	0.971800029	207.6042023	163.7250061	50.64459991	138.7893982	1.049999952	6	4.725840092	45.59999847	16.60000038	1.100000024	58	male	½á»é	Ð¡Ñ§¼°ÒÔÏÂ	³ÇÕò	ÓÐÐ©ÂúÒâ	Ò»°ã	³éÑÌ	None of these	5	NA	3	0	NA	2	2	NA	NA	2	2	2	2	2	1	2	2	1	2	5	²»ÒÖÓô
1162	56043204002	13388.27344	1	6.099999905	87.59999847	219	10.83987045	107.2799988	0.519800007	190.5937958	144.2550049	50.25799942	119.4593964	1.129999995	5.400000095	3.370079994	38.59999847	13.80000019	0.800000012	48	female	½á»é	³õÖÐ	³ÇÕò	ÓÐÐ©ÂúÒâ	²»ÂúÒâ	²»³éÑÌ	None of these	5	7	10	0	17	2	2	NA	NA	1	NA	NA	2	2	1	2	2	1	1	NA	NA
1163	56043205001	13216.2959	1	4.900000095	93.30000305	147	13.92096996	109.4400024	0.949199975	245.4909973	103.5449982	65.72200012	165.8513947	0.899999976	5.599999905	6.284880161	49.70000076	18	1.149999976	73	male	½á»é	Ð¡Ñ§¼°ÒÔÏÂ	³ÇÕò	ÓÐÐ©ÂúÒâ	NA	³éÑÌ	None of these	6	10	3	0	13	2	2	2	2	1	2	2	2	2	2	2	1	1	2	2	²»ÒÖÓô
1164	56043205002	13094.2666	1	7.300000191	86.80000305	228	18.57062912	109.0800018	0.734499991	245.877594	95.58000183	59.53639984	184.0216064	0.699999988	5.699999809	3.618720055	41.5	15.60000038	1.190000057	67	female	½á»é	Ð¡Ñ§¼°ÒÔÏÂ	³ÇÕò	ÓÐÐ©ÂúÒâ	NA	²»³éÑÌ	None of these	5	NA	5	0	NA	2	2	2	2	2	2	2	2	2	2	2	2	1	2	5	²»ÒÖÓô
1165	56043206001	19672.48242	1	6.900000095	89.5	219	18.34654999	124.9199982	0.55369997	226.1609955	134.5200043	53.35079956	136.0832062	4.320000172	5.800000191	3.526319981	37.79999924	13.39999962	1	53	female	½á»é	Ð¡Ñ§¼°ÒÔÏÂ	³ÇÕò	ÓÐÐ©ÂúÒâ	NA	²»³éÑÌ	None of these	6	NA	7	1	NA	2	2	2	1	2	2	2	2	2	1	2	2	1	2	19	ÒÖÓô
1166	56043206002	20208.36523	1	9	90.90000153	152	31.53926086	139.8600006	0.757099986	207.990799	217.7100067	39.43320084	100.1294022	0.270000011	5.900000095	4.987919807	40.70000076	14.5	1.029999971	55	male	½á»é	³õÖÐ	³ÇÕò	²»ÂúÒâ	NA	³éÑÌ	None of these	4	6	5	1	12	1	2	2	2	2	2	1	1	2	2	2	2	1	2	24	ÒÖÓô
1167	56043208001	13019.11621	1	6.699999809	88.09999847	223	9.495389938	95.40000153	0.576300025	192.1401978	111.5100021	44.07239914	142.2687988	0.610000014	5.400000095	3.213840008	35.59999847	13	1.090000033	68	female	¶À¾Ó	Ð¡Ñ§¼°ÒÔÏÂ	³ÇÕò	ÓÐÐ©ÂúÒâ	NA	²»³éÑÌ	None of these	1	NA	4	0	NA	2	2	2	2	2	2	2	2	2	2	2	2	1	2	20	ÒÖÓô
1168	56043209001	13127.32617	1	6.099999905	89.40000153	223	17.8703804	138.6000061	0.361600012	159.665802	350.4599915	30.9279995	37.50019836	3.849999905	7	3.484319925	35.79999924	12.89999962	0.610000014	57	female	½á»é	Ð¡Ñ§¼°ÒÔÏÂ	³ÇÕò	ÓÐÐ©ÂúÒâ	Ò»°ã	²»³éÑÌ	None of these	7	NA	3	0	NA	2	2	2	2	2	2	2	2	1	1	2	2	1	2	15	ÒÖÓô
1169	56043209002	13405.78027	1	6.400000095	94.19999695	236	32.21149826	85.86000061	1.073500037	166.6246033	57.52500153	65.33540344	78.09320068	4.71999979	6	5.271840096	43.79999924	15.60000038	NA	56	male	½á»é	Ð¡Ñ§¼°ÒÔÏÂ	³ÇÕò	ÓÐÐ©ÂúÒâ	NA	ÒÑ½äÑÌ	Drink more than once a month	5	NA	3	1	NA	2	2	2	2	2	2	2	2	2	2	2	2	2	2	9	²»ÒÖÓô
1170	56043211001	13327.72656	1	5.5	97.90000153	256	14.78927994	107.4599991	0.564999998	124.485199	62.83499908	68.04160309	42.52600098	0.910000026	4.900000095	3.734639883	38.20000076	14.10000038	0.879999995	41	female	½á»é	Ð¡Ñ§¼°ÒÔÏÂ	³ÇÕò	ÂúÒâ	NA	²»³éÑÌ	Drink more than once a month	5	NA	2	0	NA	2	2	2	2	2	2	2	2	2	2	2	2	2	2	18	ÒÖÓô
1171	56043211002	13399.38965	1	6.300000191	99.90000153	180	19.57899094	102.4199982	0.870100021	234.2796021	112.3949966	52.96419907	170.4906006	5.989999771	5.199999809	3.932879925	43.09999847	15.69999981	1.24000001	56	male	½á»é	Ð¡Ñ§¼°ÒÔÏÂ	³ÇÕò	ÂúÒâ	NA	³éÑÌ	Drink more than once a month	6	5	1	1	7	2	2	2	2	2	2	2	2	2	1	2	2	2	2	NA	NA
1172	56043212002	13276.86328	1	6.400000095	100.5	278	12.2403698	95.58000183	0.700600028	150.3874054	91.15499878	41.36619949	93.94380188	12.89999962	5.400000095	4.151279926	39.09999847	13.69999981	1.080000043	73	male	½á»é	Ð¡Ñ§¼°ÒÔÏÂ	³ÇÕò	ÂúÒâ	Ò»°ã	³éÑÌ	Drink more than once a month	6	6	4	0	10	2	2	2	2	1	2	2	2	1	2	2	2	1	2	17	ÒÖÓô
1173	56043213001	13205.92676	1	7	88.30000305	187	15.20942974	117.1800003	1.15260005	238.9187927	530.1149902	37.88679886	88.53140259	2.089999914	5.699999809	7.203839779	37.70000076	14	1.25	63	male	½á»é	Ð¡Ñ§¼°ÒÔÏÂ	³ÇÕò	²»ÂúÒâ	NA	²»³éÑÌ	None of these	7	4	4	0	8	2	2	2	2	2	1	2	2	2	1	2	2	2	2	24	ÒÖÓô
1174	56043214001	13047.11914	1	4.699999809	89	196	11.45608997	155.5200043	0.50849998	261.3416138	134.5200043	75.00039673	146.1347961	0.230000004	5.900000095	4.023600101	37.40000153	13.10000038	1.169999957	66	female	¶À¾Ó	Ð¡Ñ§¼°ÒÔÏÂ	³ÇÕò	ÓÐÐ©ÂúÒâ	NA	²»³éÑÌ	None of these	5	NA	2	0	NA	2	2	2	1	1	2	2	2	2	2	2	2	1	2	NA	NA
1175	56043215001	19569.96094	1	5.400000095	97.40000153	329	20.81142998	114.6600037	0.655399978	239.6920013	77.87999725	108.6345978	119.4593964	1.610000014	4.900000095	3.395279884	41.09999847	14.5	1.179999948	67	female	½á»é	Ð¡Ñ§¼°ÒÔÏÂ	³ÇÕò	²»ÂúÒâ	NA	ÒÑ½äÑÌ	Drink more than once a month	2	4	2	0	6	2	2	2	2	1	2	2	2	2	2	2	2	1	1	27	ÒÖÓô
1176	56043215002	19859.22266	1	8.100000381	93.90000153	281	14.50918007	97.91999817	0.949199975	215.3361969	99.12000275	61.85599899	146.1347961	2.670000076	5.099999905	4.650239944	40.5	14.69999981	1.340000033	74	male	½á»é	Ð¡Ñ§¼°ÒÔÏÂ	³ÇÕò	ÂúÒâ	NA	³éÑÌ	Drink more than once a month	8	NA	2	1	NA	2	2	2	2	2	2	2	2	2	2	2	2	2	2	5	²»ÒÖÓô
1177	56043217001	13092.6582	1	6.699999809	94.19999695	220	35.20856857	135.5399933	0.813600004	259.7951965	99.12000275	58.76319885	160.4389954	0.639999986	6.099999905	5.37432003	37.09999847	13.10000038	1.25	68	female	½á»é	Ð¡Ñ§¼°ÒÔÏÂ	³ÇÕò	ÂúÒâ	²»ÂúÒâ	²»³éÑÌ	None of these	5	NA	3	0	NA	2	2	2	2	2	2	2	2	2	2	2	2	1	2	8	²»ÒÖÓô
1178	56043217002	13268.22949	1	6.099999905	99.5	190	28.15004921	133.7400055	1.367300034	253.9962006	141.6000061	63.40240097	147.2946014	0.289999992	5.699999809	7.659120083	45.09999847	16.79999924	1.220000029	78	male	½á»é	Ð¡Ñ§¼°ÒÔÏÂ	³ÇÕò	ÓÐÐ©ÂúÒâ	Ò»°ã	²»³éÑÌ	None of these	5	NA	2	0	NA	1	2	2	2	2	2	2	2	2	2	2	2	2	2	16	ÒÖÓô
1179	56043218001	13098.75	1	4.699999809	90.09999847	251	12.80056953	104.0400009	0.847500026	190.5937958	108.8550034	69.58799744	113.6604004	0.680000007	5.400000095	4.418399811	38.40000153	13.89999962	NA	57	female	½á»é	Ð¡Ñ§¼°ÒÔÏÂ	³ÇÕò	ÓÐÐ©ÂúÒâ	NA	²»³éÑÌ	None of these	6	NA	5	1	NA	NA	NA	NA	2	2	2	2	2	2	2	2	2	1	2	9	²»ÒÖÓô
1180	56043218002	13402.53223	1	6.300000191	95.09999847	208	14.11703968	113.9400024	1.096099973	168.5576019	309.75	38.27339935	65.33540344	1.75	5.5	5.436480045	46	17.29999924	NA	57	male	½á»é	Ð¡Ñ§¼°ÒÔÏÂ	³ÇÕò	ÂúÒâ	NA	ÒÑ½äÑÌ	Drink more than once a month	7	NA	6	1	NA	1	2	2	2	2	2	1	2	2	2	2	2	1	2	5	²»ÒÖÓô
1181	56043219001	13208.55762	1	4.5	93.90000153	140	12.04430008	94.68000031	0.564999998	172.4235992	53.98500061	81.18599701	62.24259949	0.189999998	5.599999905	5.416319847	45.40000153	16.29999924	1.190000057	62	male	½á»é	Ð¡Ñ§¼°ÒÔÏÂ	³ÇÕò	ÓÐÐ©ÂúÒâ	NA	³éÑÌ	Drink more than once a month	3	5	2	1	8	1	2	2	2	2	2	1	2	2	1	2	2	1	2	12	ÒÖÓô
1182	56043219002	13146.66309	1	5.400000095	74.90000153	237	17.11411095	112.1399994	0.621500015	190.9803925	203.5500031	54.12400055	105.5418015	0.569999993	5.599999905	2.698080063	36.79999924	12.69999981	0.860000014	60	female	½á»é	Ð¡Ñ§¼°ÒÔÏÂ	³ÇÕò	ÓÐÐ©ÂúÒâ	NA	²»³éÑÌ	None of these	1	NA	2	0	NA	2	2	2	2	2	2	2	2	2	2	2	2	1	2	22	ÒÖÓô
1183	56043221001	13187.20605	1	5.599999905	100.9000015	186	16.38585091	77.40000153	0.666700006	189.4340057	111.5100021	70.36119843	86.5983963	0.230000004	5.199999809	6.135359764	40.29999924	14.89999962	1.190000057	75	male	¶À¾Ó	Ð¡Ñ§¼°ÒÔÏÂ	³ÇÕò	ÓÐÐ©ÂúÒâ	NA	ÒÑ½äÑÌ	Drink more than once a month	10	NA	1	0	NA	1	2	2	2	2	2	2	2	2	2	2	2	2	2	14	ÒÖÓô
1184	56043222001	13095.92969	1	5.300000191	90.09999847	194	10.05558968	99.18000031	0.64410001	209.5372009	105.3150024	52.19100189	143.4286041	0.479999989	5.599999905	3.514559984	35.20000076	12.5	1.049999952	66	female	½á»é	Ð¡Ñ§¼°ÒÔÏÂ	³ÇÕò	ÂúÒâ	Ò»°ã	²»³éÑÌ	None of these	10	NA	4	0	NA	2	2	2	2	2	2	2	2	2	2	2	2	2	2	NA	NA
1185	56043222002	13151.34375	1	7	98.30000305	230	12.38041973	108	0.689300001	149.2276001	66.375	63.01580048	73.84059906	0.569999993	4.800000191	3.87071991	41.90000153	15.39999962	1.049999952	68	male	½á»é	Ð¡Ñ§¼°ÒÔÏÂ	³ÇÕò	ÂúÒâ	Ò»°ã	ÒÑ½äÑÌ	Drink but less than once a month	8	NA	1	1	NA	2	2	2	2	2	2	2	2	2	2	2	2	1	2	NA	NA
1186	56043223001	13088.37891	1	6.400000095	93	283	16.94605064	104.4000015	0.915300012	175.5164032	76.99500275	49.48479843	121.7789993	1.059999943	5.400000095	3.442320108	37.59999847	14	1.169999957	64	female	½á»é	Ð¡Ñ§¼°ÒÔÏÂ	³ÇÕò	ÓÐÐ©ÂúÒâ	Ò»°ã	²»³éÑÌ	None of these	4	10	3	1	14	2	NA	2	2	2	2	2	2	1	1	2	2	1	2	16	ÒÖÓô
1187	56043223002	13295.83105	1	6.699999809	96.59999847	196	11.76420021	95.04000092	0.655399978	216.1094055	122.1299973	53.35079956	144.5883942	1.110000014	5.800000191	3.716160059	37.20000076	14	0.959999979	73	male	½á»é	³õÖÐ	³ÇÕò	ÓÐÐ©ÂúÒâ	Ò»°ã	³éÑÌ	None of these	5	10	2	1	13	2	2	2	2	2	2	2	2	2	2	2	2	1	2	14	ÒÖÓô
1188	56043224001	13394.72168	1	5.099999905	75.09999847	337	16.89002991	110.1600037	0.451999992	144.9750061	196.4700012	38.27339935	57.21680069	0.029999999	5.099999905	3.304559946	23.79999924	7.900000095	NA	46	female	½á»é	³õÖÐ	³ÇÕò	NA	NA	²»³éÑÌ	None of these	NA	NA	0	NA	NA	2	2	2	2	2	2	2	2	2	2	2	2	1	2	NA	NA
1189	56043224002	13498.55273	1	6.800000191	95.90000153	194	23.41636086	119.3399963	0.813600004	261.7282104	372.5849915	53.73740005	107.4748001	0.389999986	6.099999905	5.693520069	46.70000076	16.70000076	0.639999986	53	male	½á»é	Ð¡Ñ§¼°ÒÔÏÂ	³ÇÕò	ÓÐÐ©ÂúÒâ	NA	ÒÑ½äÑÌ	Drink more than once a month	7	9	2	0	11	2	1	2	2	1	2	2	2	2	1	2	2	2	2	9	²»ÒÖÓô
1190	56043226001	13370.43848	1	6.199999809	90.40000153	150	15.85365963	106.1999969	0.858799994	125.2584	104.4300003	48.32500076	58.37659836	2.779999971	5.300000191	5.757359982	41.70000076	15.69999981	1	58	male	½á»é	Ð¡Ñ§¼°ÒÔÏÂ	³ÇÕò	NA	NA	NA	Drink more than once a month	NA	NA	0	NA	NA	NA	2	2	2	2	2	2	2	2	2	2	2	1	2	NA	NA
1191	56043226002	13133.44336	1	8.300000191	89.69999695	161	11.90425014	99.90000153	0.666700006	165.0782013	61.95000076	59.53639984	100.1294022	3.869999886	5.300000191	3.297840118	36.29999924	13	0.959999979	54	female	½á»é	Ð¡Ñ§¼°ÒÔÏÂ	³ÇÕò	ÓÐÐ©ÂúÒâ	Ò»°ã	²»³éÑÌ	None of these	5	NA	3	0	NA	2	NA	NA	1	2	2	2	2	2	1	2	2	1	1	14	ÒÖÓô
1192	56043227001	13598.61621	1	3.299999952	102.8000031	295	11.03594017	100.9800034	0.64410001	209.9237976	72.56999969	66.1085968	123.711998	1.320000052	5.800000191	4.749360085	38.79999924	13.69999981	1.230000019	54	male	½á»é	³õÖÐ	³ÇÕò	ÓÐÐ©ÂúÒâ	Ò»°ã	³éÑÌ	Drink more than once a month	8	9	6	1	16	2	2	2	2	2	2	2	2	2	2	2	2	2	2	9	²»ÒÖÓô
1193	56043227002	13076.39648	1	6.599999905	92.30000305	300	13.24872971	114.1200027	0.836199999	212.6300049	153.1049957	54.51060104	118.686203	1.299999952	5.699999809	3.023999929	40.70000076	15	0.600000024	58	female	½á»é	Ð¡Ñ§¼°ÒÔÏÂ	³ÇÕò	ÓÐÐ©ÂúÒâ	NA	²»³éÑÌ	Drink more than once a month	6	NA	4	0	NA	2	NA	NA	2	2	NA	2	2	NA	NA	NA	NA	1	2	NA	NA
1194	56043228001	13151.34375	1	5.900000095	93	115	10.83987045	115.0199966	0.824899971	188.2742004	159.3000031	48.32500076	115.593399	0.540000021	5.699999809	5.018159866	41.09999847	15	0.850000024	68	male	½á»é	Ð¡Ñ§¼°ÒÔÏÂ	³ÇÕò	ÓÐÐ©ÂúÒâ	Ò»°ã	ÒÑ½äÑÌ	Drink more than once a month	4	NA	3	1	NA	2	NA	NA	NA	2	2	2	2	2	NA	2	2	1	2	13	ÒÖÓô
1195	56043228002	13094.2666	1	5.900000095	91.59999847	126	14.95734024	107.6399994	0.791000009	199.098999	77.87999725	77.31999969	117.5263977	1	5.300000191	3.586800098	36.59999847	12.69999981	1.100000024	67	female	½á»é	Ð¡Ñ§¼°ÒÔÏÂ	³ÇÕò	²»ÂúÒâ	²»ÂúÒâ	²»³éÑÌ	None of these	3	NA	2	0	NA	2	NA	NA	NA	2	2	2	2	2	1	2	2	1	2	14	ÒÖÓô
1196	56043301001	16239.67969	1	5.699999809	85.80000305	299	18.82271957	171.5399933	0.564999998	279.5118103	431.8800049	40.20640182	112.8871994	0.430000007	7.699999809	6.573840141	38.70000076	13.19999981	0.800000012	48	male	½á»é	Ð¡Ñ§¼°ÒÔÏÂ	³ÇÕò	ÓÐÐ©ÂúÒâ	NA	²»³éÑÌ	None of these	4	NA	5	1	NA	2	2	2	2	2	2	2	2	2	2	2	2	2	2	NA	NA
1197	56043301002	16010.68555	1	6.800000191	84	212	15.37749004	121.5	0.621500015	228.0939941	121.2450027	39.04660034	158.5059967	0.159999996	6.099999905	5.083680153	48	17.79999924	0.939999998	46	female	½á»é	Ð¡Ñ§¼°ÒÔÏÂ	³ÇÕò	NA	NA	²»³éÑÌ	None of these	4	NA	0	0	NA	2	2	2	2	2	2	2	2	2	1	2	2	1	2	NA	NA
1198	56043302002	15938.75098	1	5.599999905	97.59999847	226	21.25959015	130.1399994	0.757099986	169.7174072	84.95999908	49.09820175	112.8871994	0.910000026	5.300000191	5.083680153	35.90000153	13.39999962	1.230000019	72	male	½á»é	Ð¡Ñ§¼°ÒÔÏÂ	³ÇÕò	ÓÐÐ©ÂúÒâ	NA	²»³éÑÌ	None of these	10	7	5	1	13	1	1	2	2	2	2	2	2	2	2	1	2	1	2	3	²»ÒÖÓô
1199	56043303001	16065.88477	1	10.19999981	25.20000076	323	24.1446209	111.5999985	0.949199975	178.2225952	62.83499908	39.04660034	107.8613968	78.80000305	5.5	5.648159981	34.79999924	11.39999962	NA	56	male	½á»é	³õÖÐ	³ÇÕò	ÓÐÐ©ÂúÒâ	²»ÂúÒâ	³éÑÌ	Drink but less than once a month	1	NA	4	1	NA	2	2	2	2	2	2	2	2	2	2	2	2	1	1	20	ÒÖÓô
1200	56043303002	15919.34668	1	6.199999809	90.80000305	180	18.31854057	91.08000183	0.395500004	308.1202087	146.0249939	82.34580231	183.6349945	0.200000003	5.400000095	3.694319963	39.79999924	14.30000019	NA	54	female	½á»é	Ð¡Ñ§¼°ÒÔÏÂ	³ÇÕò	ÓÐÐ©ÂúÒâ	Ò»°ã	²»³éÑÌ	None of these	6	NA	5	0	NA	1	2	2	2	1	2	2	2	2	NA	NA	2	NA	1	16	ÒÖÓô
1201	56043304001	15991.68262	1	4.800000191	85	241	16.41386032	98.63999939	0.689300001	205.2846069	116.8199997	69.20140076	125.2584	0.449999988	5.300000191	3.213840008	35	13.39999962	0.839999974	48	female	½á»é	Ð¡Ñ§¼°ÒÔÏÂ	³ÇÕò	ÓÐÐ©ÂúÒâ	NA	²»³éÑÌ	Drink more than once a month	8	4	2	1	7	2	2	2	2	2	2	2	2	2	1	2	2	1	2	19	ÒÖÓô
1202	56043304002	16065.88477	1	9.800000191	91.19999695	230	19.13083076	95.58000183	0.937900007	231.5733948	62.83499908	68.42819977	155.4131927	1.639999986	5.099999905	4.78632021	39.09999847	13.89999962	NA	56	male	½á»é	³õÖÐ	³ÇÕò	ÓÐÐ©ÂúÒâ	Ò»°ã	²»³éÑÌ	Drink more than once a month	6	9	6	1	16	2	2	2	2	2	2	1	2	2	1	2	2	1	2	5	²»ÒÖÓô
1203	56043305002	15892.16895	1	9.5	80.40000153	352	6.274240017	113.9400024	0.519800007	187.8876038	205.3200073	46.39199829	71.52100372	4.289999962	5.300000191	5.018159866	36.79999924	13.19999981	1.049999952	64	female	½á»é	Ð¡Ñ§¼°ÒÔÏÂ	³ÇÕò	ÓÐÐ©ÂúÒâ	NA	²»³éÑÌ	None of these	5	10	3	1	14	1	2	2	2	2	2	2	2	2	2	2	2	2	2	18	ÒÖÓô
1204	56043306001	16019.34277	1	7.199999809	93.59999847	184	13.05265999	187.3800049	0.700600028	190.5937958	76.11000061	51.4178009	131.4440002	6.889999866	8.300000191	3.069360018	41.70000076	15.60000038	NA	58	male	½á»é	Ð¡Ñ§¼°ÒÔÏÂ	³ÇÕò	ÂúÒâ	Ò»°ã	ÒÑ½äÑÌ	Drink but less than once a month	9	NA	4	0	NA	2	2	1	2	2	2	2	2	2	2	2	2	1	2	9	²»ÒÖÓô
1205	56043306002	15988.01855	1	NA	NA	NA	17.64629936	96.66000366	0.621500015	200.2588043	63.72000122	62.24259949	129.8975983	0.629999995	5.5	3.365040064	30.39999962	NA	0.829999983	49	female	½á»é	Ð¡Ñ§¼°ÒÔÏÂ	³ÇÕò	ÂúÒâ	Ò»°ã	²»³éÑÌ	Drink but less than once a month	8	NA	5	1	NA	2	2	2	2	2	2	2	2	2	2	2	2	2	2	NA	NA
1206	56043307001	15812.08887	1	6.800000191	97.59999847	289	14.42514992	97.19999695	0.734499991	226.9342041	113.2799988	63.78900146	149.6141968	0.49000001	5.5	3.650640011	35.70000076	13.60000038	NA	66	female	¶À¾Ó	Ð¡Ñ§¼°ÒÔÏÂ	³ÇÕò	ÓÐÐ©ÂúÒâ	²»ÂúÒâ	²»³éÑÌ	Drink more than once a month	3	NA	4	0	NA	2	2	2	2	2	2	2	2	2	2	2	2	1	2	NA	NA
1207	56043308001	15917.46777	1	5.400000095	79.30000305	174	30.16677094	128.8800049	1.01699996	168.1710052	86.73000336	50.25799942	83.50559998	0.930000007	5.199999809	7.175280094	36.09999847	13.19999981	1.460000038	77	male	½á»é	Ð¡Ñ§¼°ÒÔÏÂ	³ÇÕò	ÓÐÐ©ÂúÒâ	NA	ÒÑ½äÑÌ	Drink more than once a month	6	NA	2	0	NA	1	NA	2	2	1	2	2	2	2	2	2	2	1	2	NA	NA
1208	56043308002	15997.25586	1	4.900000095	89.19999695	166	13.22072029	105.8399963	0.576300025	232.7332001	87.61499786	60.69620132	137.6295929	0.379999995	5.300000191	3.082799911	37.5	13.5	1.070000052	76	female	½á»é	Ð¡Ñ§¼°ÒÔÏÂ	³ÇÕò	ÂúÒâ	Ò»°ã	²»³éÑÌ	None of these	3	NA	3	0	NA	2	2	2	2	2	1	2	2	2	2	2	2	1	1	17	ÒÖÓô
1209	56043309001	15967.95313	1	11.5	94.69999695	186	19.71903992	269.8200073	0.937900007	186.7277985	150.4499969	31.31459999	126.8048019	7.78000021	7.199999809	4.581359863	41	14.89999962	0.879999995	64	male	½á»é	³õÖÐ	³ÇÕò	ÓÐÐ©ÂúÒâ	ÂúÒâ	³éÑÌ	Drink more than once a month	7	NA	4	1	NA	2	1	1	2	2	2	2	2	2	2	2	2	2	2	0	²»ÒÖÓô
1210	56043309002	15881.86035	1	8.399999619	88.09999847	280	16.41386032	155.8800049	0.632799983	259.7951965	126.5550003	52.19100189	166.2380066	4.139999866	7.199999809	6.096720219	38.29999924	14	0.419999987	63	female	½á»é	Ð¡Ñ§¼°ÒÔÏÂ	³ÇÕò	ÂúÒâ	ÂúÒâ	²»³éÑÌ	None of these	5	7	6	1	14	1	1	2	2	2	2	2	2	2	2	2	2	2	2	4	²»ÒÖÓô
1211	56043310002	15851.1123	1	4.900000095	96.59999847	205	11.45608997	106.7399979	0.711899996	197.1660004	83.19000244	69.20140076	121.0057983	0.980000019	5.400000095	2.766959906	37.90000153	14.10000038	NA	66	female	½á»é	Ð¡Ñ§¼°ÒÔÏÂ	³ÇÕò	ÓÐÐ©ÂúÒâ	²»ÂúÒâ	²»³éÑÌ	Drink more than once a month	5	NA	4	0	NA	2	2	2	2	2	1	2	2	1	1	2	2	1	2	NA	NA
1212	56043311001	16027.58203	1	7.599999905	94.69999695	243	22.77212906	121.5	0.632799983	233.1197968	145.1399994	46.00540161	148.4544067	0.189999998	5.599999905	4.5729599	41.29999924	15.60000038	1.019999981	48	female	½á»é	³õÖÐ	³ÇÕò	ÓÐÐ©ÂúÒâ	NA	²»³éÑÌ	None of these	6	6	4	1	11	2	2	2	2	1	2	2	2	2	2	2	2	2	2	5	²»ÒÖÓô
1213	56043311002	16130.31152	1	4.5	104.1999969	299	20.75540924	131.2200012	1.209100008	196.0061951	107.0849991	45.23220062	118.686203	0.170000002	5	5.145840168	37.5	14.19999981	1.049999952	53	male	½á»é	³õÖÐ	³ÇÕò	ÓÐÐ©ÂúÒâ	NA	²»³éÑÌ	Drink more than once a month	4	NA	3	1	NA	2	2	2	2	2	1	2	2	2	2	2	2	1	2	5	²»ÒÖÓô
1214	56043312001	15980.89453	1	5.5	89.30000305	334	14.42514992	105.1200027	0.836199999	264.4343872	140.7149963	45.23220062	207.6042023	1.899999976	5.400000095	3.964799881	45.70000076	16.70000076	NA	60	male	½á»é	³õÖÐ	³ÇÕò	ÓÐÐ©ÂúÒâ	Ò»°ã	³éÑÌ	Drink more than once a month	8	7	4	1	12	1	1	2	2	2	2	2	2	2	2	2	2	1	1	NA	NA
1215	56043312002	15889.21582	1	4.800000191	94	176	16.49789047	96.83999634	0.734499991	249.7436066	119.4749985	78.09320068	156.9595947	0.839999974	5.400000095	3.395279884	39.09999847	13.89999962	1.019999981	56	female	½á»é	Ð¡Ñ§¼°ÒÔÏÂ	³ÇÕò	ÓÐÐ©ÂúÒâ	NA	²»³éÑÌ	None of these	8	5	6	0	11	2	2	2	2	2	2	2	2	2	1	2	2	1	2	15	ÒÖÓô
1216	56043313001	16015.35059	1	9.699999809	87.30000305	125	22.96820068	162	1.15260005	298.0686035	193.8150024	40.979599	185.9546051	5.349999905	5.699999809	5.322239876	63.09999847	22.60000038	NA	49	female	½á»é	Ð¡Ñ§¼°ÒÔÏÂ	³ÇÕò	ÓÐÐ©ÂúÒâ	ÂúÒâ	²»³éÑÌ	None of these	8	NA	2	0	NA	1	2	2	2	2	2	2	2	2	2	2	2	2	2	5	²»ÒÖÓô
1217	56043314001	32062.75586	1	5.400000095	93.5	242	23.64043999	97.37999725	0.666700006	148.8410034	57.52500153	61.08280182	83.50559998	1.039999962	5.099999905	1.575839996	37.5	13.89999962	NA	47	female	½á»é	³õÖÐ	³ÇÕò	ÓÐÐ©ÂúÒâ	Ò»°ã	²»³éÑÌ	Drink but less than once a month	3	NA	5	1	NA	2	2	2	2	1	2	2	2	2	2	2	2	1	1	19	ÒÖÓô
1218	56043314002	32444.42188	1	5.699999809	95.40000153	220	32.2675209	111.5999985	0.881399989	207.990799	195.5850067	79.63960266	99.35620117	1.779999971	5.599999905	5.325600147	43.70000076	16.20000076	1.200000048	46	male	½á»é	Ð¡Ñ§¼°ÒÔÏÂ	³ÇÕò	²»ÂúÒâ	NA	²»³éÑÌ	Drink more than once a month	4	NA	4	1	NA	2	2	2	2	2	2	2	2	1	1	2	2	1	1	NA	NA
1219	56043315001	15904.19336	1	6.300000191	98	188	19.94311905	93.77999878	0.836199999	228.4806061	158.4149933	43.68579865	160.0523987	0.469999999	5.199999809	3.892560005	35.90000153	13.19999981	1.24000001	55	female	½á»é	Ð¡Ñ§¼°ÒÔÏÂ	³ÇÕò	ÓÐÐ©ÂúÒâ	Ò»°ã	²»³éÑÌ	Drink more than once a month	10	NA	2	0	NA	2	2	2	2	2	2	2	2	2	1	2	2	2	2	NA	NA
1220	56043315002	16054.58105	1	6.099999905	93.59999847	317	15.04137039	104.4000015	0.836199999	166.6246033	100.8899994	68.42819977	87.7582016	2.74000001	5.599999905	3.517920017	39.09999847	15	0.879999995	59	male	½á»é	³õÖÐ	³ÇÕò	ÓÐÐ©ÂúÒâ	Ò»°ã	³éÑÌ	Drink more than once a month	10	10	4	0	14	2	2	2	2	2	2	2	2	2	2	2	2	2	2	1	²»ÒÖÓô
1221	56043316001	15872.58203	1	NA	NA	NA	11.9882803	103.3199997	0.734499991	199.4855957	125.6699982	71.52100372	115.2068024	0.529999971	5.400000095	4.080719948	30.39999962	NA	NA	59	female	½á»é	Ð¡Ñ§¼°ÒÔÏÂ	³ÇÕò	ÓÐÐ©ÂúÒâ	²»ÂúÒâ	²»³éÑÌ	None of these	7	NA	5	1	NA	2	2	1	2	2	2	2	2	2	1	2	2	1	2	13	ÒÖÓô
1222	56043316002	15963.3418	1	7.5	89.80000305	264	14.42514992	106.9199982	1.01699996	182.8618011	103.5449982	54.89720154	108.2480011	2.589999914	5.400000095	3.855600119	41.90000153	15.69999981	NA	63	male	½á»é	Ð¡Ñ§¼°ÒÔÏÂ	³ÇÕò	ÓÐÐ©ÂúÒâ	²»ÂúÒâ	²»³éÑÌ	None of these	3	NA	4	0	NA	1	2	2	2	2	2	1	2	2	1	2	2	2	1	14	ÒÖÓô
1223	56043317001	15998.71875	1	8.600000381	92.30000305	279	15.48952961	111.9599991	0.485900015	211.0836029	73.45500183	70.36119843	117.139801	0.699999988	6.199999809	5.223120213	38.5	14.10000038	1.220000029	76	female	½á»é	Ð¡Ñ§¼°ÒÔÏÂ	³ÇÕò	²»ÂúÒâ	²»ÂúÒâ	²»³éÑÌ	None of these	1	0	3	0	3	2	2	2	2	2	2	2	2	2	1	2	2	1	2	16	ÒÖÓô
1224	56043317002	15911.8418	1	5.699999809	79.09999847	244	29.35448074	111.2399979	0.757099986	187.5010071	53.09999847	72.29419708	94.71700287	1.779999971	5.599999905	6.100080013	33	12.19999981	1.610000014	80	male	½á»é	Ð¡Ñ§¼°ÒÔÏÂ	³ÇÕò	²»ÂúÒâ	²»ÂúÒâ	³éÑÌ	Drink more than once a month	12	2	2	0	4	2	2	2	2	2	2	2	2	2	2	2	2	2	2	14	ÒÖÓô
1225	56043318001	16031.37793	1	8.5	64	257	14.87331009	112.1399994	0.666700006	199.4855957	128.3249969	41.75279999	111.3407974	0.239999995	5.699999809	4.295760155	27.79999924	10.60000038	NA	47	female	½á»é	³õÖÐ	³ÇÕò	ÓÐÐ©ÂúÒâ	Ò»°ã	²»³éÑÌ	None of these	4	6	8	1	15	2	2	2	2	2	2	2	2	2	1	2	2	2	2	2	²»ÒÖÓô
1226	56043318002	16023.09863	1	8.399999619	84.19999695	160	43.97570038	112.3199997	0.915300012	238.1455994	92.92500305	59.53639984	136.8563995	0.129999995	5.300000191	3.919440031	39.5	15.10000038	NA	57	male	½á»é	Ð¡Ñ§¼°ÒÔÏÂ	³ÇÕò	ÂúÒâ	NA	ÒÑ½äÑÌ	Drink more than once a month	7	9	5	0	14	2	2	2	2	2	2	2	2	2	2	2	2	1	2	4	²»ÒÖÓô
1227	56043320001	16288.49902	1	4.099999905	92.90000153	172	13.8089304	126.7200012	0.655399978	161.9853973	47.79000092	57.21680069	102.8356018	0.75	5.599999905	5.562479973	41.29999924	15.39999962	0.75	46	male	½á»é	¸ßÖÐ	³ÇÕò	ÓÐÐ©ÂúÒâ	Ò»°ã	²»³éÑÌ	Drink but less than once a month	7	10	5	1	16	2	2	2	2	2	NA	NA	2	2	2	2	NA	1	2	4	²»ÒÖÓô
1228	56043320002	16034.97656	1	6.099999905	91.5	184	8.627079964	95.94000244	0.59890002	180.9288025	132.75	66.49520111	93.55719757	3.869999886	4.800000191	3.487679958	36.40000153	13.69999981	NA	44	female	½á»é	Ð¡Ñ§¼°ÒÔÏÂ	³ÇÕò	ÓÐÐ©ÂúÒâ	Ò»°ã	²»³éÑÌ	None of these	6	NA	1	1	NA	2	NA	2	2	2	NA	NA	2	2	1	2	2	1	2	NA	NA
1229	56043321001	15858.59277	1	4.800000191	85	241	14.25708961	98.27999878	0.994400024	183.2483978	106.1999969	68.42819977	101.6757965	2.140000105	4.699999809	5.202960014	35	13.39999962	NA	64	male	¶À¾Ó	Ð¡Ñ§¼°ÒÔÏÂ	³ÇÕò	ÓÐÐ©ÂúÒâ	²»ÂúÒâ	³éÑÌ	None of these	6	NA	3	1	NA	1	2	2	2	1	2	2	2	1	1	2	2	1	2	18	ÒÖÓô
1230	56043322001	24081.87109	1	9.399999619	86.5	219	26.83358002	118.8000031	1.005699992	247.8105927	341.6099854	38.27339935	122.938797	1.99000001	5.900000095	7.880879879	52.09999847	18.89999962	NA	59	male	½á»é	³õÖÐ	³ÇÕò	²»ÂúÒâ	NA	³éÑÌ	Drink more than once a month	4	NA	4	1	NA	2	NA	2	2	2	NA	2	2	2	2	2	2	1	2	23	ÒÖÓô
1231	56043322002	23812.80273	1	5.5	87.69999695	270	15.76963043	109.9800034	0.564999998	212.2433929	185.8500061	46.77859879	117.5263977	0.109999999	5.199999809	3.674160004	34.09999847	12.19999981	NA	58	female	½á»é	Ð¡Ñ§¼°ÒÔÏÂ	³ÇÕò	²»ÂúÒâ	²»ÂúÒâ	²»³éÑÌ	Drink more than once a month	4	NA	6	0	NA	2	2	2	2	2	2	2	2	2	2	2	2	2	2	19	ÒÖÓô
1232	56043323002	15958.78516	1	5.400000095	94.90000153	207	19.77506065	120.0599976	1.570700049	221.5218048	202.6649933	56.4435997	98.58300018	0.49000001	5.800000191	6.056399822	39.79999924	15.89999962	1.309999943	60	male	½á»é	Ð¡Ñ§¼°ÒÔÏÂ	³ÇÕò	ÓÐÐ©ÂúÒâ	NA	²»³éÑÌ	None of these	8	NA	4	1	NA	2	2	2	2	2	2	2	2	2	1	2	2	1	2	NA	NA
1233	56043324001	15931.97754	1	5.400000095	94.90000153	136	11.82021999	105.6600037	0.847500026	185.1813965	87.61499786	50.25799942	122.938797	1.320000052	5.400000095	4.660319805	47.59999847	17.10000038	1.220000029	66	male	½á»é	³õÖÐ	³ÇÕò	ÓÐÐ©ÂúÒâ	NA	³éÑÌ	None of these	6	10	5	1	16	1	1	2	2	2	2	2	2	2	2	2	2	1	2	NA	NA
1234	56043324002	15853.19141	1	5.300000191	94.30000305	71	15.06937981	96.30000305	0.824899971	180.5422058	97.34999847	56.05699921	112.8871994	1.360000014	4.900000095	4.163040161	36	13.39999962	NA	65	female	½á»é	Ð¡Ñ§¼°ÒÔÏÂ	³ÇÕò	ÂúÒâ	²»ÂúÒâ	²»³éÑÌ	Drink more than once a month	7	6	7	1	14	2	2	2	2	2	1	2	2	1	2	2	2	1	2	6	²»ÒÖÓô
1235	56059101001	50077.48047	2	4	88	119	20.75540924	116.2799988	0.711899996	243.9445953	194.6999969	44.45899963	152.7070007	0.699999988	5.400000095	4.226880074	36	14.69999981	0.629999995	64	male	¶À¾Ó	Ð¡Ñ§¼°ÒÔÏÂ	³ÇÕò	NA	NA	ÒÑ½äÑÌ	Drink more than once a month	4	9	0	0	9	1	2	1	2	2	2	2	1	2	2	2	2	1	2	21	ÒÖÓô
1236	56059104001	49037.08594	1	5.300000191	86.69999695	135	9.10324955	91.80000305	0.926599979	175.5164032	165.4949951	30.15480042	104.3820038	0.709999979	5.199999809	6.232800007	35.20000076	13.80000019	0.839999974	68	male	½á»é	Ð¡Ñ§¼°ÒÔÏÂ	³ÇÕò	NA	NA	²»³éÑÌ	None of these	6	NA	0	1	NA	2	2	2	2	2	2	2	2	2	2	2	2	2	2	5	²»ÒÖÓô
1237	56059105001	52784.45313	1	10.19999981	87.40000153	212	13.19270992	133.9199982	0.745800018	194.846405	227.4450073	36.3404007	102.4489975	6.590000153	5.099999905	3.637200117	32.79999924	13	0.850000024	48	female	½á»é	Ð¡Ñ§¼°ÒÔÏÂ	³ÇÕò	NA	Ò»°ã	²»³éÑÌ	None of these	7	NA	0	1	NA	2	2	2	2	2	2	2	2	2	2	2	2	2	2	7	²»ÒÖÓô
1238	56059105002	54652.07031	1	9.399999619	86	142	13.19270992	163.8000031	0.971800029	237.7590027	120.3600006	72.29419708	126.4181976	2.410000086	5.5	3.675839901	39.29999924	15.30000019	NA	55	male	½á»é	³õÖÐ	³ÇÕò	NA	NA	³éÑÌ	Drink more than once a month	7	5	0	1	6	2	2	2	2	2	2	2	2	1	2	2	2	2	2	3	²»ÒÖÓô
1239	56059106001	53426.45313	1	4	86.59999847	89	11.68017006	94.13999939	1.050899982	211.0836029	86.73000336	59.53639984	131.8305969	0.419999987	5.099999905	5.70359993	33.20000076	13.80000019	1.169999957	56	male	½á»é	Ð¡Ñ§¼°ÒÔÏÂ	³ÇÕò	NA	Ò»°ã	ÒÑ½äÑÌ	None of these	8	7	0	0	7	2	2	2	2	2	2	2	2	2	1	2	2	1	2	18	ÒÖÓô
1240	56059108002	55035.30469	1	6.699999809	83.80000305	86	13.38877964	88.37999725	0.971800029	231.9600067	131.8650055	59.92300034	131.4440002	1.080000043	5	3.497760057	40.79999924	15.69999981	0.769999981	54	male	½á»é	Ð¡Ñ§¼°ÒÔÏÂ	³ÇÕò	ÓÐÐ©ÂúÒâ	Ò»°ã	³éÑÌ	None of these	3	7	2	1	10	2	2	2	2	2	2	2	2	1	2	2	2	1	2	16	ÒÖÓô
1241	56059109001	52870.05469	1	10.60000038	86.30000305	128	20.75540924	130.1399994	0.858799994	162.371994	48.67499924	95.10359955	50.25799942	1.070000052	4.800000191	5.634719849	31	12.69999981	0.949999988	56	male	½á»é	Ð¡Ñ§¼°ÒÔÏÂ	³ÇÕò	ÓÐÐ©ÂúÒâ	Ò»°ã	³éÑÌ	Drink more than once a month	8	9	6	0	15	2	2	2	2	1	2	2	2	2	2	2	2	2	2	4	²»ÒÖÓô
1242	56059109002	49110.17188	1	5.300000191	80.90000153	91	18.71068001	164.1600037	0.632799983	126.4181976	38.93999863	55.67039871	56.05699921	0.529999971	5.300000191	2.556960106	28	11	0.879999995	57	female	½á»é	Ð¡Ñ§¼°ÒÔÏÂ	³ÇÕò	ÓÐÐ©ÂúÒâ	NA	²»³éÑÌ	None of these	5	NA	4	0	NA	2	2	2	2	2	2	2	2	2	2	2	2	2	2	6	²»ÒÖÓô
1243	56059110001	48642.39453	1	7.5	87	164	21.76376915	122.9400024	0.949199975	227.7073975	68.14499664	71.52100372	137.2429962	0.439999998	5.699999809	5.350800037	42.09999847	16.70000076	0.779999971	65	male	½á»é	Ð¡Ñ§¼°ÒÔÏÂ	³ÇÕò	ÂúÒâ	Ò»°ã	³éÑÌ	Drink more than once a month	7	6	4	0	10	2	2	2	2	2	2	2	2	2	2	2	2	1	2	10	ÒÖÓô
1244	56059111002	51541.80078	1	7.300000191	85.59999847	86	11.40007019	101.8799973	0.711899996	153.866806	75.22499847	59.53639984	78.47979736	0.330000013	5.199999809	3.284399986	32.09999847	12.60000038	NA	48	female	½á»é	Ð¡Ñ§¼°ÒÔÏÂ	³ÇÕò	NA	NA	²»³éÑÌ	None of these	10	7	0	1	8	2	2	2	2	2	2	2	2	2	1	2	2	1	2	12	ÒÖÓô
1245	56059112001	51357.28906	1	6.699999809	88.09999847	150	17.73032951	101.1600037	0.892700016	262.5014038	78.76499939	57.99000168	176.2895966	0.460000008	5.400000095	6.113520145	34.5	13.69999981	0.870000005	64	male	½á»é	³õÖÐ	³ÇÕò	ÓÐÐ©ÂúÒâ	²»ÂúÒâ	²»³éÑÌ	Drink more than once a month	5	8	6	1	15	2	1	2	2	2	2	2	2	2	1	2	2	2	2	9	²»ÒÖÓô
1246	56059113001	47660.00781	1	9.399999619	88.40000153	152	12.2403698	97.91999817	0.779699981	169.3307953	49.56000137	77.31999969	75.38700104	5.570000172	5	4.11935997	36.5	14.5	NA	67	female	½á»é	Ð¡Ñ§¼°ÒÔÏÂ	³ÇÕò	ÓÐÐ©ÂúÒâ	NA	²»³éÑÌ	Drink more than once a month	3	9	3	1	13	2	2	2	2	1	2	2	2	2	2	2	2	2	1	5	²»ÒÖÓô
1247	56059114001	48288.84375	1	3.900000095	88.5	123	15.54555035	112.1399994	0.757099986	154.6399994	59.29499817	45.61880112	67.2684021	5.010000229	6.699999809	6.073200226	26.70000076	10.80000019	0.99000001	55	female	¶À¾Ó	Ð¡Ñ§¼°ÒÔÏÂ	³ÇÕò	ÓÐÐ©ÂúÒâ	²»ÂúÒâ	²»³éÑÌ	None of these	4	3	4	0	7	2	2	2	2	2	2	2	2	2	2	2	2	1	2	23	ÒÖÓô
1248	56059117002	48548.44922	1	7	82.09999847	154	18.3745594	134.2799988	0.802299976	217.6558075	59.29499817	90.07779694	107.4748001	0.129999995	5.599999905	3.499439955	34	13.39999962	0.819999993	55	female	½á»é	Ð¡Ñ§¼°ÒÔÏÂ	³ÇÕò	NA	NA	²»³éÑÌ	None of these	8	NA	0	0	NA	2	2	2	2	2	2	2	2	1	1	2	2	1	2	20	ÒÖÓô
1249	56059118001	49911.56641	1	10.89999962	87.19999695	135	15.06937981	109.6200027	1.15260005	204.5113983	235.4100037	36.72700119	112.1139984	2.339999914	5.400000095	7.150080204	42.09999847	16.79999924	NA	62	male	½á»é	Ð¡Ñ§¼°ÒÔÏÂ	³ÇÕò	ÓÐÐ©ÂúÒâ	Ò»°ã	³éÑÌ	Drink more than once a month	5	7	5	1	13	2	2	2	2	2	2	2	2	1	1	2	2	1	2	11	ÒÖÓô
1250	56059118002	48995.79688	1	7.699999809	83.19999695	152	22.8281498	88.19999695	0.903999984	283.3778076	139.8300018	97.42320251	143.0420074	1.100000024	5.199999809	3.85055995	32.09999847	12.5	1.179999948	61	female	½á»é	Ð¡Ñ§¼°ÒÔÏÂ	³ÇÕò	NA	NA	²»³éÑÌ	None of these	4	NA	0	0	NA	2	2	2	2	2	2	2	2	2	2	2	2	1	2	NA	NA
1251	56059120001	48576.84766	1	6.900000095	86.59999847	82	12.18435001	107.4599991	0.621500015	203.351593	161.9550018	66.1085968	97.03659821	1.350000024	5.699999809	4.415040016	38.09999847	14.10000038	NA	50	female	½á»é	Ð¡Ñ§¼°ÒÔÏÂ	³ÇÕò	NA	NA	²»³éÑÌ	None of these	6	4	0	0	4	2	2	2	2	2	2	2	2	2	1	2	2	1	2	11	ÒÖÓô
1252	56059201001	21101.875	1	7.099999905	113.5	180	8.178919792	100.8000031	0.59890002	224.2279968	86.73000336	80.02619934	125.6449966	0.389999986	5.699999809	3.58175993	55.40000153	15.5	0.870000005	55	female	½á»é	Ð¡Ñ§¼°ÒÔÏÂ	³ÇÕò	ÂúÒâ	NA	²»³éÑÌ	None of these	6	2	4	0	6	1	2	2	2	2	2	2	2	2	2	2	2	1	2	4	²»ÒÖÓô
1253	56059201002	23831.62305	1	11.69999981	107.9000015	297	16.5539093	216.3600006	1.039600015	278.7385864	608.8800049	33.63420105	14.30420017	1.299999952	5.900000095	4.764480114	59.09999847	18.39999962	0.939999998	58	male	½á»é	³õÖÐ	³ÇÕò	ÂúÒâ	ÂúÒâ	²»³éÑÌ	Drink more than once a month	6	9	2	1	12	1	2	2	2	2	2	2	2	2	2	2	2	1	2	6	²»ÒÖÓô
1254	56059203001	23827.24609	2	5.300000191	106.9000015	229	9.803500175	102.5999985	0.858799994	185.1813965	239.8350067	38.65999985	90.85099792	1.779999971	5	5.337359905	53.79999924	14.30000019	1.360000014	75	female	¶À¾Ó	Ð¡Ñ§¼°ÒÔÏÂ	³ÇÕò	NA	NA	²»³éÑÌ	Drink more than once a month	3	NA	0	0	NA	2	2	2	2	2	2	2	2	2	1	2	2	2	2	16	ÒÖÓô
1255	56059204001	21098.03125	1	7.199999809	112	152	13.36077023	89.45999908	0.46329999	206.0578003	116.8199997	50.25799942	126.4181976	0.49000001	5	3.118079901	47.90000153	12.89999962	0.75	56	female	½á»é	Ð¡Ñ§¼°ÒÔÏÂ	³ÇÕò	ÂúÒâ	NA	²»³éÑÌ	Drink more than once a month	5	NA	3	0	NA	2	NA	2	2	2	NA	2	2	2	1	2	2	2	1	13	ÒÖÓô
1256	56059204002	23297.20703	1	11.69999981	106.8000031	107	12.91261005	99.54000092	0.768400013	169.7174072	379.6650085	38.27339935	67.65499878	2.019999981	5	5.003039837	51.5	13.69999981	NA	56	male	½á»é	Ð¡Ñ§¼°ÒÔÏÂ	³ÇÕò	ÓÐÐ©ÂúÒâ	NA	ÒÑ½äÑÌ	Drink more than once a month	10	3	4	1	8	2	2	2	2	2	2	2	2	2	2	2	2	2	2	5	²»ÒÖÓô
1257	56059205002	20944.9375	2	6.199999809	112.5999985	146	12.94062042	78.30000305	0.666700006	152.7070007	117.7050018	45.61880112	78.86640167	0.75	4.599999905	3.904320002	37.79999924	14.60000038	1.269999981	67	female	½á»é	Ð¡Ñ§¼°ÒÔÏÂ	³ÇÕò	ÂúÒâ	²»ÂúÒâ	²»³éÑÌ	None of these	7	NA	3	0	NA	2	2	2	2	2	2	2	2	2	2	2	2	2	2	11	ÒÖÓô
1258	56059206001	22081.12695	1	11.60000038	121.6999969	115	16.41386032	93.23999786	0.858799994	187.1143951	76.11000061	60.69620132	101.6757965	0.379999995	5.400000095	4.455359936	65.80000305	18.79999924	1.070000052	74	male	¶À¾Ó	Ð¡Ñ§¼°ÒÔÏÂ	³ÇÕò	NA	NA	³éÑÌ	Drink more than once a month	3	10	0	1	11	2	2	2	2	2	2	2	2	2	2	2	2	1	2	NA	NA
[truncated: 7,287 more rows]
[truncated: 27 more columns]
