# Supplementary material for: Dose–response relationship between Chinese visceral adiposity index and type 2 diabetes mellitus among middle-aged and elderly Chinese
Source: Front Endocrinol (Lausanne). 2022 Oct 5;13:959860. doi: 10.3389/fendo.2022.959860 (PMC9579311; doi:10.3389/fendo.2022.959860)
Supplement: Supplementary file 2 [file DataSheet_2.csv]

newglu	newtg	newhdl	age	sex	Marital	education	Location	smoking	drinking	sleeptime	bmi	wc	CVAI	diabete2011	diabete2015	SBP	DBP	plus
95.94000244	63.72000122	63.40240097	48	male	Married	Primary school or below	City/town	Current smoker	Drink but less than once a month	8	19.9017124	79	35.94820536	0	0	123.6666667	67.33333333	55.33333333
94.13999939	57.52500153	61.4693985	60	male	Married	Primary school or below	City/town	Current smoker	Drink but less than once a month	8	21.61281179	85	68.93315365	0	0	143.3333333	74.66666667	67.66666667
105.8399963	88.5	47.16519928	61	male	Married	Primary school or below	City/town	Current smoker	None of these	6	19.1379384	80	66.61098484	0	0	178.6666667	87	55
87.48000336	91.15499878	46.00540161	68	male	Married	High school	City/town	Current smoker	Drink more than once a month	8	20.6640625	81	76.74968571	0	0	195	106.3333333	58.33333333
95.76000214	109.7399979	40.979599	79	male	Married	Primary school or below	City/town	Current smoker	None of these	7	19.84714004	81	90.53020708	0	0	118.3333333	50.33333333	53.66666667
103.8600006	108.8550034	49.87139893	59	male	Married	Primary school or below	City/town	Current smoker	None of these	8	18.7471422	75	44.76600631	0	0	108	70	53.66666667
118.0800018	53.98500061	51.4178009	65	male	Married	Primary school or below	City/town	Current smoker	None of these	4	21.28254381	84	76.82074303	0	0	166	87.66666667	59.33333333
96.66000366	132.75	56.05699921	57	male	Non-married	High school	City/town	Current smoker	Drink more than once a month	5	20.40816327	77	47.74926258	0	0	124.6666667	82.33333333	78.33333333
96.30000305	166.3800049	32.86100006	51	male	Married	High school	City/town	Current smoker	None of these	10	23.79426374	87	106.938319	0	0	157.3333333	94.66666667	67
79.55999756	61.06499863	49.48479843	49	male	Married	Primary school or below	City/town	Current smoker	Drink more than once a month	4	22.5390625	84	68.90669821	0	0	102.6666667	54.33333333	67
116.6399994	131.8650055	35.18059921	55	female	Married	Primary school or below	City/town	Non-smoker	None of these	4	21.69663983	86	106.4298055	0	1	125.6666667	69.33333333	102.6666667
87.83999634	50.44499969	71.13439941	50	male	Married	Primary school or below	City/town	Current smoker	Drink more than once a month	8	19.10009183	82	40.04875349	0	0	117	73.33333333	71.66666667
90.72000122	46.90499878	59.92300034	45	male	Married	Primary school or below	City/town	Non-smoker	None of these	8	22.4906289	87	66.21012855	0	0	101.6666667	57.33333333	50
106.3799973	53.98500061	52.19100189	57	male	Married	Primary school or below	City/town	Current smoker	Drink more than once a month	7	20.29822485	75	34.65087893	0	0	126.3333333	71	75
93.41999817	53.98500061	38.27339935	47	female	Married	Primary school or below	City/town	Non-smoker	None of these	8	22.48888889	85.3	77.89440296	0	0	143.3333333	90	69.33333333
92.51999664	168.1499939	40.979599	59	female	Non-married	Primary school or below	Village	Non-smoker	None of these	5	22.98742728	78	110.2144855	0	0	126.3333333	77	78
88.55999756	187.6199951	38.27339935	74	female	Non-married	Primary school or below	City/town	Non-smoker	None of these	6	28.45059592	94	180.5368227	0	1	128.6666667	72	82.66666667
102.2399979	94.69499969	45.61880112	56	male	Married	Primary school or below	Village	Current smoker	Drink but less than once a month	4	20.06920415	80	65.28603149	0	0	137.3333333	82.66666667	93
99	101.7750015	59.53639984	48	female	Married	High school	Village	Non-smoker	None of these	8	21.5625	79	65.81848441	0	0	122.3333333	73.66666667	75
114.4800034	330.105011	28.60840034	57	female	Married	High school	City/town	Non-smoker	None of these	9	20.65074418	76	114.323991	0	0	125.3333333	77.66666667	79.33333333
106.5599976	75.22499847	37.11360168	56	male	Married	Primary school or below	City/town	Current smoker	Drink more than once a month	8	20.69878295	80	70.80936138	0	0	117.6666667	61.33333333	65
102.4199982	190.2749939	31.70120049	58	female	Married	Primary school or below	City/town	Non-smoker	None of these	8	23.49523687	81	137.957385	0	0	165	98.66666667	73.33333333
91.98000336	215.9400024	48.32500076	49	female	Non-married	High school	Village	Non-smoker	None of these	7	25.67493113	72	97.32857408	0	0	126	83.33333333	76
96.12000275	61.95000076	48.32500076	65	male	Married	Primary school or below	City/town	Ex-smoker	Drink more than once a month	10	20.51866629	73.1	37.31406188	0	0	149.6666667	89.66666667	73.66666667
81.36000061	108.8550034	49.48479843	59	female	Married	Primary school or below	City/town	Non-smoker	None of these	8	25.76474333	89.4	121.7179479	0	0	104.6666667	67	76
97.91999817	170.8049927	41.75279999	54	female	Married	Primary school or below	City/town	Non-smoker	None of these	7	17.63845087	73.9	74.21646902	0	0	162	99.66666667	73.33333333
81.36000061	93.80999756	37.88679886	50	male	Married	Primary school or below	City/town	Current smoker	None of these	8	19.91309272	67.8	19.31497222	0	0	104.6666667	68.33333333	66.33333333
100.9800034	120.3600006	53.73740005	51	female	Married	Primary school or below	City/town	Non-smoker	None of these	10	25.69508063	89.3	106.6141679	0	0	117.3333333	68.66666667	64
74.33999634	95.58000183	39.81980133	70	male	Non-married	Primary school or below	City/town	Current smoker	None of these	9.5	20.88547313	78.9	75.77190133	0	0	136.6666667	79.66666667	65.33333333
77.58000183	80.53500366	44.84560013	53	male	Non-married	Primary school or below	City/town	Current smoker	None of these	8	21.75428246	71.6	28.84938635	0	0	130.6666667	80.33333333	62
100.9800034	107.9700012	51.03120041	62	male	Married	Primary school or below	City/town	Ex-smoker	Drink more than once a month	6	21.36232258	82.1	74.15596356	0	0	138.3333333	77.33333333	67.33333333
101.1600037	61.06499863	59.92300034	58	female	Non-married	Primary school or below	City/town	Non-smoker	None of these	8	24.50636519	88.4	96.82814647	0	0	115.3333333	75	66.33333333
86.04000092	71.68499756	61.85599899	60	female	Married	Primary school or below	City/town	Non-smoker	None of these	4	20.87380073	81.4	78.56022169	0	1	111	70	67
84.59999847	53.98500061	59.53639984	64	male	Married	Primary school or below	City/town	Current smoker	None of these	7	22.06801658	70.5	14.81080504	0	0	163	95	60.66666667
93.77999878	81.41999817	46.39199829	58	female	Married	Primary school or below	City/town	Non-smoker	None of these	8	19.29323853	84.1	83.6845022	0	0	119.3333333	72	74
83.69999695	54.86999893	65.72200012	64	male	Married	Primary school or below	City/town	Ex-smoker	Drink more than once a month	10	21.04166438	75.4	28.93270567	0	0	142	86	58.33333333
84.77999878	92.04000092	47.16519928	51	male	Married	College or above	City/town	Current smoker	Drink more than once a month	6	24.67211869	88.6	94.7517438	0	0	154.3333333	99.33333333	72
102.7799988	107.9700012	48.32500076	54	female	Married	Primary school or below	City/town	Non-smoker	None of these	8	21.39775832	83.1	88.24918046	0	0	120.6666667	83.33333333	75.66666667
111.9599991	318.6000061	34.79399872	55	female	Married	Primary school or below	City/town	Non-smoker	None of these	10	22.18251943	89.3	127.663958	0	0	162.6666667	85.33333333	60
89.09999847	88.5	50.25799942	55	male	Married	High school	City/town	Current smoker	Drink more than once a month	8	18.79698605	79.5	57.71942161	0	0	133.3333333	84.66666667	62
93.95999908	196.4700012	51.03120041	47	female	Married	Primary school or below	City/town	Non-smoker	None of these	5	26.74574685	92.2	117.6792363	0	0	147.6666667	90.33333333	53
88.01999664	39.82500076	62.24259949	47	female	Married	Primary school or below	City/town	Non-smoker	None of these	7	20.37094344	76.1	37.86732066	0	0	128.6666667	76	62
92.87999725	52.21500015	107.8613968	51	male	Married	High school	City/town	Current smoker	Drink more than once a month	8	22.04518245	70.8	-36.91924141	0	0	131.3333333	82.33333333	58.33333333
94.31999969	270.8099976	57.60340118	49	female	Married	Primary school or below	City/town	Non-smoker	None of these	7	27.51752269	91.3	124.6440692	0	0	117.3333333	77.33333333	48
89.27999878	100.8899994	34.79399872	54	male	Married	Primary school or below	City/town	Current smoker	Drink more than once a month	11	19.94861864	75.2	55.13255054	0	0	115.6666667	71.66666667	60.66666667
89.09999847	93.80999756	49.09820175	49	male	Married	Primary school or below	City/town	Current smoker	None of these	8	19.26915846	67.6	7.660813906	0	0	145.6666667	80.33333333	63
96.66000366	163.7250061	118.686203	62	female	Non-married	Primary school or below	City/town	Non-smoker	None of these	11	26.69592116	79.3	81.74064598	0	0	181.6666667	105.6666667	85.66666667
85.86000061	96.46499634	54.89720154	68	male	Married	Primary school or below	Village	Current smoker	Drink more than once a month	8	22.64294147	78.3	58.49617916	0	0	133.6666667	79.33333333	78
83.33999634	78.76499939	52.57759857	54	male	Married	Primary school or below	City/town	Current smoker	Drink more than once a month	6	21.12998126	84.2	72.69499141	0	0	128.6666667	90	67
95.94000244	214.1699982	38.27339935	52	female	Married	Primary school or below	City/town	Non-smoker	None of these	7	21.51077169	72.6	91.87875158	0	1	124	80.66666667	70.33333333
99.72000122	96.46499634	47.93840027	47	male	Married	High school	City/town	Non-smoker	Drink more than once a month	5	21.75028214	86	81.29240321	0	0	111	64.33333333	63.66666667
108.5400009	259.3049927	30.15480042	71	female	Non-married	Primary school or below	City/town	Current smoker	None of these	7	17.72822419	67	110.6525219	0	0	135.3333333	78	66.33333333
110.3399963	297.3599854	37.11360168	59	female	Married	Primary school or below	City/town	Current smoker	None of these	5	21.81440443	80	119.838408	0	0	150	74.33333333	89.33333333
105.8399963	99.12000275	42.52600098	56	male	Non-married	Primary school or below	City/town	Ex-smoker	None of these	8	17.96341994	75	48.4605463	0	0	154	91.33333333	83.33333333
99.72000122	132.75	47.55179977	51	male	Non-married	Primary school or below	City/town	Current smoker	Drink more than once a month	8	17.95918367	78	55.29946263	0	0	110.6666667	67	56
108.7200012	340.7250061	30.15480042	65	female	Non-married	Primary school or below	City/town	Non-smoker	Drink but less than once a month	2	17.76677143	74.6	113.7828395	0	0	139.6666667	65	59
111.5999985	51.33000183	42.13940048	57	female	Non-married	Primary school or below	City/town	Non-smoker	None of these	2	19.09363858	68	57.88387206	0	0	109	67.66666667	59.66666667
98.81999969	57.52500153	78.86640167	57	male	Married	Primary school or below	City/town	Ex-smoker	None of these	8	19.39490931	62	-40.93089302	0	0	112.6666667	67.33333333	77
91.26000214	38.93999863	39.43320084	53	male	Married	High school	City/town	Current smoker	None of these	8	20.75465809	83.4	73.97877988	0	0	121	67.33333333	59
93.59999847	78.76499939	41.36619949	57	female	Married	Primary school or below	City/town	Non-smoker	None of these	8	19.728027	72.2	73.16554553	0	0	118.3333333	68.33333333	69
104.4000015	63.72000122	57.21680069	46	male	Married	High school	City/town	Non-smoker	None of these	8	19.85224607	76	28.18939068	0	0	122.6666667	70.33333333	50.33333333
91.62000275	100.8899994	39.43320084	66	female	Married	Primary school or below	City/town	Current smoker	None of these	5	14.51474286	63.4	62.17304529	0	0	121.3333333	72	64.33333333
95.22000122	96.46499634	51.8044014	73	male	Married	Primary school or below	City/town	Ex-smoker	Drink more than once a month	4	22.07178337	75	51.48037907	0	0	121.6666667	75.33333333	91.33333333
100.6200027	126.5550003	37.11360168	61	female	Married	Primary school or below	City/town	Non-smoker	Drink but less than once a month	3	23.64421092	68	102.8074015	0	0	178.3333333	95.33333333	84.66666667
99.18000031	92.92500305	62.24259949	61	male	Married	Primary school or below	City/town	Current smoker	None of these	9	17.87946242	71.4	18.98288944	0	0	98.66666667	57.33333333	65.66666667
91.08000183	71.68499756	36.3404007	54	male	Married	Primary school or below	City/town	Current smoker	None of these	6	19.98394791	75.4	51.26770478	0	0	114.6666667	77.66666667	69
20.52000046	73.45500183	17.01040077	79	female	Married	Primary school or below	City/town	Current smoker	None of these	3	17.50052832	85.9	131.263393	0	0	107	58	63.66666667
88.55999756	133.6349945	30.9279995	55	male	Married	Primary school or below	City/town	Current smoker	None of these	5	22.45508178	79.2	78.07499766	0	0	134.3333333	77.33333333	61
93.05999756	60.18000031	57.21680069	48	male	Married	High school	City/town	Non-smoker	Drink more than once a month	8	21.33821064	72	13.04785064	0	0	115	64.33333333	55.33333333
81	123.9000015	56.05699921	47	female	Married	Primary school or below	City/town	Non-smoker	Drink but less than once a month	9	19.73597649	70.3	52.28661903	0	0	140.3333333	81	52.33333333
72.18000031	58.40999985	82.73239899	56	male	Married	Primary school or below	City/town	Current smoker	Drink more than once a month	6	21.11904439	81.8	34.28503777	0	0	110.6666667	69	67
87.30000305	101.7750015	35.18059921	76	male	Non-married	Primary school or below	City/town	Current smoker	None of these	10	21.07225521	76.2	73.85953833	0	0	166	75.33333333	57.33333333
94.13999939	105.3150024	61.08280182	64	male	Married	Primary school or below	City/town	Non-smoker	Drink more than once a month	8	20.30940405	77	45.7421545	0	0	124.3333333	75	68
97.01999664	192.0449982	28.60840034	65	female	Married	Primary school or below	City/town	Non-smoker	None of these	3	24.5603263	85	145.2680184	0	0	138.6666667	83.33333333	46
101.5199966	92.04000092	50.64459991	53	male	Married	Primary school or below	City/town	Non-smoker	Drink more than once a month	9	21.22788762	66	2.456914954	0	0	122	78.66666667	79.33333333
88.55999756	147.7949982	37.11360168	53	male	Married	Primary school or below	City/town	Current smoker	Drink more than once a month	8	19.95990198	76	59.19974103	0	0	126.6666667	90	79.66666667
87.48000336	61.95000076	64.17559814	51	female	Married	Primary school or below	City/town	Non-smoker	None of these	8	18.23881448	42.4	4.322882146	0	0	100.6666667	63	66
108	141.6000061	55.67039871	66	male	Married	Primary school or below	City/town	Ex-smoker	Drink more than once a month	7	19.77560679	75	46.81708548	0	0	157.3333333	87	55.66666667
100.9800034	98.23500061	55.28379822	56	female	Married	Primary school or below	City/town	Non-smoker	None of these	6	22.43788735	81.1	87.69405436	0	0	102.3333333	63	61.33333333
105.4800034	84.07499695	37.50019836	65	male	Married	Primary school or below	City/town	Current smoker	Drink more than once a month	7	23.16566945	91	121.715907	0	0	139.6666667	71.66666667	62
101.5199966	230.1000061	31.70120049	62	male	Married	Primary school or below	City/town	Non-smoker	None of these	8	22.79763314	87.1	118.9368611	0	0	140.3333333	87.33333333	56.33333333
99.54000092	101.7750015	63.78900146	55	female	Married	Primary school or below	City/town	Non-smoker	None of these	5	22.27911546	83.2	82.77178174	0	0	141	92.33333333	77.66666667
96.66000366	99.12000275	56.05699921	54	male	Married	Primary school or below	City/town	Current smoker	Drink more than once a month	8	20.99035976	77.8	46.13551754	0	0	114.3333333	76	79.33333333
105.4800034	69.91500092	59.53639984	51	female	Married	Primary school or below	City/town	Non-smoker	None of these	8	23.55850525	79.6	73.5798936	0	0	111.6666667	71.33333333	66
92.69999695	62.83499908	69.20140076	47	female	Married	Primary school or below	City/town	Non-smoker	None of these	8	17.74415146	65.5	18.25504334	0	0	116.3333333	69	66.33333333
107.0999985	90.26999664	76.16020203	47	male	Married	Primary school or below	City/town	Non-smoker	Drink but less than once a month	8	22.34375	84	47.11384892	0	0	122.3333333	85.33333333	55
87.48000336	55.75500107	78.47979736	74	male	Non-married	Primary school or below	City/town	Current smoker	Drink more than once a month	5	20.16694725	80.4	44.30383701	0	0	168.6666667	76.33333333	57.33333333
95.76000214	189.3899994	38.27339935	58	male	Non-married	Primary school or below	City/town	Current smoker	Drink but less than once a month	3	22.37163087	91.2	124.7909353	0	0	131	85.33333333	76
120.4199982	37.16999817	45.61880112	48	male	Married	High school	City/town	Non-smoker	Drink more than once a month	7	21.95589218	86	74.96767297	0	0	130.6666667	76.66666667	54.66666667
73.08000183	47.79000092	42.13940048	57	female	Non-married	Primary school or below	City/town	Non-smoker	None of these	7	27.67124757	103.1	132.2452367	0	0	146.3333333	92.66666667	61
100.6200027	148.6799927	42.13940048	73	female	Married	Primary school or below	City/town	Non-smoker	None of these	8	18.70464929	77.3	112.3788459	0	0	184.3333333	82	56.66666667
102.2399979	116.8199997	46.39199829	72	male	Married	Primary school or below	City/town	Non-smoker	None of these	8	19.19727101	72.1	45.8457258	0	0	145.3333333	79.66666667	76
91.80000305	46.90499878	54.12400055	49	female	Married	High school	City/town	Non-smoker	None of these	9	27.63182586	89	94.52812048	0	0	108.3333333	74	67.66666667
108.5400009	85.84500122	53.35079956	45	male	Married	Primary school or below	City/town	Current smoker	Drink more than once a month	7	28.19712585	94.4	107.7090694	0	0	111	68.33333333	72.33333333
96.66000366	79.65000153	51.03120041	63	female	Married	Primary school or below	City/town	Non-smoker	None of these	8	23.04224785	87.2	108.1831236	0	0	130.3333333	93	72.66666667
114.3000031	86.73000336	44.84560013	68	male	Married	Primary school or below	City/town	Non-smoker	None of these	3	26.13930803	98	145.4890001	0	1	134	88.33333333	58
92.33999634	112.3949966	52.96419907	47	female	Married	Primary school or below	City/town	Non-smoker	None of these	8	25.84251545	91.2	101.8439071	0	0	124.6666667	85.33333333	86.66666667
109.6200027	65.48999786	83.89219666	54	male	Married	High school	City/town	Current smoker	Drink more than once a month	8	25.96960542	81	29.91318723	0	1	154	98.66666667	75.66666667
84.77999878	51.33000183	95.87680054	56	male	Non-married	Primary school or below	City/town	Current smoker	Drink more than once a month	6	23.38868656	78.1	6.412903526	0	0	152.3333333	95	72.33333333
116.6399994	74.33999634	49.09820175	59	male	Non-married	Primary school or below	City/town	Non-smoker	None of these	7	20.88489048	71.2	26.6867009	0	1	109.6666667	60	61.33333333
89.27999878	246.9149933	46.00540161	89	female	Non-married	Primary school or below	City/town	Non-smoker	None of these	6	22.97248698	98.6	187.9049205	0	0	177.6666667	72.33333333	74
91.98000336	61.95000076	63.40240097	48	female	Married	Primary school or below	City/town	Non-smoker	None of these	7	29.76332155	100	112.9539062	0	0	119.3333333	79.66666667	79
82.08000183	88.5	46.00540161	48	male	Married	Primary school or below	City/town	Current smoker	Drink more than once a month	7	20.32501547	75.6	41.25709548	0	0	102.3333333	60	92
99.72000122	208.8600006	36.3404007	58	male	Non-married	Primary school or below	City/town	Non-smoker	None of these	8	20.31111111	76	66.61491368	0	0	189.6666667	105.3333333	68
90.90000153	58.40999985	68.04160309	50	female	Married	Primary school or below	City/town	Non-smoker	None of these	8	23.67409069	70	52.9982613	0	0	122	76	81.33333333
91.08000183	84.07499695	88.14479828	52	male	Married	College or above	City/town	Current smoker	None of these	9	15.37926988	90.5	64.77046216	0	0	134	89.66666667	79
84.23999786	72.56999969	51.03120041	80	female	Married	Primary school or below	City/town	Non-smoker	None of these	7	18.56231559	77	105.2715664	0	0	176.6666667	71.66666667	66.66666667
86.58000183	52.21500015	59.53639984	66	female	Married	Primary school or below	City/town	Non-smoker	Drink more than once a month	6	18.38573267	74.6	66.70848826	0	0	122	74.33333333	66
91.98000336	84.07499695	68.42819977	46	male	Married	Primary school or below	City/town	Current smoker	None of these	8	23.89376499	84.5	54.80440328	0	0	107.6666667	67	70
92.69999695	164.6100006	37.50019836	57	female	Married	Primary school or below	City/town	Non-smoker	None of these	6	24.73907417	96	136.2481686	0	0	121.6666667	70	82
92.51999664	98.23500061	39.43320084	58	male	Married	College or above	City/town	Current smoker	None of these	8	21.90123437	80.9	76.25432422	0	1	109.3333333	65	88.33333333
96.12000275	122.1299973	48.71160126	63	female	Married	Primary school or below	City/town	Non-smoker	None of these	7	24.2641719	90.3	125.7058542	0	0	127	68.66666667	72.33333333
99	126.5550003	30.54140091	76	male	Married	College or above	City/town	Current smoker	Drink more than once a month	5	21.09603793	84.3	112.5442923	0	0	125.3333333	74.66666667	68.66666667
86.04000092	82.30500031	32.86100006	47	male	Married	High school	City/town	Current smoker	None of these	10	23.98126115	95	129.4990809	0	0	115.6666667	69.33333333	68
88.37999725	79.65000153	44.45899963	47	female	Married	Primary school or below	City/town	Non-smoker	None of these	10	22.3295632	81.9	76.12553587	0	0	113.6666667	62.33333333	65.33333333
86.76000214	44.25	66.1085968	47	male	Married	Primary school or below	City/town	Current smoker	Drink more than once a month	4	19.67625461	72.4	2.926302679	0	0	132.6666667	81.33333333	66
103.1399994	69.91500092	51.4178009	50	female	Married	Primary school or below	City/town	Non-smoker	None of these	7	19.31899667	70	48.43856122	0	0	131	77.66666667	64.33333333
96.30000305	85.84500122	70.36119843	55	male	Married	High school	City/town	Current smoker	Drink more than once a month	5	19.68277449	78.1	33.64630002	0	0	127.6666667	78.66666667	85.33333333
102.2399979	64.60500336	72.68080139	61	female	Married	Primary school or below	City/town	Non-smoker	None of these	8	21.82792537	88.4	83.34546856	0	0	145	78	58
85.86000061	69.91500092	47.93840027	47	male	Married	High school	City/town	Ex-smoker	None of these	9	25.95078092	97.5	124.3428317	0	0	126.6666667	86	69
81.18000031	97.34999847	35.9538002	60	male	Married	High school	City/town	Non-smoker	None of these	8	26.01449529	97.8	148.4027573	0	0	171	69.66666667	68.33333333
112.1399994	114.1650009	51.03120041	54	female	Married	Primary school or below	City/town	Non-smoker	None of these	8	22.66835565	83.2	92.94792414	0	0	123.6666667	64.33333333	86.66666667
117.9000015	134.5200043	35.18059921	55	female	Non-married	Primary school or below	City/town	Non-smoker	None of these	8	21.43766126	79	97.83854101	0	0	128.3333333	81	58.33333333
93.77999878	71.68499756	61.08280182	60	female	Married	Primary school or below	City/town	Non-smoker	None of these	3	21.20752516	90	90.10423509	0	0	134	80.66666667	67.33333333
91.08000183	66.375	56.05699921	72	male	Non-married	Primary school or below	City/town	Non-smoker	Drink but less than once a month	8	20.35416243	79.8	62.52498265	0	0	86	53.66666667	82.33333333
94.86000061	71.68499756	56.05699921	55	male	Married	Primary school or below	City/town	Non-smoker	None of these	5	20.63503867	76	36.50873123	0	0	128	69.66666667	51.66666667
89.81999969	101.7750015	51.8044014	56	male	Married	Primary school or below	City/town	Current smoker	Drink more than once a month	8	21.1328125	82	68.40417998	0	0	151.6666667	85.33333333	62
96.12000275	61.95000076	59.92300034	46	female	Married	Primary school or below	City/town	Non-smoker	None of these	8	24.49539487	89.4	77.63020081	0	0	103	66.66666667	82
104.4000015	196.4700012	58.37659836	58	male	Married	Primary school or below	City/town	Current smoker	Drink more than once a month	6	21.62182383	84	78.11043007	0	0	105.3333333	62.33333333	93.33333333
89.09999847	54.86999893	53.73740005	47	female	Married	Primary school or below	City/town	Non-smoker	None of these	5	21.75546853	83	62.48959489	0	0	106.3333333	64.33333333	72.33333333
116.0999985	115.0500031	49.48479843	58	female	Married	Primary school or below	City/town	Non-smoker	None of these	6	24.32773224	96.5	122.8371514	0	0	109.6666667	68	82
101.6999969	74.33999634	55.28379822	56	female	Non-married	Primary school or below	City/town	Non-smoker	Drink but less than once a month	8	21.87093099	78	77.01113076	0	0	104.6666667	62	62
98.09999847	72.56999969	67.2684021	56	male	Married	High school	City/town	Current smoker	Drink more than once a month	7	19.0258196	79	39.102849	0	0	121.3333333	65.33333333	100
93.59999847	49.56000137	62.62919998	45	female	Married	Primary school or below	City/town	Non-smoker	None of these	6	17.95011414	65	15.30125852	0	0	97	61.33333333	68
100.6200027	118.5899963	56.8302002	48	female	Married	Primary school or below	City/town	Current smoker	Drink but less than once a month	8	27.37719683	108	127.2862548	0	0	132	75	96.33333333
109.8000031	53.98500061	59.53639984	49	male	Married	Primary school or below	City/town	Non-smoker	Drink more than once a month	9	24.3752991	91.2	87.48002352	0	0	138	78	64
93.77999878	117.7050018	61.08280182	47	female	Married	Primary school or below	City/town	Non-smoker	None of these	7	20.02691322	80	60.24322433	0	0	142	81	75.33333333
93.77999878	80.53500366	46.77859879	67	male	Married	Primary school or below	City/town	Current smoker	Drink more than once a month	3	22.42800852	22	-161.7612347	0	0	194.6666667	99.66666667	77.33333333
121.1399994	161.0700073	25.9022007	66	male	Married	Primary school or below	City/town	Current smoker	Drink but less than once a month	6	21.27099689	22	-136.9442788	0	0	102	59	60.66666667
106.1999969	138.0599976	46.00540161	61	female	Married	Primary school or below	City/town	Non-smoker	Drink but less than once a month	2	20.03794715	21	30.66122808	0	0	100.6666667	53.33333333	58.33333333
94.13999939	119.4749985	35.56719971	48	male	Married	High school	City/town	Non-smoker	Drink more than once a month	4	26.80220211	28	-136.6267404	0	1	194.3333333	121	92.33333333
82.26000214	92.92500305	49.09820175	59	female	Married	Primary school or below	City/town	Non-smoker	Drink more than once a month	3	21.00785053	26	28.106329	0	0	124.6666667	69.66666667	68
117.9000015	100.0049973	37.88679886	63	male	Married	Primary school or below	City/town	Current smoker	None of these	9	21.88416014	82	85.62510095	0	0	143	77.33333333	60.66666667
74.87999725	63.72000122	52.19100189	46	female	Married	Primary school or below	City/town	Non-smoker	None of these	4	25.24444444	84.5	80.80073079	0	0	101.3333333	68.66666667	66.33333333
89.09999847	117.7050018	54.12400055	46	female	Married	Primary school or below	City/town	Non-smoker	None of these	10	22.38835489	80.1	73.13737168	0	0	127	80.33333333	76
93.23999786	225.6750031	45.61880112	46	male	Married	Primary school or below	City/town	Current smoker	Drink more than once a month	10	24.93604402	86.5	92.9294777	0	0	143.6666667	79.33333333	70.33333333
72.54000092	82.30500031	65.33540344	46	female	Married	Primary school or below	City/town	Current smoker	None of these	8	19.95562963	72	40.34224925	0	0	101.3333333	56.33333333	69
107.8199997	147.7949982	43.68579865	62	male	Married	High school	City/town	Non-smoker	None of these	8	26.81401221	88.5	109.5725312	0	0	172.3333333	84.33333333	85.66666667
121.6800003	53.09999847	61.08280182	64	female	Married	Primary school or below	City/town	Non-smoker	None of these	5	23.66143862	88	99.90221847	0	0	180	97.33333333	70.66666667
112.6800003	131.8650055	56.05699921	59	female	Married	Primary school or below	City/town	Non-smoker	None of these	6	24.49911036	91.5	117.7745111	0	0	169	65.66666667	69.33333333
120.2399979	111.5100021	60.30960083	45	male	Married	Primary school or below	City/town	Current smoker	Drink more than once a month	8	21.75044616	84.5	64.1118391	0	0	135.3333333	66.33333333	70.66666667
97.37999725	61.06499863	57.21680069	47	female	Married	Primary school or below	City/town	Non-smoker	None of these	7	22.10377036	71.5	50.67843328	0	1	180.3333333	100.6666667	95.33333333
120.4199982	43.36500168	47.93840027	45	male	Married	Primary school or below	City/town	Current smoker	Drink more than once a month	9	22.66057511	79.2	45.12064354	0	0	144	77.66666667	72.66666667
84.77999878	104.4300003	45.23220062	49	female	Married	Primary school or below	City/town	Non-smoker	None of these	2	21.7236224	78.5	77.35139088	0	0	162.6666667	85.66666667	69
124.7399979	106.1999969	37.50019836	56	male	Married	Primary school or below	City/town	Current smoker	None of these	10	25.02222222	86	97.88367172	0	0	168	92.66666667	68.66666667
79.55999756	110.625	30.54140091	49	male	Married	College or above	City/town	Current smoker	Drink more than once a month	8	23.13179496	89.5	113.7599924	0	0	112.6666667	60.66666667	67
60.84000015	41.59500122	67.2684021	47	female	Married	Primary school or below	City/town	Non-smoker	None of these	8	26.3422206	88.5	74.51235687	0	1	115.6666667	68.33333333	67
92.87999725	131.8650055	49.87139893	64	female	Married	Primary school or below	City/town	Non-smoker	None of these	8	23.66863905	85.5	120.094505	0	0	145.3333333	77	86.66666667
90.72000122	71.68499756	54.12400055	78	male	Married	Primary school or below	City/town	Current smoker	None of these	3	22.16905707	81	73.94558465	0	0	191	97.33333333	79
84.59999847	54.86999893	73.06739807	65	female	Married	Primary school or below	City/town	Non-smoker	None of these	7	22.81441077	85	87.47989894	0	0	147.3333333	79	59.33333333
102.0599976	53.98500061	72.29419708	65	female	Married	Primary school or below	City/town	Non-smoker	Drink more than once a month	10	22.95276339	85	88.28471328	0	0	138.6666667	66.33333333	65.33333333
82.44000244	153.1049957	42.13940048	69	male	Married	High school	City/town	Ex-smoker	None of these	7	21.11492182	83	93.89947586	0	0	164	80.66666667	60
95.22000122	65.48999786	49.09820175	46	female	Married	Primary school or below	City/town	Non-smoker	None of these	5	22.38835489	23	2.314027955	0	0	108.3333333	61.66666667	76.66666667
87.12000275	92.04000092	48.32500076	46	male	Married	Primary school or below	City/town	Current smoker	None of these	4	23.046875	23	-172.1475153	0	0	116.6666667	68	77
108.1800003	307.980011	47.55179977	46	female	Married	Primary school or below	City/town	Non-smoker	None of these	4	31.25	30	75.37204862	0	0	139.3333333	92	76.66666667
94.68000031	69.02999878	35.9538002	46	female	Married	High school	City/town	Non-smoker	Drink but less than once a month	3	23.13190695	22	13.7544182	0	0	131.6666667	83.33333333	87
112.3199997	44.25	73.84059906	46	male	Married	Primary school or below	City/town	Current smoker	Drink more than once a month	4	21.47091812	24	-198.3031958	0	0	123.3333333	76.66666667	57.33333333
103.8600006	88.5	46.00540161	61	female	Married	Primary school or below	City/town	Current smoker	None of these	3	22.08552266	23	33.88383877	0	0	133.6666667	72.33333333	85.66666667
113.0400009	85.84500122	42.91260147	48	female	Married	Primary school or below	City/town	Non-smoker	Drink more than once a month	7	23.3158191	25	20.57348087	0	0	134	91.66666667	78
113.0400009	229.2149963	36.72700119	56	female	Married	Primary school or below	City/town	Non-smoker	None of these	1	26.55080511	88.3	147.894249	0	0	127	73	74.33333333
96.30000305	64.60500336	70.36119843	69	male	Married	Primary school or below	City/town	Non-smoker	None of these	3	18.72067142	90.5	90.02156206	0	0	144	59	61.33333333
122.0400009	101.7750015	52.19100189	50	male	Married	Primary school or below	City/town	Current smoker	Drink more than once a month	6	20.11971229	79.5	53.94361971	0	0	128.6666667	64.33333333	61.33333333
105.4800034	88.5	40.979599	48	female	Married	Primary school or below	City/town	Non-smoker	None of these	8	25.38835979	80.5	93.27718747	0	0	181.6666667	101.6666667	71.33333333
98.63999939	103.5449982	56.4435997	70	female	Married	Primary school or below	City/town	Non-smoker	Drink but less than once a month	3	21.47391391	23	42.64293216	0	0	165	86	79.66666667
109.9800034	77.87999725	52.19100189	54	female	Married	Primary school or below	City/town	Non-smoker	None of these	3	28.73436593	93.2	122.4521887	0	0	174.3333333	95	79.66666667
102.0599976	84.07499695	75.38700104	48	female	Married	Primary school or below	City/town	Non-smoker	None of these	3	19.22324548	86.1	50.31898179	0	0	142.3333333	83.66666667	74
104.5800018	80.53500366	53.73740005	60	male	Married	Primary school or below	City/town	Non-smoker	None of these	9	16.51182604	82	66.99827596	0	0	114.3333333	68	74
116.0999985	254.8800049	53.35079956	45	female	Married	High school	City/town	Non-smoker	None of these	7	24.5603263	76	89.86427643	0	0	120.3333333	71.66666667	68
104.4000015	105.3150024	56.4435997	59	male	Married	Primary school or below	City/town	Current smoker	Drink but less than once a month	9	21.5729783	73	30.58206544	0	0	119.6666667	74.66666667	60
95.04000092	69.02999878	59.53639984	46	female	Married	Primary school or below	City/town	Non-smoker	None of these	4	19.29739924	69	34.91344289	0	1	94	53.33333333	59.66666667
106.1999969	140.7149963	42.52600098	47	female	Married	Primary school or below	City/town	Non-smoker	None of these	5	18.66666667	68	56.14125165	0	0	110.3333333	71	71
107.6399994	129.2100067	65.33540344	54	male	Married	Primary school or below	City/town	Current smoker	None of these	5	20.56932966	79	45.05184578	0	0	120.3333333	73.33333333	78.66666667
91.62000275	107.9700012	114.8201981	48	male	Married	Primary school or below	City/town	Current smoker	Drink more than once a month	7	22.86253448	86	22.50344741	0	1	112.3333333	80	80
109.6200027	326.5650024	34.02080154	48	female	Married	Primary school or below	City/town	Non-smoker	None of these	3	20.17455375	72	88.75100295	0	0	110.3333333	75.33333333	61.33333333
116.8199997	242.4900055	44.07239914	58	female	Married	Primary school or below	Village	Non-smoker	None of these	8	22.6784048	86	120.4775969	0	0	197.3333333	114.6666667	67.66666667
101.6999969	106.1999969	23.19599915	60	male	Married	Primary school or below	City/town	Non-smoker	None of these	6	33.22216166	109.4	207.4058414	0	0	133.3333333	83	81
86.04000092	104.4300003	49.87139893	53	female	Married	High school	Village	Non-smoker	None of these	8	23.72145458	79	90.20005658	0	0	136.3333333	90.66666667	71.33333333
102.0599976	74.33999634	49.09820175	61	male	Married	High school	Village	Current smoker	None of these	5	19.54036628	77	51.20636518	0	0	99.66666667	62.33333333	71.66666667
107.0999985	213.2850037	31.31459999	65	female	Married	High school	Village	Non-smoker	None of these	8	27.32332602	94	167.0956034	0	0	115	79.33333333	67.33333333
107.8199997	184.0800018	32.08779907	58	male	Married	Primary school or below	Village	Current smoker	Drink but less than once a month	6	24.64405726	83.4	98.99006788	0	1	124.6666667	84.33333333	106
114.6600037	124.7850037	49.09820175	65	male	Non-married	High school	City/town	Ex-smoker	None of these	5	20.82291337	66	14.91351853	0	0	141	74.33333333	76.33333333
74.69999695	46.02000046	56.05699921	60	male	Married	Primary school or below	City/town	Current smoker	Drink but less than once a month	8	20.25130398	78	43.66262276	0	0	107.3333333	71.33333333	57.33333333
85.5	56.63999939	61.4693985	76	male	Married	Primary school or below	City/town	Current smoker	Drink more than once a month	3	23.18914267	80	59.7123088	0	0	114	70	81.66666667
87.66000366	113.2799988	43.68579865	48	female	Married	High school	City/town	Non-smoker	None of these	8	31.4452812	106	149.9693703	0	0	109.3333333	71	75.66666667
104.0400009	163.7250061	38.27339935	54	male	Married	Primary school or below	City/town	Current smoker	Drink more than once a month	8	27.80003205	89	112.0424627	0	0	157.3333333	100	66.66666667
98.09999847	91.15499878	51.4178009	49	female	Married	Primary school or below	City/town	Non-smoker	None of these	9	24.07874794	81	83.76306356	0	0	146.6666667	90	61.66666667
83.33999634	96.46499634	51.03120041	48	female	Married	High school	City/town	Non-smoker	None of these	5	25.88647892	82	92.04761549	0	0	115.6666667	72	83.33333333
105.1200027	99.12000275	51.8044014	68	female	Non-married	Primary school or below	City/town	Non-smoker	None of these	10	18.18696799	71	81.32715485	0	0	111.3333333	64.33333333	66
55.79999924	125.6699982	38.65999985	69	female	Non-married	Primary school or below	City/town	Non-smoker	None of these	4	18.26523546	74	99.33243806	0	1	141.6666667	82.33333333	80
98.27999878	80.53500366	95.87680054	72	male	Married	Primary school or below	Village	Ex-smoker	Drink more than once a month	7	18.08064197	76	13.03715705	0	0	110	72	76
91.98000336	169.0350037	40.5929985	50	female	Married	College or above	City/town	Non-smoker	None of these	7	23.28613082	88	107.6288268	0	0	130.6666667	83.33333333	73
111.4199982	196.4700012	33.24760056	56	male	Married	Primary school or below	Village	Current smoker	Drink but less than once a month	5	29.68858131	101	167.7532738	0	1	100.3333333	61.33333333	77
96.30000305	61.06499863	32.86100006	75	male	Married	Primary school or below	City/town	Ex-smoker	None of these	6	23.72099941	89	121.6793279	0	0	107.3333333	58	67.33333333
99.90000153	74.33999634	50.64459991	65	male	Married	Primary school or below	City/town	Current smoker	Drink more than once a month	5	19.64048307	71.2	29.32870308	0	0	122.3333333	76.33333333	79
92.16000366	86.73000336	55.28379822	64	female	Married	Primary school or below	City/town	Non-smoker	None of these	4	21.80580441	76.4	91.28545121	0	0	107.6666667	68.66666667	83.33333333
89.09999847	160.1849976	32.47439957	62	male	Married	Primary school or below	City/town	Current smoker	None of these	8	24.31588613	92	134.4215905	0	0	144.6666667	84.33333333	77.33333333
86.58000183	125.6699982	44.84560013	61	female	Married	Primary school or below	City/town	Non-smoker	None of these	8	20.89334253	86	106.2064435	0	0	148.6666667	84.33333333	87
91.80000305	67.26000214	55.28379822	45	female	Married	High school	City/town	Non-smoker	None of these	8	21.55991045	79	56.27731929	0	0	118.6666667	70	58
103.5	100.0049973	28.22179985	46	female	Married	Primary school or below	City/town	Non-smoker	None of these	6	37.2265625	117.4	217.1342427	0	0	198.3333333	97	77
115.9199982	308.8649902	26.67539978	46	male	Married	Primary school or below	City/town	Current smoker	Drink more than once a month	3	26.82436284	96.4	152.7425775	0	1	133.3333333	87.33333333	77.33333333
85.68000031	54.86999893	46.39199829	50	female	Married	Primary school or below	City/town	Non-smoker	None of these	8	22.91299471	72.5	65.50936047	0	0	143.3333333	89.66666667	64.66666667
91.80000305	110.625	43.68579865	46	female	Married	Primary school or below	City/town	Non-smoker	None of these	6	26.90744729	89	107.9048067	0	0	118	71.66666667	76.66666667
97.73999786	130.0950012	40.979599	51	male	Married	Primary school or below	City/town	Current smoker	None of these	5	21.5610652	83	81.1673294	0	0	118	60.66666667	72
90.72000122	75.22499847	80.79940033	46	female	Married	Primary school or below	City/town	Non-smoker	None of these	7	18.95249936	86.1	40.33060593	0	0	113.6666667	75.66666667	55.33333333
118.0800018	186.7350006	45.61880112	62	female	Married	Primary school or below	City/town	Non-smoker	None of these	8	23.22270174	90	128.5877575	0	0	122.3333333	69.66666667	68.33333333
89.63999939	130.0950012	54.12400055	77	female	Non-married	Primary school or below	City/town	Non-smoker	None of these	8	25.26555505	96.8	158.7501242	0	0	137.3333333	75.66666667	73.33333333
89.09999847	146.9100037	41.75279999	70	male	Married	Primary school or below	City/town	Current smoker	None of these	5	18.52612986	70.8	45.65734354	0	0	138	85.66666667	68
91.08000183	138.0599976	78.47979736	56	male	Married	Primary school or below	City/town	Current smoker	Drink more than once a month	6	20.57613169	82	47.13936127	0	0	138.3333333	88.33333333	74.33333333
114.6600037	118.5899963	20.10320091	54	female	Married	High school	City/town	Non-smoker	None of these	7	25.92492574	98.5	169.5604563	0	0	135.6666667	81.66666667	74
87.83999634	98.23500061	54.51060104	55	female	Married	Primary school or below	City/town	Non-smoker	None of these	6	31.38825533	102.4	148.20047	0	0	141	87	72.66666667
110.8799973	150.4499969	43.29919815	59	male	Married	Primary school or below	City/town	Current smoker	Drink more than once a month	8	26.26297578	93.8	129.2362812	0	0	132.3333333	84.33333333	68.66666667
107.4599991	195.5850067	36.72700119	52	male	Married	High school	City/town	Current smoker	Drink more than once a month	6	23.46006172	76.8	64.85178119	0	0	157	101.6666667	75
103.6800003	196.4700012	25.5156002	52	female	Married	Primary school or below	City/town	Non-smoker	None of these	6	28.60882782	92.8	164.2455961	0	0	130.3333333	84.66666667	67.66666667
103.1399994	151.3350067	44.45899963	46	male	Married	High school	City/town	Ex-smoker	Drink more than once a month	10	23.20075268	81	68.10995151	0	0	113.3333333	64.66666667	67.33333333
88.55999756	126.5550003	74.61380005	70	male	Married	Primary school or below	City/town	Current smoker	Drink more than once a month	2	17.88393742	69.8	10.44891302	0	0	143	82	90.66666667
109.0800018	307.0950012	37.11360168	51	female	Married	High school	City/town	Non-smoker	None of these	8	27.77256521	88	140.8776792	0	0	142	87	73.33333333
95.58000183	84.95999908	50.64459991	58	male	Non-married	Primary school or below	City/town	Current smoker	Drink more than once a month	7	21.04659021	75	41.0867095	0	0	131	84.66666667	74.66666667
96.83999634	85.84500122	41.75279999	52	male	Married	High school	City/town	Current smoker	Drink more than once a month	8	21.71875	72.2	33.97972226	0	0	106	72.33333333	73.66666667
106.5599976	148.6799927	45.23220062	46	female	Married	Primary school or below	City/town	Non-smoker	None of these	3	23.71171044	90.1	99.72327081	0	0	126.3333333	75	82.33333333
118.6200027	95.58000183	37.88679886	51	male	Married	High school	City/town	Ex-smoker	None of these	8	25.49709241	86.6	95.54108623	0	0	127.6666667	86.66666667	64.33333333
94.5	117.7050018	44.84560013	56	female	Married	Primary school or below	City/town	Non-smoker	None of these	8	26.75638132	102	139.2464547	0	0	102.3333333	68	83.66666667
79.19999695	42.47999954	52.19100189	57	male	Married	High school	City/town	Non-smoker	Drink but less than once a month	7	21.85899414	79	48.40775265	0	0	111	72.33333333	72.33333333
104.9400024	114.1650009	51.8044014	48	female	Married	Primary school or below	City/town	Non-smoker	None of these	8	25.5645271	83.5	94.77436783	0	1	110.6666667	70.33333333	64.33333333
98.27999878	133.6349945	83.50559998	60	female	Married	Primary school or below	City/town	Non-smoker	None of these	6	25.044634	84.5	96.41949908	0	0	141.3333333	88	69
93.59999847	62.83499908	49.09820175	66	male	Married	Primary school or below	City/town	Non-smoker	None of these	7	21.40628922	74	41.05588257	0	0	128.3333333	73	69
99.18000031	180.5399933	52.96419907	57	female	Married	High school	City/town	Non-smoker	None of these	6	26.15399226	107	146.1411134	0	0	176.6666667	84.66666667	73.33333333
101.6999969	92.04000092	75.77359772	59	male	Non-married	Primary school or below	City/town	Current smoker	Drink more than once a month	4	19.69134761	74.6	18.1299777	0	0	172.3333333	90	79
91.98000336	84.07499695	54.12400055	46	female	Married	Primary school or below	City/town	Non-smoker	None of these	8	24.01739495	83	77.46615954	0	0	110.3333333	72	69.66666667
97.73999786	72.56999969	78.09320068	75	female	Non-married	Primary school or below	City/town	Non-smoker	None of these	7	17.31975837	63.6	58.9449171	0	0	126	71	76.66666667
101.3399963	70.80000305	35.56719971	61	male	Married	Primary school or below	City/town	Current smoker	None of these	5	29.76083761	111	199.302656	0	1	139	94.66666667	98.33333333
90	81.41999817	53.35079956	55	male	Married	Primary school or below	City/town	Current smoker	None of these	6	20.17563262	75	36.16277834	0	0	97	56.66666667	59.66666667
88.01999664	130.9799957	42.91260147	49	female	Married	College or above	City/town	Non-smoker	None of these	8	27.80579799	95	126.9716524	0	0	170	107.6666667	64
90.54000092	103.5449982	50.64459991	66	female	Non-married	Primary school or below	City/town	Non-smoker	None of these	2	17.17714272	77.8	82.75629677	0	0	163.3333333	98.33333333	69
90.90000153	108.8550034	61.08280182	61	female	Married	Primary school or below	City/town	Non-smoker	None of these	5	21.08281329	81	88.41996789	0	0	148.3333333	83.66666667	54
114.3000031	62.83499908	75.38700104	64	male	Married	Primary school or below	City/town	Ex-smoker	Drink more than once a month	6	21.0104573	80	39.87266478	0	0	196.3333333	105.3333333	57
84.59999847	64.60500336	46.00540161	67	female	Married	Primary school or below	City/town	Non-smoker	None of these	3	22.98834314	87	114.2084872	0	0	184.6666667	98.33333333	57.33333333
84.59999847	100.0049973	83.1190033	63	female	Married	Primary school or below	City/town	Non-smoker	None of these	12	17.78310812	77.5	58.23769861	0	0	108.6666667	58.66666667	53.33333333
104.5800018	171.6900024	54.89720154	50	female	Married	Primary school or below	City/town	Non-smoker	None of these	4	25.89483985	96	118.636097	0	1	107	64.66666667	69.66666667
114.4800034	200.8950043	52.19100189	54	male	Married	Primary school or below	City/town	Current smoker	Drink more than once a month	8	21.30302232	81	69.19633544	0	0	116	65.66666667	65.33333333
95.76000214	122.1299973	37.88679886	59	male	Married	Primary school or below	City/town	Non-smoker	Drink but less than once a month	8	21.40674268	74	52.80039262	0	0	176	83.33333333	80
93.05999756	100.8899994	42.91260147	53	female	Non-married	Primary school or below	City/town	Non-smoker	Drink but less than once a month	9	25.66476208	88	112.408002	0	0	175.3333333	93	73
116.8199997	334.5299988	37.50019836	62	female	Non-married	Primary school or below	City/town	Non-smoker	None of these	7	26.83267587	100	170.3793429	0	0	162.6666667	81	62.33333333
82.44000244	115.9349976	46.39199829	50	male	Married	Primary school or below	City/town	Current smoker	None of these	3	20.46351085	76	46.45105484	0	0	102.3333333	56.66666667	71.33333333
90.18000031	84.95999908	49.87139893	60	male	Married	Primary school or below	City/town	Non-smoker	Drink more than once a month	7	25.39456509	92	111.2774833	0	0	125.3333333	78.33333333	72
90	131.8650055	46.00540161	59	female	Married	Primary school or below	City/town	Non-smoker	None of these	5	22.4256898	86	109.3486325	0	0	127.3333333	69.33333333	68.33333333
96.66000366	162.8399963	39.81980133	54	female	Married	Primary school or below	City/town	Non-smoker	None of these	7	21.43580695	86	104.2575851	0	0	149.6666667	82.33333333	69
99.36000061	117.7050018	54.12400055	55	female	Married	Primary school or below	City/town	Non-smoker	None of these	6	20.13605726	78	76.64815268	0	0	125.6666667	71	72
77.40000153	144.2550049	38.65999985	46	male	Married	Primary school or below	City/town	Current smoker	Drink more than once a month	8	19.50482036	76	52.79378835	0	0	126.6666667	80	79
97.37999725	69.91500092	52.57759857	61	female	Married	Primary school or below	City/town	Non-smoker	Drink more than once a month	6	19.88823143	79	78.9858844	0	0	143.6666667	79.66666667	88.33333333
96.30000305	152.2200012	39.43320084	59	male	Married	Primary school or below	City/town	Current smoker	Drink but less than once a month	6	23.3489229	92	125.5622752	0	1	132.6666667	69.33333333	59
90.72000122	55.75500107	67.2684021	46	female	Married	Primary school or below	City/town	Non-smoker	None of these	3	18.26150475	63	15.12009806	0	0	134.6666667	78.66666667	64
91.08000183	92.04000092	59.53639984	48	male	Married	Primary school or below	City/town	Current smoker	None of these	6	17.27391494	69	2.884459072	0	0	116	77	61.66666667
89.45999908	118.5899963	37.88679886	77	female	Married	Primary school or below	City/town	Non-smoker	Drink more than once a month	6	24.47848946	91	157.833566	0	0	196	88.66666667	87
80.45999908	106.1999969	43.68579865	66	male	Married	Primary school or below	City/town	Non-smoker	None of these	6	19.28680105	77	62.90893977	0	0	117.6666667	69.33333333	82
107.0999985	153.9900055	45.61880112	60	female	Married	Primary school or below	City/town	Non-smoker	None of these	8	17.43164722	63	67.10236517	0	0	127.6666667	79.33333333	74.33333333
99.18000031	222.1349945	44.45899963	63	female	Married	Primary school or below	City/town	Non-smoker	None of these	5	26.57548476	87	144.8681283	0	1	141.3333333	74	74.66666667
88.19999695	134.5200043	43.68579865	69	male	Married	Primary school or below	City/town	Current smoker	None of these	7	19.14782867	78	71.2033427	0	1	99.66666667	50.66666667	59.33333333
111.5999985	50.44499969	83.1190033	53	female	Non-married	Primary school or below	City/town	Non-smoker	None of these	5	18.91806675	73	29.08175937	0	0	109	69.33333333	60.33333333
98.27999878	329.2200012	27.83519936	61	female	Married	Primary school or below	City/town	Non-smoker	None of these	8	22.85571809	84	139.9050357	0	0	106.6666667	55.66666667	69
104.9400024	125.6699982	48.32500076	50	male	Married	Primary school or below	City/town	Ex-smoker	Drink more than once a month	3	19.25681629	71	25.43439282	0	1	113.3333333	67.33333333	69.66666667
63.90000153	69.02999878	58.76319885	59	female	Non-married	Primary school or below	City/town	Non-smoker	None of these	6	22.17570099	79	81.01902085	0	0	134.6666667	81.66666667	59.33333333
120.2399979	188.5050049	41.75279999	58	female	Married	Primary school or below	City/town	Non-smoker	None of these	4	26.328125	91	138.6684062	0	1	140.3333333	81.33333333	80
89.45999908	108.8550034	43.68579865	63	male	Married	Primary school or below	City/town	Ex-smoker	Drink but less than once a month	3	25.35996003	87	101.2870602	0	0	132	82.66666667	64.66666667
120.9599991	94.69499969	24.74239922	54	female	Married	Primary school or below	City/town	Non-smoker	None of these	7	28.93128819	97	172.3328094	0	0	141	92.66666667	83.33333333
99.72000122	277.8900146	29.38159943	55	male	Married	Primary school or below	Village	Non-smoker	Drink but less than once a month	8	28.00865493	92	137.8372325	0	0	133	79.33333333	53.33333333
91.98000336	226.5599976	38.27339935	45	female	Married	College or above	Village	Non-smoker	None of these	8	26.75136034	77	107.9755636	0	0	104.6666667	68.66666667	59.66666667
98.45999908	98.23500061	58.37659836	62	male	Married	Primary school or below	City/town	Non-smoker	None of these	6	21.09375	74	34.19192795	0	0	116	69	58.66666667
85.68000031	80.53500366	48.71160126	61	female	Married	Primary school or below	City/town	Non-smoker	None of these	6	19.24489165	73	74.48819315	0	0	137.6666667	75	62
104.9400024	95.58000183	51.03120041	50	female	Non-married	Primary school or below	City/town	Non-smoker	None of these	8	26.95544449	91	109.9101918	0	1	154	95.33333333	86.66666667
101.1600037	197.3549957	50.64459991	59	male	Married	Primary school or below	City/town	Non-smoker	None of these	3	20.86861509	80	69.81411	0	0	125	73.66666667	80.66666667
103.1399994	194.6999969	56.8302002	61	female	Married	Primary school or below	City/town	Non-smoker	None of these	2	23.0840148	77	105.1971341	0	0	121.3333333	72.33333333	90.33333333
95.40000153	184.9649963	42.91260147	49	female	Married	High school	City/town	Non-smoker	None of these	7	30.07573821	94	141.4129103	0	0	177.3333333	97.33333333	59.33333333
110.5199966	336.2999878	33.24760056	58	male	Married	High school	City/town	Current smoker	Drink more than once a month	5	22.39070632	90	130.0298109	0	0	144.6666667	94.66666667	68.66666667
93.95999908	206.2050018	34.79399872	54	female	Non-married	Primary school or below	City/town	Non-smoker	None of these	7	26.3507923	88	134.6172361	0	0	108.6666667	71.66666667	73
87.66000366	66.375	52.57759857	69	male	Married	Primary school or below	City/town	Current smoker	Drink more than once a month	8	19.38903298	73	36.40753069	0	0	123.6666667	77.66666667	71.66666667
97.19999695	121.2450027	57.60340118	68	female	Married	Primary school or below	City/town	Non-smoker	None of these	7	18.50178359	76	87.98521917	0	1	120.3333333	66.33333333	77
101.8799973	138.9450073	35.9538002	64	male	Married	High school	City/town	Non-smoker	Drink more than once a month	8	26.56979363	93	135.3385702	0	0	105.6666667	53.33333333	75.33333333
101.8799973	147.7949982	41.75279999	56	male	Married	Primary school or below	City/town	Ex-smoker	Drink but less than once a month	5	25.8175838	95	133.2134712	0	0	119.3333333	73.33333333	72.66666667
90.36000061	204.4349976	48.71160126	56	female	Married	Primary school or below	City/town	Non-smoker	None of these	6	29.11842531	92	145.0689661	0	0	140.3333333	89.33333333	91
93.41999817	61.95000076	59.14979935	56	female	Married	Primary school or below	City/town	Non-smoker	None of these	4	28.37594842	97	120.1573039	0	0	105.6666667	64.33333333	82.66666667
96.30000305	204.4349976	41.75279999	69	female	Married	Primary school or below	City/town	Non-smoker	None of these	6	24.74734999	82	142.1125666	0	0	139.6666667	62.33333333	64.33333333
109.6200027	328.3349915	24.35580063	71	male	Married	Primary school or below	City/town	Non-smoker	None of these	3	21.6292222	82	114.67179	0	0	156	94	80.66666667
94.13999939	129.2100067	53.73740005	48	female	Married	Primary school or below	City/town	Non-smoker	None of these	6	19.87536813	65	50.87594739	0	0	132.6666667	78	61.33333333
98.09999847	84.95999908	59.92300034	63	male	Married	Primary school or below	City/town	Current smoker	None of these	3	21.60106813	84	72.09933987	0	1	144.6666667	79	67.66666667
97.55999756	99.12000275	59.14979935	62	male	Married	Primary school or below	City/town	Non-smoker	None of these	5	23.10376492	84	73.63758504	0	1	180.6666667	115	90.66666667
92.33999634	130.0950012	50.25799942	61	female	Married	Primary school or below	City/town	Non-smoker	None of these	6	23.81534549	76	104.4615431	0	0	139	75.66666667	81.66666667
98.63999939	122.1299973	58.37659836	68	male	Married	Primary school or below	City/town	Non-smoker	None of these	5	23.09433507	82	72.41217959	0	0	136.3333333	80.33333333	60.33333333
94.31999969	62.83499908	47.93840027	66	female	Married	Primary school or below	City/town	Non-smoker	None of these	5	21.84114732	86	104.7952613	0	0	142.3333333	87	71.33333333
100.0800018	196.4700012	39.04660034	66	female	Non-married	Primary school or below	City/town	Non-smoker	None of these	6	20.47264543	79	116.6056115	0	1	136.6666667	78	66
86.40000153	108.8550034	59.53639984	59	male	Married	Primary school or below	City/town	Non-smoker	Drink more than once a month	8	19.20508604	70	16.02557339	0	0	132.6666667	84.66666667	67.33333333
97.37999725	115.0500031	55.67039871	57	female	Married	Primary school or below	City/town	Non-smoker	None of these	6	18.26816135	69	60.69227899	0	0	117.6666667	81.33333333	98.66666667
91.08000183	112.3949966	49.87139893	56	male	Married	Primary school or below	City/town	Current smoker	Drink more than once a month	6	20.58957484	77.2	51.88704811	0	0	111.3333333	65.66666667	63.66666667
91.44000244	201.7799988	27.44860077	66	female	Married	Primary school or below	City/town	Non-smoker	None of these	8	21.95863151	84.5	137.0172411	0	0	116.3333333	61	78.66666667
105.3000031	100.8899994	62.62919998	67	male	Married	Primary school or below	City/town	Current smoker	None of these	8	21.6015625	78	50.01012696	0	1	130.6666667	77.66666667	74.66666667
94.5	56.63999939	80.02619934	49	female	Married	Primary school or below	City/town	Non-smoker	None of these	2	19.76807889	76	33.19888836	0	0	129.3333333	70	82.33333333
79.37999725	65.48999786	73.45400238	60	male	Married	Primary school or below	City/town	Current smoker	Drink more than once a month	8	20.703125	79	35.28969166	0	0	137	80.33333333	64
96.12000275	96.46499634	63.78900146	75	male	Married	Primary school or below	City/town	Current smoker	Drink but less than once a month	8	17.94181725	72	29.86130873	0	0	145.3333333	75.33333333	68.33333333
85.31999969	61.06499863	61.85599899	71	male	Married	Primary school or below	City/town	Current smoker	Drink but less than once a month	3	15.96582753	73	28.46416254	0	0	110	67.66666667	68
95.04000092	70.80000305	64.17559814	70	female	Married	Primary school or below	City/town	Non-smoker	None of these	8	17.44492677	79	76.7524975	0	0	170	96.66666667	79.66666667
104.5800018	206.2050018	37.11360168	70	male	Married	Primary school or below	City/town	Non-smoker	None of these	10	23.93767172	87	118.0611422	0	0	149.6666667	91	70.33333333
100.9800034	128.3249969	56.8302002	79	female	Non-married	Primary school or below	City/town	Non-smoker	Drink but less than once a month	7	17.23849504	76.8	103.8278514	0	0	134.3333333	85.33333333	78
100.2600021	33.63000107	78.86640167	55	male	Married	Primary school or below	City/town	Current smoker	None of these	8	23.0859375	76.4	10.29098316	0	1	171.6666667	104	70.33333333
92.33999634	49.56000137	71.13439941	54	female	Married	Primary school or below	City/town	Non-smoker	None of these	8	23.04353118	92	76.97244287	0	0	159	93.33333333	63
67.86000061	123.9000015	44.07239914	51	female	Married	Primary school or below	City/town	Non-smoker	None of these	4	21.49818883	74.2	78.70437147	0	0	113.6666667	76.66666667	70.66666667
67.68000031	155.7599945	63.01580048	53	male	Married	Primary school or below	City/town	Current smoker	Drink more than once a month	8	20.96724183	82	60.27030175	0	0	140.6666667	92	70.66666667
89.81999969	113.2799988	63.01580048	60	female	Married	Primary school or below	City/town	Non-smoker	None of these	6	18.32955579	73	65.54082768	0	1	104.3333333	69.33333333	71.33333333
94.86000061	39.82500076	56.4435997	65	male	Non-married	Primary school or below	City/town	Current smoker	Drink more than once a month	6	22.29629296	71.9	20.99240699	0	0	172.3333333	85.66666667	82
87.48000336	76.99500275	53.35079956	45	male	Married	Primary school or below	City/town	Current smoker	None of these	4	21.90167534	75.8	32.08065153	0	1	110.3333333	72	54.66666667
108.3600006	119.4749985	56.4435997	49	female	Married	High school	City/town	Non-smoker	None of these	8	18.32280354	70	48.51473618	0	0	113	75.66666667	70.66666667
102.7799988	165.4949951	48.32500076	77	female	Non-married	Primary school or below	City/town	Non-smoker	None of these	8	28.4279576	105.8	190.1156781	0	0	148.6666667	75	73.33333333
85.5	107.0849991	70.74780273	46	female	Married	Primary school or below	City/town	Non-smoker	None of these	7	18.74134349	71	35.12795701	0	0	109.3333333	62.66666667	87.66666667
107.8199997	212.3999939	40.20640182	58	female	Married	Primary school or below	City/town	Non-smoker	None of these	6	25.93578265	89.2	138.0543437	0	0	128	76.66666667	82.66666667
83.33999634	129.2100067	69.20140076	54	female	Married	Primary school or below	City/town	Non-smoker	None of these	3	20.41478875	80	70.21047786	0	0	112.6666667	73.33333333	71.33333333
92.87999725	107.9700012	35.18059921	56	male	Married	Primary school or below	City/town	Current smoker	None of these	5	21.12191245	82	84.0255918	0	0	151.6666667	93.66666667	82.66666667
91.26000214	92.04000092	63.01580048	60	male	Married	Primary school or below	City/town	Current smoker	None of these	5	18.70463757	72.1	20.33587883	0	0	105.3333333	65.33333333	72.66666667
123.1200027	326.5650024	43.68579865	54	female	Married	Primary school or below	City/town	Non-smoker	None of these	10	20.59654444	44.4	63.62951398	0	1	152.3333333	95	87.33333333
102.0599976	237.1799927	47.93840027	72	female	Married	Primary school or below	City/town	Non-smoker	None of these	6	18.74078897	74.6	112.1093527	0	0	155.6666667	67.66666667	81
90.72000122	142.4850006	41.75279999	75	male	Married	Primary school or below	City/town	Ex-smoker	Drink more than once a month	6	18.27666678	70.8	48.75765078	0	0	117.3333333	66.66666667	67.33333333
94.31999969	103.5449982	39.43320084	54	female	Married	Primary school or below	City/town	Non-smoker	None of these	2	21.33045073	78.2	87.50802234	0	0	96	57	65.33333333
102.0599976	160.1849976	47.16519928	57	male	Married	High school	City/town	Ex-smoker	None of these	7	24.64821497	82.8	80.92522163	0	0	108.3333333	76.33333333	73
98.45999908	85.84500122	56.8302002	56	male	Married	Primary school or below	City/town	Non-smoker	Drink more than once a month	8	19.93122987	73.2	26.98959064	0	0	101.6666667	58.66666667	80.66666667
94.86000061	153.9900055	59.53639984	76	female	Non-married	Primary school or below	City/town	Non-smoker	None of these	5	15.06840302	98	114.6593465	0	0	144.6666667	88.33333333	77.66666667
95.22000122	93.80999756	53.73740005	46	female	Married	Primary school or below	City/town	Non-smoker	None of these	8	17.46893603	65.4	32.1962299	0	0	137	82	65.33333333
91.08000183	75.22499847	68.81479645	63	male	Married	Primary school or below	City/town	Current smoker	Drink more than once a month	10	19.87924971	80.8	50.03110122	0	0	183.6666667	113.3333333	84
84.77999878	88.5	50.25799942	64	male	Married	Primary school or below	City/town	Current smoker	Drink but less than once a month	7	17.62036747	75.2	46.60412305	0	0	129.6666667	73.33333333	114.6666667
87.83999634	63.72000122	76.54679871	49	female	Married	Primary school or below	City/town	Non-smoker	None of these	4	19.79213208	67	27.50608269	0	0	101	65	67.66666667
83.16000366	108.8550034	54.12400055	54	male	Married	High school	City/town	Ex-smoker	Drink more than once a month	2	17.35127424	66.2	2.27229382	0	0	121.6666667	72	70
86.40000153	49.56000137	75.77359772	61	male	Married	College or above	City/town	Ex-smoker	Drink more than once a month	6	20.87976709	79.2	32.01103359	0	0	162.6666667	92	69.33333333
74.87999725	85.84500122	51.8044014	60	female	Married	Primary school or below	City/town	Non-smoker	None of these	2	19.47989166	75.4	75.56135728	0	0	100	64.33333333	62.33333333
85.5	136.2899933	67.2684021	52	female	Married	Primary school or below	City/town	Non-smoker	None of these	4	19.18974369	69.5	52.02059124	0	0	117	61.66666667	53
104.7600021	106.1999969	63.40240097	54	female	Married	Primary school or below	City/town	Non-smoker	None of these	6	21.14859549	82.1	76.03276249	0	0	138.3333333	87	86.33333333
89.45999908	134.5200043	44.84560013	64	female	Married	Primary school or below	City/town	Non-smoker	None of these	3	19.13252791	77.2	95.20731492	0	0	125.3333333	81.66666667	67.33333333
107.8199997	218.5950012	41.75279999	47	female	Married	Primary school or below	City/town	Non-smoker	None of these	5	24.19110755	85	106.6560799	0	0	135.3333333	89	79
74.51999664	71.68499756	73.45400238	57	male	Married	High school	City/town	Current smoker	None of these	4	21.6292222	73.6	12.54104714	0	0	112	55	74
90.90000153	44.25	60.30960083	50	female	Married	Primary school or below	City/town	Non-smoker	None of these	5	24.94247206	85.8	76.26910564	0	0	110	60.66666667	66
95.58000183	99.12000275	48.71160126	72	female	Non-married	Primary school or below	City/town	Non-smoker	None of these	3	23.39745208	83.6	126.3209463	0	0	139.3333333	72.66666667	76.66666667
111.0599976	76.99500275	52.19100189	54	female	Married	Primary school or below	City/town	Non-smoker	None of these	4	24.88302737	85.8	97.67568228	0	0	118.3333333	64.33333333	70.33333333
97.73999786	123.9000015	64.17559814	53	female	Non-married	Primary school or below	City/town	Non-smoker	None of these	7	22.02925953	75.6	72.92941733	0	1	118.6666667	78	70.33333333
119.5199966	107.0849991	50.64459991	51	female	Married	Primary school or below	City/town	Non-smoker	None of these	8	24.65314839	90.9	103.9822774	0	0	103.6666667	63.66666667	71.66666667
83.16000366	113.2799988	75.38700104	49	male	Married	High school	City/town	Current smoker	Drink more than once a month	8	20.15646769	82	43.27798078	0	0	124	78.66666667	70
95.22000122	100.0049973	46.39199829	59	male	Non-married	High school	City/town	Current smoker	None of these	5	22.04374675	90.9	110.8062191	0	0	126.6666667	68.66666667	78
100.8000031	50.44499969	50.25799942	75	female	Non-married	Primary school or below	City/town	Non-smoker	None of these	8	22.62166438	77.8	109.0093188	0	0	155.3333333	76	67.66666667
106.1999969	82.30500031	62.62919998	53	male	Married	Primary school or below	City/town	Current smoker	Drink but less than once a month	2	22.07299646	73.8	21.75898821	0	0	132	78.66666667	65
92.87999725	207.9750061	38.27339935	57	female	Married	Primary school or below	City/town	Non-smoker	None of these	7	19.93483901	76.6	97.73571624	0	0	99	58.66666667	74.33333333
84.77999878	93.80999756	73.45400238	50	male	Married	College or above	City/town	Current smoker	Drink but less than once a month	8	22.48905468	82.8	47.17690082	0	0	136.6666667	75.33333333	64
124.7399979	162.8399963	29.38159943	69	male	Married	High school	City/town	Current smoker	Drink but less than once a month	5	27.94612699	100	174.2488958	0	0	194	110	90
101.8799973	98.23500061	51.03120041	62	female	Married	Primary school or below	City/town	Non-smoker	None of these	7	23.20699086	84.1	107.3193458	0	0	149.6666667	84	76.33333333
80.63999939	49.56000137	51.8044014	48	male	Married	Primary school or below	City/town	Current smoker	None of these	7	17.71833562	65.9	-8.413470098	0	0	108.3333333	61.66666667	66
114.4800034	58.40999985	55.28379822	68	female	Non-married	Primary school or below	City/town	Non-smoker	None of these	5	27.0762891	91	129.9455188	0	0	150.6666667	83.66666667	73.33333333
92.33999634	78.76499939	36.72700119	60	male	Married	Primary school or below	City/town	Current smoker	Drink but less than once a month	5	20.46766024	79.4	71.91195887	0	0	107.3333333	58.66666667	61.33333333
105.8399963	69.02999878	49.09820175	51	female	Married	Primary school or below	City/town	Non-smoker	None of these	7	24.37641723	92.5	98.02256015	0	0	120.3333333	73	63.66666667
96.30000305	204.4349976	28.99500084	49	female	Non-married	Primary school or below	City/town	Non-smoker	None of these	7	20.40326794	81.6	97.34505408	0	0	114.6666667	67	77
90.18000031	37.16999817	54.51060104	49	female	Married	Primary school or below	City/town	Non-smoker	None of these	5	24.76686391	80	68.06233345	0	0	125.6666667	79	72.33333333
107.4599991	206.2050018	26.28879929	55	male	Married	Primary school or below	City/town	Current smoker	None of these	6	21.29688822	76.4	75.18659174	0	0	120	76.33333333	78.66666667
91.80000305	61.95000076	57.60340118	52	female	Married	Primary school or below	City/town	Non-smoker	None of these	5	23.77088724	84.6	80.95061576	0	0	105.6666667	64.33333333	56.33333333
95.94000244	75.22499847	100.9026031	60	male	Married	Primary school or below	City/town	Current smoker	None of these	5	21.09275067	81.4	21.36365445	0	0	138	85.33333333	58.66666667
92.16000366	61.06499863	63.01580048	59	female	Married	Primary school or below	City/town	Non-smoker	None of these	5	21.92369213	73.8	69.25999565	0	1	154.6666667	88.66666667	68
97.01999664	71.68499756	65.72200012	62	female	Married	Primary school or below	City/town	Non-smoker	None of these	7	23.81474497	86.2	97.29461049	0	0	104.3333333	68.33333333	70
90.54000092	134.5200043	50.64459991	61	female	Non-married	Primary school or below	City/town	Non-smoker	None of these	7	31.87465366	103	169.1198001	0	0	147.3333333	85.33333333	65.66666667
102.2399979	57.52500153	39.43320084	59	male	Married	Primary school or below	City/town	Current smoker	Drink more than once a month	6	18.62859659	76.9	55.72313359	0	1	154	78.33333333	68.66666667
66.95999908	54.86999893	71.13439941	60	female	Married	Primary school or below	City/town	Non-smoker	None of these	3	22.36744002	83	76.0501141	0	0	132.6666667	75	69.33333333
103.6800003	155.7599945	35.56719971	51	male	Married	Primary school or below	City/town	Current smoker	None of these	6	23.01890694	86.4	101.4336963	0	0	122.6666667	78.66666667	55.66666667
113.4000015	69.02999878	53.35079956	49	female	Married	Primary school or below	City/town	Non-smoker	None of these	7	24.17091121	88.4	86.38928603	0	0	127.6666667	77.66666667	66.66666667
105.1200027	69.91500092	56.4435997	46	female	Married	Primary school or below	City/town	Non-smoker	Drink more than once a month	5	22.13833864	78	59.2320326	0	0	113.6666667	68.66666667	67
90	71.68499756	48.32500076	55	male	Married	Primary school or below	City/town	Current smoker	Drink but less than once a month	6	21.69683073	74.1	35.9439199	0	0	114	60	58
115.9199982	126.5550003	37.50019836	53	female	Married	Primary school or below	City/town	Non-smoker	None of these	5	25.92397257	92	125.400615	0	1	126	74	72.66666667
103.5	164.6100006	33.63420105	51	female	Married	Primary school or below	City/town	Non-smoker	None of these	6	25.26291724	91.6	125.7778276	0	0	139.3333333	91.66666667	61.66666667
90.90000153	125.6699982	42.52600098	52	male	Married	Primary school or below	City/town	Current smoker	None of these	7	22.8981676	90.6	110.5561354	0	0	128.3333333	88	72.66666667
92.69999695	92.04000092	74.22720337	55	male	Married	Primary school or below	City/town	Current smoker	None of these	6	24.23592303	87.6	68.94697711	0	0	114.6666667	62.33333333	56.66666667
96.66000366	60.18000031	49.09820175	50	female	Married	Primary school or below	City/town	Non-smoker	None of these	6	24.71192559	76.2	77.10663384	0	0	105.6666667	59.33333333	57.33333333
94.68000031	99.12000275	48.32500076	65	male	Married	Primary school or below	City/town	Current smoker	None of these	7	21.21633396	75.4	51.02563168	0	0	130.6666667	74.66666667	68.33333333
87.66000366	38.05500031	65.72200012	55	male	Married	Primary school or below	City/town	Current smoker	Drink more than once a month	7	21.11838192	75.4	19.31869631	0	0	127.6666667	75.66666667	79.66666667
102.7799988	118.5899963	45.23220062	54	female	Married	Primary school or below	City/town	Non-smoker	None of these	6	26.88635673	95.8	129.3114147	0	0	134	86.66666667	69.66666667
94.31999969	177.8849945	45.23220062	46	female	Married	Primary school or below	City/town	Non-smoker	None of these	7	22.44318961	74	79.4222062	0	0	120	69.33333333	71
81.72000122	53.98500061	44.45899963	46	male	Married	College or above	City/town	Current smoker	Drink but less than once a month	8	21.07120353	78.6	48.59740666	0	0	111.3333333	80.66666667	85.66666667
108	72.56999969	60.30960083	74	female	Married	Primary school or below	City/town	Non-smoker	None of these	4	19.81306059	76.8	94.07388646	0	0	116.3333333	70	71
69.83999634	194.6999969	30.15480042	64	male	Married	Primary school or below	City/town	Current smoker	Drink but less than once a month	6	21.49848162	80.2	92.46243884	0	0	119	72	65.66666667
95.94000244	106.1999969	54.12400055	66	female	Married	Primary school or below	City/town	Non-smoker	None of these	4	22.53774153	82.6	108.9931815	0	1	126.3333333	73.66666667	68.33333333
109.6200027	59.29499817	59.92300034	84	male	Married	High school	City/town	Ex-smoker	None of these	8	18.74849985	72	34.85744116	0	0	159.3333333	79.33333333	63
102.5999985	64.60500336	57.60340118	69	female	Married	Primary school or below	City/town	Non-smoker	None of these	5	20.1383122	76.2	85.97144286	0	0	169.6666667	85.33333333	57.66666667
99.18000031	65.48999786	54.51060104	46	female	Married	Primary school or below	City/town	Non-smoker	None of these	8	22.20820711	77.6	59.20147689	0	0	95	53.66666667	62.33333333
85.86000061	37.16999817	37.11360168	59	female	Married	Primary school or below	City/town	Non-smoker	None of these	9	21.97710718	72	75.6597827	0	0	130.3333333	75.33333333	78
81.54000092	68.14499664	36.3404007	59	male	Married	Primary school or below	City/town	Current smoker	None of these	5	23.37310399	84	88.68550485	0	0	153	87	90.66666667
87.12000275	65.48999786	55.28379822	64	male	Married	Primary school or below	City/town	Current smoker	None of these	6	16.53873185	61.8	-14.45739601	0	0	118.6666667	68	71.33333333
70.73999786	69.02999878	56.8302002	60	male	Married	High school	City/town	Current smoker	None of these	6	20.25074442	78.2	47.63627888	0	0	118.6666667	69.33333333	52.66666667
95.04000092	37.16999817	73.84059906	59	female	Married	Primary school or below	City/town	Non-smoker	None of these	7	21.43580695	75.2	53.1869409	0	0	121.3333333	71.33333333	85
88.73999786	51.33000183	54.89720154	56	female	Married	Primary school or below	City/town	Non-smoker	None of these	5	23.43006429	79.4	79.02899702	0	0	128.3333333	69	53.33333333
91.98000336	102.6600037	51.8044014	52	male	Married	Primary school or below	City/town	Current smoker	None of these	5	21.62300139	80.1	58.18160912	0	0	101	60	67.66666667
108.9000015	96.46499634	35.18059921	58	female	Married	Primary school or below	City/town	Non-smoker	None of these	8	24.33550443	92	124.0443929	0	0	124.6666667	83.66666667	59.33333333
85.68000031	119.4749985	32.08779907	60	male	Married	Primary school or below	City/town	Current smoker	Drink but less than once a month	6	23.17524092	84	98.57595271	0	0	113.6666667	75.33333333	58.66666667
96.12000275	121.2450027	46.00540161	55	female	Married	Primary school or below	City/town	Non-smoker	None of these	7	19.6	74	75.66608805	0	0	107.6666667	58.66666667	68
94.13999939	69.02999878	52.57759857	61	male	Married	Primary school or below	City/town	Current smoker	None of these	5	21.65774839	78	51.41032544	0	0	131	72.33333333	73
103.8600006	52.21500015	59.53639984	62	female	Married	Primary school or below	City/town	Non-smoker	None of these	8	21.17780694	76	73.24696242	0	0	116.6666667	63.66666667	67
90.36000061	66.375	48.71160126	67	male	Married	Primary school or below	City/town	Non-smoker	None of these	6	18.4139881	72	34.51994507	0	0	120.6666667	62.66666667	56.33333333
92.51999664	106.1999969	41.75279999	59	male	Married	Primary school or below	City/town	Ex-smoker	None of these	9	19.00641165	74.1	48.29136096	0	0	114.3333333	66	62.66666667
91.98000336	83.19000244	49.87139893	59	female	Married	Primary school or below	City/town	Non-smoker	None of these	8	19.14869463	72	69.35081731	0	0	119	72.33333333	64
94.31999969	60.18000031	75.77359772	64	female	Married	Primary school or below	City/town	Non-smoker	None of these	8	22.36315899	95	94.90490214	0	0	116.6666667	75.66666667	71.33333333
110.1600037	53.09999847	48.71160126	70	male	Married	Primary school or below	City/town	Non-smoker	None of these	10	23.85845566	87	94.59125853	0	0	121	70	70
108.1800003	51.33000183	50.64459991	63	male	Married	Primary school or below	City/town	Non-smoker	None of these	6	18.27420785	71	23.5889872	0	0	101.6666667	66.33333333	75.33333333
88.55999756	54.86999893	47.55179977	60	female	Married	Primary school or below	City/town	Non-smoker	None of these	5	21.60239291	77	81.3549725	0	0	103.3333333	54	61.33333333
94.5	123.0149994	40.20640182	64	male	Married	Primary school or below	City/town	Non-smoker	Drink more than once a month	5	27.84800714	99	154.3616128	0	0	143.3333333	68	73.66666667
94.86000061	68.14499664	55.28379822	54	female	Married	Primary school or below	City/town	Non-smoker	None of these	7	26.64916444	101	118.0605851	0	1	103.6666667	65.66666667	70.66666667
89.63999939	139.8300018	44.45899963	56	male	Married	Primary school or below	City/town	Current smoker	None of these	8	23.83360675	85	90.17347832	0	0	118.3333333	65.66666667	61.66666667
81.90000153	92.04000092	34.02080154	72	female	Non-married	Primary school or below	City/town	Non-smoker	None of these	9	17.90308135	90	118.474952	0	0	150.6666667	96.66666667	85.66666667
97.19999695	67.26000214	65.33540344	55	male	Married	Primary school or below	City/town	Current smoker	Drink more than once a month	8	19.80488074	73.1	15.87104832	0	0	99.33333333	63	73.66666667
81	77.87999725	37.11360168	73	male	Married	Primary school or below	City/town	Current smoker	None of these	8	19.64620187	65	22.66918623	0	0	107	61.66666667	70
93.23999786	65.48999786	60.69620132	68	male	Married	High school	City/town	Non-smoker	None of these	6	20.20824001	74.1	32.670351	0	0	180.3333333	79	58.66666667
94.13999939	169.9199982	34.79399872	67	female	Married	Primary school or below	City/town	Non-smoker	None of these	9	26.2360164	92.1	157.6117191	0	0	124.6666667	65.33333333	45
99.90000153	105.3150024	44.07239914	53	male	Married	College or above	City/town	Current smoker	None of these	6	27.85438868	96.6	132.2958464	0	0	109.3333333	70	81.33333333
102.2399979	57.52500153	68.81479645	55	male	Married	Primary school or below	City/town	Ex-smoker	None of these	5	16.99899649	74.8	17.94157155	0	0	113.6666667	75.33333333	48.66666667
92.33999634	95.58000183	61.4693985	51	female	Married	Primary school or below	City/town	Non-smoker	None of these	7	22.74641854	84.8	80.11714086	0	0	104.3333333	56.33333333	79.66666667
95.94000244	85.84500122	59.14979935	53	male	Married	College or above	City/town	Current smoker	Drink more than once a month	4	20.13083999	79.5	48.05457882	0	0	129	78.33333333	81
100.8000031	76.11000061	47.16519928	45	male	Married	Primary school or below	City/town	Non-smoker	Drink more than once a month	7	21.81957305	79.1	50.77039988	0	0	124	77.66666667	67
99	240.7200012	27.06200027	50	female	Married	High school	City/town	Non-smoker	None of these	7	24.93756895	90.1	131.8272976	0	0	133.3333333	84.66666667	75.66666667
96.12000275	76.11000061	53.35079956	52	male	Married	College or above	City/town	Current smoker	None of these	8	21.03559097	79.4	51.10421111	0	0	131.3333333	78.66666667	60
109.8000031	72.56999969	49.09820175	72	female	Non-married	Primary school or below	City/town	Non-smoker	None of these	6	20.44504667	76.1	99.79842026	0	0	108.3333333	67	73
82.80000305	86.73000336	35.9538002	83	male	Non-married	Primary school or below	City/town	Current smoker	Drink more than once a month	2	18.63390954	72	59.51767483	0	0	126	67.33333333	68.33333333
100.6200027	91.15499878	62.62919998	69	male	Married	Primary school or below	City/town	Non-smoker	None of these	8	20.10938677	76.2	43.15587383	0	0	135	70.33333333	67
103.1399994	144.2550049	34.40739822	50	female	Married	Primary school or below	City/town	Non-smoker	None of these	6	25.82306852	91.4	123.4336534	0	0	127.3333333	85.33333333	74.66666667
94.31999969	169.0350037	32.86100006	49	male	Married	College or above	City/town	Current smoker	Drink but less than once a month	5	24.55519732	89.2	114.5524084	0	0	116	64	68
98.27999878	107.0849991	54.89720154	58	female	Married	Primary school or below	City/town	Non-smoker	None of these	5	17.39869797	73.2	62.68996602	0	0	102.3333333	59.66666667	66
86.76000214	128.3249969	46.39199829	49	male	Married	High school	City/town	Current smoker	Drink but less than once a month	8	21.24168087	82.2	71.56452746	0	0	112.6666667	68.66666667	76
96.83999634	117.7050018	41.75279999	49	female	Married	High school	City/town	Non-smoker	None of these	6	21.68517938	88.2	92.37071431	0	0	119	74.33333333	75.66666667
104.7600021	68.14499664	72.68080139	62	female	Married	Primary school or below	City/town	Non-smoker	None of these	8	31.67678552	103.1	144.1012996	0	1	123.6666667	81.66666667	72
106.7399979	61.06499863	57.21680069	46	female	Married	Primary school or below	City/town	Non-smoker	None of these	4	23.48510806	87.9	73.17949179	0	0	103.6666667	73.66666667	72.33333333
104.7600021	155.7599945	38.65999985	58	female	Married	Primary school or below	City/town	Non-smoker	None of these	8	21.16205309	75.4	98.0505754	0	0	151.3333333	89.66666667	66
101.8799973	103.5449982	48.32500076	63	male	Married	Primary school or below	City/town	Current smoker	None of these	8	22.7988639	85.4	90.1303996	0	0	118.3333333	75.33333333	75.33333333
97.91999817	77.87999725	54.51060104	57	male	Married	High school	City/town	Ex-smoker	None of these	5	16.39548182	72.5	25.93415849	0	0	102.6666667	62	64
93.77999878	82.30500031	66.49520111	52	female	Married	Primary school or below	City/town	Non-smoker	None of these	7	25.35748863	83.5	85.58157295	0	0	105.6666667	68.66666667	73
93.95999908	44.25	52.19100189	56	male	Married	Primary school or below	City/town	Ex-smoker	Drink but less than once a month	6	19.71856519	67.4	1.653572761	0	0	123.6666667	70.66666667	59
96.30000305	78.76499939	68.81479645	46	female	Married	Primary school or below	City/town	Non-smoker	None of these	3	21.8133328	84.6	59.30157851	0	0	105.3333333	65.33333333	85.66666667
100.6200027	115.9349976	38.27339935	49	male	Married	High school	City/town	Current smoker	Drink but less than once a month	7	21.7092513	84.6	87.56192923	0	0	114.3333333	75	82.33333333
108.7200012	71.68499756	73.06739807	65	male	Married	High school	City/town	Non-smoker	None of these	6	25.28601269	91.2	88.84092158	0	0	126	64.33333333	67
91.98000336	75.22499847	65.33540344	48	female	Married	College or above	City/town	Non-smoker	None of these	8	24.83434586	87.9	80.65403295	0	0	114.6666667	74.33333333	67.66666667
98.09999847	56.63999939	61.4693985	64	female	Married	Primary school or below	City/town	Non-smoker	None of these	8	26.99309928	97.9	125.9473872	0	0	99.66666667	51.66666667	59.33333333
109.2600021	46.90499878	99.35620117	56	female	Non-married	Primary school or below	City/town	Non-smoker	None of these	7	22.67241878	78.9	44.93671454	0	0	131	82.66666667	65
123.4800034	77.87999725	73.84059906	61	female	Married	Primary school or below	City/town	Non-smoker	None of these	8	24.46654125	94.4	103.7031865	0	0	132	80	81.66666667
103.1399994	68.14499664	67.65499878	54	female	Married	Primary school or below	City/town	Non-smoker	None of these	6	21.78982346	87.5	74.3797977	0	0	109	65	71
92.87999725	61.06499863	56.05699921	55	male	Married	Primary school or below	City/town	Ex-smoker	Drink more than once a month	6	23.28458071	86.6	77.45622719	0	0	121.6666667	65	72.66666667
104.2200012	73.45500183	57.99000168	57	male	Married	Primary school or below	City/town	Current smoker	Drink more than once a month	3	21.32007834	83.9	67.97149428	0	0	134.3333333	85.33333333	66.66666667
117.3600006	63.72000122	48.32500076	68	male	Non-married	Primary school or below	City/town	Current smoker	None of these	4	23.67503833	83.7	82.11791115	0	0	118.6666667	71	63.66666667
104.2200012	86.73000336	65.72200012	52	female	Married	Primary school or below	City/town	Non-smoker	None of these	6	25.76248973	89.9	95.8673565	0	0	134.6666667	61.66666667	68.33333333
105.4800034	84.95999908	67.2684021	59	male	Non-married	Primary school or below	City/town	Ex-smoker	Drink more than once a month	6	21.79239093	83.9	62.33190845	0	0	147	69.66666667	54.66666667
81.18000031	43.36500168	67.65499878	46	female	Married	Primary school or below	City/town	Non-smoker	Drink but less than once a month	7	24.99958469	87.8	66.80841414	0	0	123.3333333	79.66666667	61
88.91999817	62.83499908	68.04160309	62	female	Non-married	Primary school or below	City/town	Non-smoker	Drink more than once a month	10	20.00542369	79.2	69.56476476	0	0	107	75	70
98.27999878	146.0249939	30.15480042	55	female	Married	Primary school or below	City/town	Non-smoker	None of these	7	28.62464464	82.8	137.1648852	0	0	110	73	87.33333333
74.16000366	44.25	71.9076004	59	male	Non-married	Primary school or below	City/town	Current smoker	Drink more than once a month	10	19.88777812	74	12.24014288	0	0	107.6666667	65	60
101.6999969	55.75500107	69.58799744	47	female	Married	Primary school or below	City/town	Non-smoker	Drink but less than once a month	8	18.50151345	69	23.06425515	0	0	115.3333333	76.33333333	61.66666667
108.9000015	69.91500092	69.20140076	59	male	Married	Primary school or below	City/town	Current smoker	Drink more than once a month	7	18.58087549	68	-4.977440767	0	1	91	54.33333333	79
79.73999786	40.70999908	42.13940048	63	male	Married	Primary school or below	Village	Current smoker	None of these	7	22.81455569	78	57.21412296	0	0	113	68.33333333	81.66666667
102.9599991	71.68499756	54.51060104	46	female	Married	Primary school or below	City/town	Non-smoker	Drink but less than once a month	8	26.94429894	88.2	92.66785647	0	1	124	81	77
105.1200027	154.875	36.3404007	76	male	Non-married	Primary school or below	City/town	Current smoker	None of these	8	23.15984281	90.6	134.4831486	0	1	145	81.66666667	93
75.41999817	132.75	55.28379822	49	female	Married	High school	City/town	Non-smoker	None of these	7	24.06568971	90.6	98.44900503	0	0	143.6666667	95.33333333	75.66666667
79.37999725	101.7750015	58.37659836	45	female	Married	Primary school or below	City/town	Non-smoker	None of these	6	23.06777646	78	66.68634616	0	0	115.3333333	65.66666667	70.66666667
76.31999969	88.5	44.45899963	57	female	Married	Primary school or below	City/town	Non-smoker	None of these	3	21.78249843	77.1	87.35476937	0	0	104	57.66666667	59.66666667
73.62000275	150.4499969	57.99000168	55	female	Married	Primary school or below	City/town	Non-smoker	None of these	7	21.09621191	72.1	75.83810881	0	0	100.3333333	56.66666667	77
71.81999969	58.40999985	44.45899963	49	male	Non-married	Primary school or below	City/town	Current smoker	Drink but less than once a month	4.5	21.214555	73	28.99441728	0	0	120.3333333	73	68
98.45999908	294.7049866	32.86100006	60	female	Married	Primary school or below	City/town	Non-smoker	None of these	6	26.12513435	93.8	157.8359147	0	0	118	79	81.66666667
88.91999817	105.3150024	30.9279995	65	male	Married	Primary school or below	City/town	Ex-smoker	Drink but less than once a month	4	23.64955657	86.8	113.0353728	0	0	120	75	61.33333333
79.37999725	71.68499756	69.20140076	70	male	Married	Primary school or below	City/town	Current smoker	None of these	4	19.04358525	72.2	19.55531448	0	0	138.3333333	78.66666667	70.66666667
83.33999634	90.26999664	57.21680069	62	female	Married	Primary school or below	City/town	Non-smoker	None of these	4	19.66514232	74.6	76.23433941	0	1	113	65	67
84.05999756	77.87999725	91.62419891	63	male	Married	Primary school or below	City/town	Current smoker	Drink more than once a month	7	23.1884058	89	62.6019338	0	0	136	71.66666667	60
73.80000305	129.2100067	35.9538002	48	female	Non-married	Primary school or below	City/town	Non-smoker	Drink more than once a month	5	28.96941089	91.4	130.4200493	0	0	117	64.66666667	60
81.54000092	104.4300003	41.36619949	72	female	Married	Primary school or below	City/town	Non-smoker	None of these	6	27.16075625	94.4	159.9902724	0	1	123.6666667	85	77.33333333
100.6200027	126.5550003	41.75279999	82	female	Non-married	Primary school or below	City/town	Non-smoker	None of these	5	20.4372227	81	136.7096769	0	0	115.3333333	60.33333333	80
84.41999817	85.84500122	36.72700119	49	male	Married	Primary school or below	City/town	Current smoker	Drink but less than once a month	4	21.13136095	76.8	54.8742681	0	0	125.3333333	67.33333333	62.66666667
89.81999969	72.56999969	54.51060104	51	male	Married	High school	City/town	Current smoker	None of these	8	23.09099361	80.2	52.1803101	0	0	107.3333333	62.66666667	62
93.05999756	308.8649902	35.56719971	52	female	Married	Primary school or below	City/town	Non-smoker	None of these	6	24.3359375	90	131.3907056	0	1	109.3333333	67.33333333	86
106.0199966	88.5	45.61880112	58	male	Married	Primary school or below	City/town	Current smoker	None of these	5	22.81743761	82	74.08203541	0	0	133	86.66666667	77
93.95999908	113.2799988	60.69620132	53	female	Married	Primary school or below	City/town	Non-smoker	None of these	10	24.31905593	75	82.64749549	0	0	108.6666667	67	62.33333333
91.44000244	37.16999817	56.8302002	64	male	Married	High school	City/town	Non-smoker	None of these	5	23.93629018	82.8	62.95224808	0	0	115.3333333	64.33333333	60
89.09999847	69.91500092	44.84560013	49	female	Married	Primary school or below	City/town	Non-smoker	None of these	8	22.98261352	79.2	76.78272883	0	0	123.3333333	65.66666667	56.33333333
101.3399963	192.0449982	42.13940048	54	male	Married	Primary school or below	City/town	Non-smoker	None of these	9	26.83968148	91.6	120.4363187	0	0	109.3333333	66.66666667	72.66666667
90.36000061	125.6699982	56.8302002	60	male	Married	Primary school or below	City/town	Current smoker	None of these	7	23.86172787	84.8	79.86887073	0	0	185.6666667	101.6666667	65.33333333
93.77999878	112.3949966	53.35079956	53	female	Married	Primary school or below	City/town	Non-smoker	None of these	8	24.36322105	91.6	106.044311	0	1	118.3333333	70.33333333	94.33333333
86.76000214	101.7750015	47.55179977	62	male	Married	Primary school or below	City/town	Current smoker	None of these	8	21.80070402	84.8	87.55605317	0	0	135.6666667	77.33333333	84
124.0199966	276.1199951	33.63420105	59	male	Married	Primary school or below	City/town	Current smoker	Drink more than once a month	8	19.92046456	71.6	58.10794664	0	0	116.3333333	77	95.66666667
83.51999664	62.83499908	63.01580048	61	female	Married	Primary school or below	City/town	Non-smoker	None of these	3	21.61686555	76.4	74.78751144	0	0	132.3333333	82	55.66666667
74.69999695	145.1399994	40.5929985	55	male	Married	Primary school or below	City/town	Current smoker	Drink but less than once a month	7	22.15385977	84.8	92.50086367	0	0	133	66.33333333	55.33333333
90	68.14499664	55.67039871	49	female	Married	Primary school or below	City/town	Non-smoker	None of these	9	26.30612053	88.4	93.69732854	0	0	123.6666667	74.33333333	75
106.5599976	309.75	25.12899971	73	female	Married	Primary school or below	City/town	Non-smoker	None of these	8	20.62257566	77.4	144.2854644	0	0	132	79.66666667	85
90.72000122	115.0500031	35.18059921	47	female	Married	High school	City/town	Non-smoker	None of these	8	20.78398324	77	76.45376952	0	0	124.6666667	79.33333333	83
84.95999908	160.1849976	47.16519928	62	male	Married	Primary school or below	City/town	Current smoker	None of these	3	20.84290241	78	65.01106226	0	0	102	61.33333333	59.66666667
89.81999969	101.7750015	75.77359772	62	female	Married	Primary school or below	City/town	Non-smoker	None of these	4	19.86227971	70.2	62.20297471	0	0	121.6666667	72.66666667	63.33333333
114.6600037	91.15499878	59.92300034	65	male	Married	Primary school or below	City/town	Current smoker	Drink more than once a month	8	20.49249452	77	46.09853445	0	0	108.6666667	55.66666667	68.33333333
113.0400009	164.6100006	17.78359985	82	female	Non-married	Primary school or below	City/town	Non-smoker	None of these	5	23.0849004	78.6	182.9914354	0	0	145.6666667	67	73.33333333
84.95999908	103.5449982	45.61880112	46	female	Married	Primary school or below	City/town	Non-smoker	None of these	7	31.09333961	100.2	135.7621548	0	0	105.6666667	67.66666667	78.33333333
86.40000153	121.2450027	42.91260147	52	male	Married	Primary school or below	City/town	Current smoker	Drink but less than once a month	6	21.9992413	73.6	41.83650961	0	0	115	67.33333333	84
88.73999786	130.0950012	54.12400055	46	female	Married	Primary school or below	City/town	Non-smoker	Drink but less than once a month	8	23.91922361	80.2	81.45314222	0	1	125.3333333	77.33333333	70.33333333
90.54000092	77.87999725	35.9538002	49	female	Married	Primary school or below	City/town	Non-smoker	None of these	6	26.41119605	88.8	109.6547605	0	0	135.3333333	90.66666667	77.33333333
111.5999985	196.4700012	50.64459991	54	female	Married	Primary school or below	City/town	Non-smoker	None of these	11	21.71566244	74.2	88.46216002	0	0	145.6666667	99.33333333	81.66666667
106.1999969	141.6000061	50.25799942	54	male	Married	College or above	City/town	Non-smoker	Drink more than once a month	10	18.19729792	67.5	13.512071	0	0	131.6666667	84.33333333	65.66666667
106.1999969	92.04000092	44.84560013	70	male	Married	Primary school or below	City/town	Non-smoker	None of these	6	21.68380768	77.4	64.8830946	0	0	140.3333333	75.66666667	86
96.12000275	64.60500336	48.32500076	61	male	Married	High school	City/town	Current smoker	Drink more than once a month	8	26.9137223	95.4	124.38686	0	0	121.3333333	61	95.33333333
106.9199982	89.38500214	76.16020203	57	female	Married	Primary school or below	City/town	Non-smoker	None of these	6	23.07999666	88.2	84.932206	0	0	108	63.33333333	70
117.3600006	109.7399979	37.88679886	63	male	Married	Primary school or below	City/town	Non-smoker	None of these	9	21.53807061	84.4	96.10226966	0	0	119	67.33333333	74.33333333
87.66000366	162.8399963	48.32500076	72	female	Non-married	Primary school or below	City/town	Non-smoker	None of these	6	23.19474094	85.6	136.5259061	0	0	163.3333333	85.33333333	73.33333333
84.23999786	65.48999786	80.79940033	49	female	Married	Primary school or below	Village	Non-smoker	None of these	3	22.65306441	76.2	47.6329526	0	0	114.3333333	69.33333333	78.66666667
84.95999908	138.9450073	48.71160126	60	female	Married	Primary school or below	City/town	Non-smoker	None of these	4	21.46054065	79.5	98.84787298	0	0	132.6666667	82.33333333	94.33333333
91.26000214	153.1049957	38.27339935	63	male	Married	Primary school or below	City/town	Current smoker	Drink more than once a month	5	24.72424558	85	101.4294248	0	0	131	78	72.33333333
112.6800003	69.02999878	47.16519928	50	female	Married	Primary school or below	City/town	Non-smoker	None of these	9	25.00159846	90.8	98.30398064	0	0	139.3333333	89	80
125.0999985	55.75500107	45.23220062	63	male	Married	Primary school or below	City/town	Non-smoker	Drink but less than once a month	9	20.20470841	68.2	18.13931307	0	0	117.6666667	59.33333333	59.33333333
100.6200027	76.99500275	90.85099792	53	female	Married	Primary school or below	City/town	Non-smoker	None of these	8	19.45587567	66.9	26.82278737	0	0	118.3333333	68.66666667	70
97.55999756	106.1999969	60.30960083	66	female	Married	Primary school or below	City/town	Non-smoker	None of these	10	20.57372435	71.1	83.80250132	0	0	108.3333333	69.66666667	72.66666667
96.30000305	129.2100067	54.51060104	46	female	Married	Primary school or below	City/town	Non-smoker	None of these	5	23.22061772	78	75.66599161	0	0	104.3333333	67.33333333	88.66666667
120.2399979	98.23500061	27.44860077	52	male	Married	High school	City/town	Ex-smoker	Drink more than once a month	8	31.43305561	106.2	200.3466504	0	1	129.6666667	72	64.66666667
114.8399963	307.0950012	32.86100006	52	female	Married	Primary school or below	City/town	Non-smoker	None of these	6	27.48161075	87.4	143.436928	0	1	185	120.3333333	67.33333333
76.13999939	61.95000076	61.08280182	57	female	Married	Primary school or below	City/town	Non-smoker	None of these	8	23.04966782	78.2	77.03023306	0	0	110.3333333	67.66666667	54
102.2399979	99.12000275	45.23220062	63	male	Married	Primary school or below	Village	Non-smoker	None of these	8	30.18430537	100	151.1360055	0	0	140	86.33333333	79
100.9800034	109.7399979	34.02080154	56	male	Married	Primary school or below	City/town	Non-smoker	None of these	6	27.49805237	94	133.4227348	0	0	142.6666667	85.33333333	72.66666667
86.58000183	63.72000122	63.01580048	52	female	Married	Primary school or below	City/town	Non-smoker	None of these	5	17.83968103	64.9	30.78152963	0	0	103	65	76.66666667
96.30000305	68.14499664	38.27339935	62	male	Married	High school	City/town	Non-smoker	Drink more than once a month	8	26.69449783	88.4	106.6743138	0	0	130.6666667	81	77
125.0999985	172.5749969	39.81980133	65	male	Married	High school	City/town	Current smoker	Drink but less than once a month	5	22.12606244	81	86.45455749	0	0	107.3333333	70.33333333	56.66666667
95.40000153	100.0049973	44.45899963	53	male	Married	Primary school or below	City/town	Ex-smoker	None of these	6	22.04176164	70	24.87699242	0	0	151	100	68.33333333
94.68000031	220.3650055	49.48479843	51	female	Married	Primary school or below	City/town	Non-smoker	None of these	8	25.1730971	91	119.5055431	0	1	108	70.33333333	74
85.86000061	143.3699951	46.77859879	58	female	Married	Primary school or below	City/town	Non-smoker	None of these	7	21.17101985	74	89.83544917	0	0	127	75.33333333	66
92.69999695	88.5	52.19100189	53	male	Married	Primary school or below	City/town	Current smoker	None of these	5	19.2	69	12.62067571	0	0	110.6666667	62.33333333	70.33333333
93.77999878	130.0950012	54.89720154	47	female	Married	Primary school or below	City/town	Non-smoker	None of these	4	16.92014279	68	39.39266883	0	0	184.6666667	101.3333333	73.33333333
113.7600021	61.06499863	50.25799942	72	female	Non-married	Primary school or below	City/town	Non-smoker	None of these	9	16.80728116	71	74.96753307	0	0	121.3333333	77.33333333	63.33333333
107.4599991	102.6600037	64.17559814	61	female	Married	Primary school or below	City/town	Non-smoker	None of these	2	19.8825427	72	70.24960451	0	0	119.6666667	75.66666667	64.33333333
102.7799988	147.7949982	44.45899963	64	male	Married	Primary school or below	City/town	Current smoker	None of these	4	19.22163799	70	36.00442546	0	1	134.6666667	74.66666667	73.66666667
109.6200027	145.1399994	44.84560013	62	male	Married	Primary school or below	City/town	Current smoker	Drink more than once a month	4	22.01814144	82	82.20495567	0	0	167.3333333	98.66666667	57.66666667
90.72000122	71.68499756	56.05699921	55	female	Married	Primary school or below	City/town	Current smoker	None of these	6	25.26912534	76	86.30715151	0	0	153.6666667	102.6666667	63.33333333
100.8000031	100.0049973	63.01580048	45	female	Married	Primary school or below	City/town	Non-smoker	None of these	6	21.91076111	80	60.72705642	0	0	140.6666667	94.33333333	55.66666667
84.05999756	154.875	44.07239914	53	female	Non-married	Primary school or below	City/town	Non-smoker	None of these	3	26.10107224	100	134.3437102	0	0	123.3333333	75.33333333	71.33333333
91.80000305	68.14499664	93.94380188	51	male	Married	Primary school or below	City/town	Current smoker	Drink but less than once a month	2	19.17942369	70	-25.05516221	0	1	118.6666667	75.66666667	82
91.26000214	84.07499695	46.00540161	60	male	Non-married	Primary school or below	City/town	Current smoker	None of these	7	20.84750988	90	106.5426893	0	0	123.6666667	83.33333333	53.33333333
88.91999817	140.7149963	51.03120041	62	female	Non-married	Primary school or below	City/town	Non-smoker	None of these	8	20.42265663	82	99.39511948	0	0	129	76.66666667	64.33333333
102.0599976	213.2850037	48.32500076	66	female	Non-married	Primary school or below	City/town	Non-smoker	None of these	8	26.00373327	91	148.8557853	0	0	172	85.66666667	71.33333333
99.36000061	273.4649963	34.40739822	58	female	Married	Primary school or below	City/town	Non-smoker	None of these	2	28.99157957	91	161.1126244	0	0	153.6666667	105	61.33333333
76.68000031	153.9900055	47.93840027	62	male	Non-married	Primary school or below	City/town	Current smoker	Drink more than once a month	7	21.9478738	76	55.96703217	0	0	158	107	68.66666667
92.87999725	134.5200043	49.48479843	64	female	Married	Primary school or below	City/town	Non-smoker	Drink but less than once a month	5	19.63886536	74	90.7629579	0	0	110.3333333	76.33333333	77.66666667
110.3399963	91.15499878	51.8044014	58	male	Married	Primary school or below	City/town	Current smoker	Drink but less than once a month	8	20.67665934	71	24.69756157	0	0	124.3333333	74.33333333	52
99.90000153	84.95999908	66.49520111	52	female	Married	Primary school or below	City/town	Non-smoker	None of these	7	32.74703854	115	152.667591	0	1	122.3333333	82.66666667	82.33333333
106.0199966	56.63999939	75.77359772	55	male	Married	Primary school or below	City/town	Current smoker	None of these	8	21.42822581	82	40.42330981	0	0	149.3333333	89.66666667	56.66666667
87.30000305	125.6699982	46.00540161	47	male	Non-married	Primary school or below	City/town	Current smoker	None of these	8	19.79787999	74	37.51162486	0	1	135.3333333	85.66666667	69
94.13999939	172.5749969	63.78900146	63	female	Non-married	Primary school or below	City/town	Non-smoker	None of these	8	20.10296502	69	80.46109482	0	0	136	78	86
90.72000122	60.18000031	41.36619949	51	male	Non-married	College or above	City/town	Current smoker	Drink but less than once a month	9	21.80622652	77	49.45873165	0	0	152.3333333	88.33333333	99.66666667
102.7799988	190.2749939	57.21680069	46	female	Married	Primary school or below	City/town	Non-smoker	None of these	9	24.56736864	89	98.61456717	0	1	102.3333333	57.66666667	60.33333333
112.6800003	69.02999878	61.85599899	46	female	Married	High school	City/town	Non-smoker	None of these	4	22.33890875	70	47.39794594	0	0	195.6666667	118	69.66666667
116.2799988	270.8099976	43.68579865	48	female	Married	Primary school or below	City/town	Non-smoker	None of these	8	25.82253332	84	116.5947623	0	1	130	81.66666667	70
117.1800003	203.5500031	40.979599	51	female	Non-married	Primary school or below	City/town	Non-smoker	None of these	5	28.81260994	104	153.5940646	0	0	105	60.66666667	61.33333333
95.76000214	89.38500214	63.40240097	47	female	Married	Primary school or below	City/town	Non-smoker	Drink but less than once a month	7	26.43075361	93	95.63786374	0	0	110.6666667	74.66666667	70.33333333
100.0800018	269.9249878	40.5929985	51	male	Married	High school	City/town	Current smoker	None of these	8	17.27346939	72	44.36248337	0	0	124.6666667	71	60.66666667
92.87999725	149.5650024	33.24760056	60	female	Married	Primary school or below	City/town	Non-smoker	None of these	10	20.92616908	86	115.1465046	0	0	129	68	59.66666667
107.8199997	342.4949951	29.76819992	61	male	Married	Primary school or below	City/town	Current smoker	Drink more than once a month	10	23.7332384	96	159.4359911	0	1	120.3333333	81.33333333	67.33333333
111.2399979	51.33000183	62.62919998	46	female	Married	High school	City/town	Non-smoker	Drink but less than once a month	7	21.86325803	74	44.24979838	0	0	107.3333333	66.33333333	69
95.40000153	93.80999756	49.48479843	47	male	Married	Primary school or below	City/town	Current smoker	Drink but less than once a month	7.5	20.67275562	77	43.59275801	0	0	107	70.66666667	79.66666667
115.9199982	315.0599976	37.50019836	46	female	Married	Primary school or below	City/town	Non-smoker	Drink but less than once a month	8	25.96193922	93	130.4607048	0	0	121	81.66666667	53.66666667
89.09999847	88.5	59.53639984	56	female	Married	Primary school or below	City/town	Non-smoker	None of these	10	23.39897289	83	89.33341836	0	0	181	97	50.66666667
72.90000153	84.07499695	45.61880112	51	male	Married	High school	City/town	Current smoker	Drink more than once a month	8	19.47695165	80	60.7317398	0	0	138.6666667	92	64
100.0800018	146.9100037	45.23220062	49	male	Married	High school	City/town	Current smoker	Drink but less than once a month	4	21.00684117	90	105.100263	0	0	106.6666667	69.66666667	91.33333333
88.19999695	195.5850067	54.12400055	47	female	Married	Primary school or below	City/town	Non-smoker	None of these	12	22.4609375	82	86.051092	0	0	109.6666667	68	65
75.77999878	66.375	63.40240097	64	female	Married	Primary school or below	City/town	Non-smoker	None of these	6	33.27779374	108	165.3314611	0	1	170	86.66666667	69.66666667
93.95999908	158.4149933	49.09820175	57	female	Married	Primary school or below	City/town	Non-smoker	None of these	7	23.38321887	90	115.6250858	0	0	123	86	71.66666667
91.98000336	47.79000092	48.32500076	66	female	Non-married	Primary school or below	City/town	Non-smoker	None of these	8	22.0254633	86	100.5986817	0	0	175.6666667	81.33333333	76
98.45999908	62.83499908	55.67039871	69	female	Married	Primary school or below	City/town	Non-smoker	None of these	8	19.06771066	73	78.63001611	0	0	143.6666667	80	59
93.77999878	87.61499786	51.03120041	48	female	Married	Primary school or below	City/town	Non-smoker	None of these	8	29.10278722	96	119.6709776	0	0	113.3333333	65	80
94.31999969	68.14499664	59.92300034	51	female	Non-married	Primary school or below	City/town	Non-smoker	Drink but less than once a month	8	23.77010801	85	79.83000952	0	0	129.3333333	68	61.66666667
93.77999878	100.8899994	49.09820175	50	female	Married	Primary school or below	City/town	Non-smoker	None of these	8	24.07933893	80	87.60877461	0	0	128.6666667	93.33333333	74.66666667
102.9599991	87.61499786	45.61880112	54	male	Married	High school	City/town	Current smoker	None of these	6	25.4593257	89	99.3452661	0	1	117	74	81.66666667
89.09999847	72.56999969	54.89720154	58	female	Married	Primary school or below	City/town	Non-smoker	None of these	6	18.94600187	86	76.85275401	0	0	152.6666667	86.66666667	62.33333333
95.40000153	47.79000092	75.00039673	64	male	Married	Primary school or below	City/town	Non-smoker	Drink but less than once a month	5	21.17697741	71	1.612810465	0	0	106.3333333	63	75
95.40000153	106.1999969	35.56719971	53	female	Married	Primary school or below	City/town	Non-smoker	None of these	6	27.03601108	88	123.8475242	0	0	170	93.33333333	64.66666667
107.2799988	77.87999725	78.86640167	54	male	Married	Primary school or below	City/town	Current smoker	Drink but less than once a month	5	21.43642883	76	15.98487692	0	0	115.3333333	64.66666667	74
99.72000122	277.0050049	34.79399872	52	female	Married	Primary school or below	City/town	Non-smoker	None of these	3	23.91092095	85	122.6133518	0	0	141.3333333	83	67.66666667
100.4400024	115.9349976	47.16519928	56	female	Married	Primary school or below	City/town	Non-smoker	None of these	7	27.20327513	91	127.0540982	0	0	178.3333333	82	70
101.6999969	138.9450073	44.07239914	60	male	Married	Primary school or below	City/town	Current smoker	Drink but less than once a month	8	29.6169926	102	161.356484	0	0	155.3333333	88	56
105.1200027	79.65000153	33.24760056	58	male	Married	Primary school or below	City/town	Current smoker	Drink but less than once a month	6	25.90455146	92	124.3733228	0	0	159	92	57
99	156.6450043	49.87139893	57	female	Married	Primary school or below	City/town	Non-smoker	None of these	3	22.45996438	76	95.34534193	0	0	111	66	60
108.3600006	73.45500183	56.4435997	47	female	Married	Primary school or below	City/town	Non-smoker	None of these	5	21.09925337	75	54.03959392	0	0	182.6666667	91.33333333	68.33333333
100.8000031	71.68499756	57.99000168	65	female	Non-married	Primary school or below	City/town	Non-smoker	None of these	6	18.01720643	66	60.28063064	0	0	119.6666667	72.66666667	60
110.3399963	131.8650055	71.9076004	60	female	Married	Primary school or below	City/town	Non-smoker	None of these	8	19.07183725	72	64.42974634	0	0	144	78.33333333	67.66666667
95.76000214	102.6600037	45.61880112	57	female	Married	Primary school or below	City/town	Non-smoker	None of these	8	26.13920442	97	129.8839437	0	1	140	73.33333333	73
122.0400009	86.73000336	38.65999985	61	male	Married	Primary school or below	City/town	Current smoker	None of these	8	20.65368392	77	62.16710068	0	1	137.3333333	84.33333333	54
93.95999908	106.1999969	43.29919815	45	female	Non-married	Primary school or below	City/town	Non-smoker	None of these	3	24.15478289	81	85.13632081	0	0	118	59.66666667	60.33333333
96.12000275	92.92500305	42.52600098	48	female	Married	Primary school or below	City/town	Non-smoker	None of these	4	25.6232687	87	101.3926161	0	0	112	74	71.33333333
96.48000336	153.9900055	48.32500076	59	female	Married	Primary school or below	City/town	Non-smoker	None of these	8	25.72471341	99	156.1623658	0	1	119	64.33333333	78
92.87999725	146.0249939	45.23220062	63	male	Married	Primary school or below	City/town	Current smoker	None of these	3	22.39578959	100	154.6041996	0	0	130.6666667	78	65.33333333
100.4400024	177	48.32500076	47	female	Married	High school	City/town	Non-smoker	None of these	9	28.46546627	95	128.0388707	0	0	113.6666667	71.33333333	93.33333333
116.2799988	246.0299988	33.24760056	50	male	Married	High school	City/town	Current smoker	Drink but less than once a month	8	25.07011516	97	149.6839398	0	0	131.3333333	88.33333333	78
93.05999756	97.34999847	52.19100189	50	female	Married	Primary school or below	City/town	Non-smoker	None of these	8	24.51431023	93	101.3904956	0	0	146.6666667	95.66666667	62
99.90000153	120.3600006	58.37659836	62	female	Married	Primary school or below	City/town	Non-smoker	None of these	8	20.61854813	79	89.41227103	0	0	122.6666667	72.33333333	58.66666667
102.2399979	107.9700012	43.29919815	64	female	Married	Primary school or below	City/town	Non-smoker	None of these	3	30.2179729	97	161.4790358	0	0	119	85.33333333	67
105.1200027	81.41999817	62.24259949	57	female	Non-married	Primary school or below	City/town	Non-smoker	None of these	8	25.46875	89	103.3275162	0	0	114	73	65.66666667
88.73999786	124.7850037	49.48479843	49	female	Married	Primary school or below	City/town	Non-smoker	None of these	9	22.42036011	79	81.18153154	0	0	131.6666667	72.33333333	65
86.40000153	135.4049988	46.39199829	47	male	Married	Primary school or below	City/town	Current smoker	Drink but less than once a month	6	22.58247759	87	89.95786693	0	0	172.3333333	110.6666667	69
97.73999786	80.53500366	67.65499878	57	female	Married	Primary school or below	City/town	Non-smoker	None of these	3	20.61198562	70	57.81215983	0	0	136.6666667	82	64.33333333
95.22000122	68.14499664	49.09820175	59	male	Married	High school	City/town	Ex-smoker	Drink but less than once a month	7	22.48975457	75	41.10349849	0	0	135	85	52.66666667
91.80000305	167.2649994	32.08779907	57	female	Married	Primary school or below	City/town	Non-smoker	None of these	6	18.36161021	80	95.13030851	0	0	108.6666667	63.66666667	60
96.30000305	288.5100098	28.60840034	49	male	Married	High school	City/town	Current smoker	Drink but less than once a month	3	26.77576751	98	158.7789134	0	0	140.3333333	86.66666667	66
90.72000122	106.1999969	62.24259949	48	female	Married	Primary school or below	City/town	Non-smoker	None of these	9	27.52936128	89	101.2419441	0	0	112.6666667	62.33333333	67
97.19999695	99.12000275	39.04660034	69	female	Married	Primary school or below	City/town	Non-smoker	Drink more than once a month	8	21.81459936	76	112.2379913	0	0	86.66666667	56	68.33333333
93.95999908	55.75500107	63.01580048	72	male	Married	Primary school or below	City/town	Current smoker	Drink more than once a month	6	19.25732614	73.6	29.7232182	0	0	124.3333333	76	98.33333333
97.73999786	67.26000214	53.35079956	75	male	Married	Primary school or below	City/town	Current smoker	Drink more than once a month	8	18.77292338	73	39.89526441	0	0	97.33333333	56.66666667	63
86.40000153	47.79000092	77.70659637	68	male	Married	High school	City/town	Ex-smoker	Drink more than once a month	5	22.02102507	81	41.9069645	0	0	112	62	72
100.9800034	82.30500031	87.7582016	67	female	Married	Primary school or below	City/town	Non-smoker	None of these	7	23.04843506	86.8	91.40035085	0	0	111	62	76.33333333
94.5	103.5449982	48.71160126	62	female	Married	Primary school or below	City/town	Non-smoker	Drink more than once a month	4	24.36047357	85.4	116.0646877	0	0	109.3333333	65.33333333	71
98.63999939	60.18000031	63.78900146	69	male	Non-married	Primary school or below	City/town	Current smoker	None of these	4	23.26926829	83.4	67.03294579	0	0	114.6666667	75	78
83.87999725	58.40999985	73.45400238	59	female	Married	Primary school or below	City/town	Non-smoker	None of these	7	19.7627079	73.6	52.37258615	0	0	108.6666667	60.66666667	77.66666667
95.58000183	67.26000214	66.49520111	61	male	Married	Primary school or below	City/town	Current smoker	Drink more than once a month	4	23.433923	82.6	57.00942125	0	0	132	76	53.33333333
96.66000366	76.11000061	66.49520111	67	female	Married	Primary school or below	City/town	Non-smoker	None of these	5	23.02830241	78.2	94.09189172	0	1	136	72	81.66666667
110.3399963	32.74499893	90.85099792	69	male	Married	Primary school or below	City/town	Current smoker	Drink more than once a month	7	18.84227885	69.6	-18.62629631	0	1	136.3333333	77.66666667	76.66666667
93.23999786	61.06499863	68.04160309	51	female	Married	Primary school or below	City/town	Non-smoker	None of these	4	27.50332554	88.8	92.72949735	0	0	113.6666667	71	72.33333333
99	71.68499756	61.4693985	61	male	Married	Primary school or below	City/town	Current smoker	None of these	6	21.01176659	77.4	41.29769829	0	1	114	54	67.33333333
96.66000366	86.73000336	45.23220062	59	female	Married	Primary school or below	City/town	Non-smoker	None of these	6	19.74761896	80.8	85.46201708	0	0	119	69.66666667	75
97.91999817	83.19000244	61.08280182	50	female	Married	Primary school or below	City/town	Non-smoker	Drink more than once a month	5	21.144641	74	57.3884353	0	0	114	63.33333333	64
104.7600021	54.86999893	58.76319885	74	male	Married	Primary school or below	City/town	Current smoker	None of these	4	21.2109375	74.8	39.6407877	0	0	143.3333333	70.33333333	74.33333333
100.4400024	69.91500092	61.08280182	72	female	Married	Primary school or below	City/town	Non-smoker	None of these	6	19.56485073	77.6	89.35601189	0	0	126.6666667	72.66666667	75
82.08000183	100.0049973	79.25299835	63	female	Married	Primary school or below	City/town	Non-smoker	None of these	8	22.89615178	83.2	88.75168111	0	0	157.6666667	81	57
116.8199997	91.15499878	38.65999985	64	male	Married	Primary school or below	City/town	Current smoker	Drink more than once a month	5	26.06529914	93.2	129.6448939	0	0	190	97	86.33333333
100.9800034	76.11000061	70.74780273	46	female	Married	Primary school or below	City/town	Non-smoker	Drink more than once a month	8	22.56401656	70.8	45.1779765	0	0	134	83	66.66666667
96.83999634	136.2899933	59.92300034	45	female	Married	Primary school or below	City/town	Non-smoker	None of these	6	21.21981168	72.6	56.86320865	0	0	104.6666667	70	72
104.7600021	160.1849976	36.72700119	47	male	Married	Primary school or below	City/town	Current smoker	Drink but less than once a month	5	21.46486622	76.6	58.68422347	0	0	129.3333333	70.33333333	78
112.5	43.36500168	63.01580048	61	male	Married	Primary school or below	City/town	Non-smoker	Drink but less than once a month	5	21.34486242	78.8	40.70466615	0	0	150	75.66666667	64.33333333
106.7399979	147.7949982	83.1190033	57	female	Married	Primary school or below	City/town	Non-smoker	None of these	5	23.32203201	84.6	86.10415493	0	0	107.3333333	70	72
100.9800034	53.98500061	80.02619934	65	female	Non-married	Primary school or below	City/town	Current smoker	Drink more than once a month	5	18.42335405	73.6	51.35370113	0	1	140.3333333	70.66666667	61.66666667
106.5599976	194.6999969	59.53639984	64	female	Married	Primary school or below	City/town	Non-smoker	None of these	8	24.35060817	93.2	132.0775611	0	0	139.3333333	87.66666667	83
106.0199966	89.38500214	76.93340302	64	male	Married	Primary school or below	City/town	Non-smoker	None of these	5	17.20302085	65.6	-15.87484045	0	0	128	62.33333333	52.33333333
104.7600021	67.26000214	53.73740005	75	female	Non-married	Primary school or below	City/town	Non-smoker	None of these	4	17.96949817	78.8	93.16659599	0	0	129	78.33333333	88.66666667
93.59999847	53.09999847	97.42320251	68	male	Married	Primary school or below	City/town	Ex-smoker	Drink more than once a month	3	18.98566248	72	-11.03594522	0	0	119.6666667	68	61
95.40000153	160.1849976	33.63420105	66	male	Married	Primary school or below	City/town	Non-smoker	None of these	4	22.11220229	79.4	85.62497821	0	1	110.6666667	62	60.66666667
100.6200027	117.7050018	43.68579865	60	female	Married	Primary school or below	City/town	Non-smoker	None of these	1	19.09521979	71.6	80.38228379	0	0	115.6666667	62.66666667	73
112.8600006	84.95999908	51.8044014	60	female	Married	Primary school or below	City/town	Non-smoker	None of these	7	23.09301116	86	102.5379124	0	0	117	69.66666667	66.66666667
121.6800003	59.29499817	85.43859863	63	male	Non-married	Primary school or below	City/town	Current smoker	Drink more than once a month	5	19.20116743	79	25.48001287	0	0	119.3333333	67.66666667	67.33333333
111.5999985	86.73000336	66.49520111	73	female	Non-married	Primary school or below	City/town	Non-smoker	None of these	7	21.01444893	78.5	98.42478239	0	0	116.6666667	61.33333333	73.33333333
112.1399994	64.60500336	66.88179779	70	female	Married	Primary school or below	City/town	Non-smoker	None of these	7	19.01318231	80.4	81.62181465	0	1	122	73	99.33333333
99.90000153	58.40999985	65.72200012	74	male	Married	Primary school or below	City/town	Current smoker	Drink more than once a month	7	21.16333792	78.4	48.33370545	0	1	141.3333333	64.66666667	56.33333333
99	115.9349976	80.79940033	54	female	Married	Primary school or below	City/town	Non-smoker	None of these	5	21.46184981	83.2	68.84616856	0	0	121	71.66666667	63.66666667
108.5400009	100.0049973	76.16020203	74	female	Non-married	Primary school or below	City/town	Non-smoker	Drink but less than once a month	4	20.17650997	78.8	93.13103754	0	1	150	76.33333333	71
92.16000366	67.26000214	72.68080139	68	male	Married	High school	City/town	Current smoker	Drink more than once a month	5	18.98392338	72.6	16.03325195	0	0	134.6666667	71	54
94.5	170.8049927	54.51060104	45	female	Married	High school	City/town	Non-smoker	None of these	7	24.58959634	82.2	89.26985858	0	0	137.6666667	86.66666667	57.66666667
116.8199997	228.3300018	44.45899963	45	female	Married	Primary school or below	City/town	Non-smoker	None of these	6	28.75908506	91.8	129.1757305	0	0	162.6666667	87.66666667	67
111.5999985	46.90499878	63.40240097	61	female	Non-married	Primary school or below	City/town	Non-smoker	None of these	5	28.00867403	92.8	114.893857	0	0	159.6666667	100.6666667	80
99.36000061	184.9649963	44.45899963	57	female	Married	Primary school or below	City/town	Non-smoker	None of these	8	23.96848911	88.6	122.210526	0	0	101.6666667	53.66666667	80.33333333
90.54000092	46.90499878	79.25299835	55	male	Non-married	Primary school or below	City/town	Current smoker	Drink more than once a month	5	20.75555099	70.6	-10.15026279	0	0	141	84.33333333	66.66666667
95.04000092	61.95000076	81.57260132	60	male	Married	Primary school or below	City/town	Current smoker	Drink more than once a month	7	19.49340938	73.3	4.568957493	0	1	133.3333333	71.66666667	78.66666667
100.0800018	67.26000214	59.53639984	73	female	Married	Primary school or below	City/town	Non-smoker	None of these	6	18.5224745	72.2	80.94097914	0	0	104	60.66666667	70.33333333
93.41999817	67.26000214	57.21680069	75	male	Married	Primary school or below	City/town	Ex-smoker	Drink more than once a month	6	18.80946576	74.6	42.7946915	0	0	141.3333333	83.33333333	82.66666667
113.9400024	49.56000137	55.67039871	58	male	Married	Primary school or below	City/town	Current smoker	Drink more than once a month	5	23.88193532	85.4	73.06977216	0	1	151.6666667	94	79.66666667
116.4599991	129.2100067	42.13940048	57	male	Married	Primary school or below	City/town	Current smoker	Drink more than once a month	10	22.17560489	78.2	64.95004567	0	0	123	65.66666667	76.66666667
95.22000122	99.12000275	51.8044014	56	female	Married	Primary school or below	City/town	Non-smoker	None of these	5	22.94742683	82.2	93.48789574	0	0	95	47	61.33333333
91.80000305	63.72000122	64.56220245	46	female	Married	Primary school or below	City/town	Non-smoker	Drink more than once a month	6	30.71054819	67	76.31657462	0	0	117.6666667	74.66666667	76.33333333
107.4599991	125.6699982	52.19100189	58	female	Married	High school	City/town	Non-smoker	None of these	5	21.43929443	85	97.51239014	0	0	131.6666667	64.33333333	70
115.9199982	100.8899994	60.69620132	56	male	Married	Primary school or below	City/town	Current smoker	Drink more than once a month	7	23.11822441	92	100.3264597	0	0	125.3333333	75	91.66666667
103.6800003	193.8150024	35.56719971	49	male	Married	High school	City/town	Current smoker	None of these	8	18.63283036	76	60.43060634	0	0	92.66666667	59.33333333	69.33333333
93.05999756	136.2899933	48.32500076	67	female	Married	Primary school or below	Village	Non-smoker	None of these	4	21.95945946	82	115.6453322	0	0	136.6666667	79.33333333	99
104.5800018	94.69499969	40.20640182	71	male	Married	High school	City/town	Non-smoker	None of these	5	23.68366285	91	124.4968	0	0	145	72.33333333	74.33333333
99	83.19000244	61.4693985	54	male	Married	Primary school or below	City/town	Current smoker	Drink more than once a month	8	23.1640625	79	44.42441013	0	0	131.3333333	89.66666667	71
98.81999969	205.3200073	54.12400055	52	female	Married	High school	City/town	Non-smoker	None of these	7	29.30496817	93	136.7101073	0	0	128.3333333	88	81.66666667
102.7799988	176.1150055	52.19100189	46	female	Married	High school	City/town	Non-smoker	None of these	4	23.5972978	80	86.34815897	0	0	116.3333333	68.66666667	66
98.27999878	102.6600037	68.42819977	61	female	Married	Primary school or below	City/town	Non-smoker	None of these	5	23.35315101	87	98.97829158	0	0	106.3333333	64.33333333	82.66666667
112.5	138.9450073	60.30960083	65	male	Married	Primary school or below	City/town	Non-smoker	Drink more than once a month	4	29.37239738	99	138.0421383	0	0	150.3333333	99	61.66666667
102.0599976	142.4850006	36.72700119	48	female	Married	Primary school or below	City/town	Non-smoker	None of these	4	20.29951524	77	78.80675552	0	0	101.3333333	72.66666667	109.6666667
98.63999939	40.70999908	82.34580231	50	male	Married	Primary school or below	City/town	Current smoker	Drink more than once a month	6	23.73875934	84	35.98449855	0	0	109	59	73.33333333
103.8600006	97.34999847	41.75279999	58	male	Married	Primary school or below	City/town	Current smoker	Drink more than once a month	7	23.18914211	97	138.5054947	0	0	125	80.33333333	65.33333333
104.5800018	129.2100067	46.39199829	58	female	Married	Primary school or below	City/town	Non-smoker	None of these	6	18.88888889	71	75.27657004	0	1	146	76	74.66666667
94.68000031	146.9100037	44.45899963	58	male	Married	Primary school or below	City/town	Current smoker	Drink more than once a month	6	25.98789605	88	104.0700291	0	0	121	81	84.66666667
94.68000031	144.2550049	37.50019836	68	female	Married	Primary school or below	City/town	Non-smoker	None of these	3	22.95339905	97	146.3455078	0	1	193.6666667	97	73.33333333
107.0999985	157.5299988	46.77859879	56	male	Married	Primary school or below	City/town	Non-smoker	None of these	8	28.76848041	97	137.3593083	0	0	137.3333333	89	73.66666667
103.5	106.1999969	53.35079956	49	female	Married	High school	City/town	Non-smoker	None of these	8	24.21875	87	92.46220888	0	0	121.6666667	78.33333333	68.66666667
108.1800003	98.23500061	35.56719971	46	male	Married	Primary school or below	City/town	Non-smoker	None of these	12	23.28151196	86	92.03740173	0	0	109.3333333	77	63
123.3000031	58.40999985	46.00540161	65	male	Married	Primary school or below	City/town	Current smoker	None of these	8	22.26345083	75	46.5052151	0	1	126	76.66666667	61.33333333
109.2600021	80.53500366	90.07779694	53	female	Married	High school	City/town	Non-smoker	None of these	4	20.77003122	70	37.13022731	0	0	122	56.66666667	70
111.4199982	107.0849991	52.96419907	51	male	Married	High school	City/town	Non-smoker	Drink more than once a month	6	23.70065539	84	72.51664236	0	0	132.6666667	92.66666667	88.33333333
75.23999786	137.1750031	68.81479645	46	female	Married	Primary school or below	City/town	Non-smoker	None of these	5	23.94631814	76	68.27194868	0	0	118.3333333	76	67
78.83999634	60.18000031	78.86640167	48	female	Married	Primary school or below	Village	Non-smoker	None of these	4	17.55555556	70	17.20729339	0	0	132	67.33333333	70.66666667
94.13999939	75.22499847	80.02619934	65	female	Married	Primary school or below	City/town	Non-smoker	None of these	3	17.19042664	70	47.83539989	0	0	115	68.33333333	65.66666667
105.4800034	133.6349945	49.09820175	68	female	Married	Primary school or below	City/town	Non-smoker	None of these	5	24.94844324	68	113.4786718	0	0	131	91.33333333	73.66666667
99	329.2200012	33.63420105	50	male	Married	High school	City/town	Non-smoker	None of these	6	23.81496723	95	144.0790774	0	1	122.3333333	71.66666667	74
97.01999664	92.92500305	47.93840027	46	female	Married	High school	City/town	Non-smoker	None of these	7	21.56648726	82	71.70990469	0	0	125.6666667	81	61.33333333
90	82.30500031	48.71160126	48	male	Married	College or above	Village	Current smoker	Drink more than once a month	6	22.44319176	89	91.77609829	0	0	121.6666667	82.33333333	69.33333333
109.2600021	321.2550049	47.16519928	48	male	Married	High school	City/town	Non-smoker	Drink more than once a month	8	22.890625	85	90.20151133	0	0	141.6666667	93.33333333	69.33333333
105.4800034	122.1299973	40.979599	47	female	Married	Primary school or below	City/town	Non-smoker	None of these	10	28.71621622	99	131.9256122	0	0	90	55	82
100.8000031	72.56999969	63.40240097	62	female	Married	Primary school or below	City/town	Non-smoker	None of these	4	19.81784449	80	75.15667862	0	0	135.3333333	63.66666667	74.66666667
100.4400024	85.84500122	85.05200195	70	male	Married	College or above	City/town	Current smoker	Drink more than once a month	5	16.03372351	80	38.03048629	0	0	130.3333333	71	66.33333333
95.22000122	213.2850037	57.21680069	58	male	Non-married	Primary school or below	City/town	Current smoker	Drink more than once a month	4	20.94826588	85	83.92533127	0	0	111.3333333	66	78
122.7600021	84.07499695	84.27880096	61	female	Non-married	Primary school or below	City/town	Non-smoker	None of these	10	24.16171225	88	89.81254571	0	0	147	83	69.33333333
99	44.25	82.34580231	64	male	Married	Primary school or below	City/town	Current smoker	Drink more than once a month	3	19.56485073	78	22.1759493	0	0	163	94.33333333	60.33333333
122.5800018	123.9000015	47.16519928	61	female	Married	Primary school or below	City/town	Current smoker	None of these	4	22.471383	84	108.895539	0	1	127.6666667	81	55.66666667
94.5	99.12000275	54.12400055	50	female	Married	Primary school or below	City/town	Non-smoker	None of these	4	21.42222222	82	75.05119804	0	0	108.3333333	74	72
115.0199966	76.11000061	76.54679871	64	male	Married	Primary school or below	City/town	Current smoker	Drink more than once a month	6	22.23563311	82	48.69020419	0	0	126	75.33333333	72.33333333
108.3600006	86.73000336	52.96419907	65	male	Married	Primary school or below	City/town	Current smoker	Drink more than once a month	2	20.1171875	81	67.9148343	0	0	190.6666667	103	85.66666667
99.54000092	109.7399979	46.39199829	61	female	Married	Primary school or below	City/town	Non-smoker	Drink more than once a month	5	21.68553689	83	102.8561665	0	0	104.3333333	61	77.66666667
97.01999664	88.5	52.57759857	67	male	Married	College or above	City/town	Current smoker	Drink more than once a month	6	19.56295525	67	13.80140056	0	0	96.33333333	52	77.66666667
114.3000031	122.1299973	53.73740005	62	male	Married	Primary school or below	City/town	Non-smoker	None of these	6	23.27542587	87	92.53961257	0	0	130	76.66666667	58.33333333
88.19999695	106.1999969	52.57759857	61	female	Married	Primary school or below	City/town	Non-smoker	None of these	6	23.69383127	89	113.5021642	0	0	162.6666667	78.33333333	57.33333333
94.68000031	109.7399979	54.89720154	69	female	Non-married	Primary school or below	City/town	Non-smoker	None of these	8	18.53542732	75	88.74723085	0	0	98.33333333	64.33333333	69.66666667
97.19999695	157.5299988	54.51060104	48	female	Married	High school	City/town	Non-smoker	None of these	7	17.7603734	64.5	44.29118685	0	0	105.3333333	69	59
125.2799988	316.8299866	28.99500084	62	male	Married	Primary school or below	City/town	Ex-smoker	Drink more than once a month	8	30.15671635	105	196.2648133	0	0	144.3333333	95.66666667	62
105.6600037	173.4600067	51.03120041	65	female	Married	Primary school or below	City/town	Non-smoker	None of these	7	21.31480114	82	111.9114436	0	0	131.6666667	74.33333333	53
84.59999847	104.4300003	49.09820175	59	male	Married	Primary school or below	City/town	Non-smoker	Drink but less than once a month	8	20.76080781	80	65.13023879	0	0	122.3333333	77.66666667	66
115.1999969	149.5650024	57.21680069	67	female	Married	Primary school or below	City/town	Non-smoker	None of these	10	20.7270282	82.6	106.9549502	0	0	119.6666667	58	63.33333333
101.1600037	109.7399979	69.97460175	69	male	Married	Primary school or below	City/town	Non-smoker	Drink but less than once a month	8	20.63251389	80	53.49125461	0	0	97.33333333	58.33333333	87
93.05999756	154.875	52.57759857	61	female	Married	Primary school or below	City/town	Non-smoker	None of these	7	20.91415078	71	88.09906272	0	0	130	84.33333333	73
100.8000031	73.45500183	51.03120041	52	male	Married	High school	City/town	Non-smoker	None of these	6	19.73144315	71.8	22.42683907	0	0	122.3333333	76.66666667	69.66666667
94.5	81.41999817	60.69620132	56	female	Married	Primary school or below	City/town	Non-smoker	None of these	10	27.94214333	80	103.0006906	0	0	137	88.33333333	67.66666667
104.2200012	123.9000015	57.60340118	52	female	Married	Primary school or below	City/town	Non-smoker	None of these	6	24.81296379	83	95.53555221	0	0	124.6666667	81.33333333	72.33333333
93.59999847	95.58000183	66.49520111	56	male	Married	College or above	City/town	Ex-smoker	None of these	7	19.26391349	76	30.44174443	0	0	99.66666667	68.66666667	69
124.1999969	64.60500336	40.979599	58	female	Married	Primary school or below	City/town	Non-smoker	None of these	9	26.06081763	94.9	159.2205418	0	1	185	100	64.33333333
98.45999908	103.5449982	56.05699921	59	male	Married	Primary school or below	City/town	Current smoker	None of these	8	22.17630423	84.8	77.9883879	0	0	148.3333333	85.33333333	66.66666667
106.0199966	60.18000031	60.69620132	53	male	Married	High school	City/town	Current smoker	Drink more than once a month	7	23.62004834	80	45.36480385	0	0	102.3333333	52.66666667	66
92.69999695	70.80000305	56.8302002	62	female	Married	Primary school or below	City/town	Non-smoker	None of these	3	25.40685596	86.8	110.2408853	0	0	145.3333333	84.33333333	68.33333333
97.37999725	103.5449982	54.12400055	67	male	Married	Primary school or below	City/town	Current smoker	None of these	5	24.94868353	82.4	75.66239214	0	0	137	63.33333333	86.33333333
109.9800034	137.1750031	60.69620132	82	female	Married	Primary school or below	City/town	Non-smoker	None of these	4	22.15206252	88	140.9360339	0	1	78.33333333	140.6666667	61.33333333
96.12000275	76.99500275	69.97460175	65	female	Non-married	Primary school or below	City/town	Non-smoker	None of these	5	20.52029136	80	80.02700799	0	0	104.3333333	64	81
122.4000015	97.34999847	43.29919815	68	male	Married	Primary school or below	City/town	Current smoker	Drink more than once a month	7.5	24.5825603	89	111.9466316	0	1	140.6666667	87.66666667	71.33333333
81.54000092	111.5100021	65.72200012	78	female	Married	Primary school or below	City/town	Non-smoker	None of these	2	28.21789648	97	163.0053108	0	0	142	83.33333333	73.33333333
109.4400024	103.5449982	65.72200012	73	male	Married	Primary school or below	City/town	Current smoker	None of these	6	29.01451114	91.6	106.1593629	0	1	189.6666667	79.66666667	89
109.0800018	95.58000183	59.53639984	67	female	Married	Primary school or below	City/town	Non-smoker	None of these	5	23.12623816	84.4	109.8866793	0	0	109	54	78.33333333
85.86000061	57.52500153	65.33540344	56	male	Married	Primary school or below	City/town	Ex-smoker	Drink more than once a month	5	22.49874328	79.6	41.13805896	0	0	121.6666667	75	64.66666667
95.58000183	91.15499878	41.36619949	73	male	Married	Primary school or below	City/town	Current smoker	Drink more than once a month	6	21.58483374	80.4	81.97931256	0	0	101.3333333	49.66666667	71.66666667
97.91999817	99.12000275	61.85599899	74	male	Married	Primary school or below	City/town	Current smoker	Drink more than once a month	8	18.27065649	70.8	26.40142439	0	1	129.3333333	77.66666667	68.66666667
113.9400024	309.75	38.27339935	57	male	Married	Primary school or below	City/town	Ex-smoker	Drink more than once a month	7	30.74831009	102	172.2626297	0	0	127	74.33333333	64.33333333
94.68000031	53.98500061	81.18599701	62	male	Married	Primary school or below	City/town	Current smoker	Drink more than once a month	3	21.13616608	77.4	21.41351039	0	0	146	90	72.66666667
112.1399994	203.5500031	54.12400055	60	female	Married	Primary school or below	City/town	Non-smoker	None of these	1	20.14311933	74.6	90.87798276	0	0	144	80	66.33333333
99.18000031	105.3150024	52.19100189	66	female	Married	Primary school or below	City/town	Non-smoker	None of these	10	21.39624077	83	105.7190364	0	0	115.6666667	69	64
108	66.375	63.01580048	68	male	Married	Primary school or below	City/town	Ex-smoker	Drink but less than once a month	8	20.52787174	84	70.30719009	0	0	106.3333333	66.66666667	68.33333333
104.4000015	76.99500275	49.48479843	64	female	Married	Primary school or below	City/town	Non-smoker	None of these	4	26.16387952	88	124.4089523	0	0	135.6666667	79.33333333	52.33333333
95.04000092	122.1299973	53.35079956	73	male	Married	High school	City/town	Current smoker	None of these	5	17.42755103	70	32.19434359	0	0	125	75	68
100.9800034	72.56999969	66.1085968	54	male	Married	High school	City/town	Current smoker	Drink more than once a month	8	21.44723472	80	42.8659967	0	0	107	59.33333333	64
121.5	121.2450027	39.04660034	46	female	Married	Primary school or below	City/town	Non-smoker	None of these	4	29.25819525	92	125.793503	0	0	120.6666667	75	72.66666667
111.5999985	62.83499908	39.04660034	56	male	Married	High school	City/town	Current smoker	Drink but less than once a month	1	20.27545825	81	71.32629614	0	0	94	58.66666667	73.33333333
91.08000183	146.0249939	82.34580231	54	female	Married	Primary school or below	City/town	Non-smoker	None of these	6	22.96861833	84	79.09953085	0	0	118.3333333	78.33333333	68.33333333
95.58000183	62.83499908	68.42819977	56	male	Married	High school	City/town	Non-smoker	Drink more than once a month	6	23.39745208	80.2	41.60727846	0	0	123	83.33333333	67.33333333
113.9400024	205.3200073	46.39199829	64	female	Married	Primary school or below	City/town	Non-smoker	None of these	5	29.05877024	97.2	165.8963006	0	0	183.3333333	100.6666667	69.66666667
97.19999695	113.2799988	63.78900146	66	female	Non-married	Primary school or below	City/town	Non-smoker	Drink more than once a month	3	18.21008714	74	75.91511372	0	0	130	82.33333333	63.33333333
105.8399963	87.61499786	60.69620132	76	female	Married	Primary school or below	City/town	Non-smoker	None of these	3	22.72905225	94	132.0955666	0	0	143.3333333	79.66666667	85.66666667
106.7399979	83.19000244	69.20140076	66	female	Married	Primary school or below	City/town	Non-smoker	Drink more than once a month	5	24.4264058	89	110.1765115	0	0	120.6666667	78.33333333	67
105.1200027	140.7149963	45.23220062	60	male	Married	High school	City/town	Current smoker	Drink more than once a month	8	28.40643889	95	132.3906092	0	0	134.3333333	68.33333333	65.66666667
96.83999634	119.4749985	78.09320068	56	female	Married	Primary school or below	City/town	Non-smoker	None of these	8	27.20327513	87	103.0790247	0	0	106.3333333	66	64
97.37999725	57.52500153	61.08280182	47	female	Married	High school	City/town	Non-smoker	Drink but less than once a month	3	23.97853186	83	67.95566518	0	0	114.3333333	73.33333333	70.33333333
111.5999985	195.5850067	79.63960266	46	male	Married	Primary school or below	City/town	Non-smoker	Drink more than once a month	4	26.19907486	94	90.78543367	0	0	123.3333333	83	63
104.4000015	100.8899994	68.42819977	59	male	Married	High school	City/town	Current smoker	Drink more than once a month	10	22.36470705	85	67.34051925	0	0	86.33333333	51	67.33333333
106.9199982	103.5449982	54.89720154	63	male	Married	Primary school or below	City/town	Non-smoker	None of these	3	25.50514354	87.6	93.05875141	0	0	151.3333333	93	76.33333333
111.9599991	73.45500183	70.36119843	76	female	Married	Primary school or below	City/town	Non-smoker	None of these	1	19.77799698	78.4	92.84218372	0	1	156.6666667	88.33333333	64.33333333
111.2399979	53.09999847	72.29419708	80	male	Married	Primary school or below	City/town	Current smoker	Drink more than once a month	12	23.16895049	91.2	96.81040138	0	1	153.6666667	77.66666667	57.66666667
112.1399994	128.3249969	41.75279999	47	female	Married	High school	City/town	Non-smoker	None of these	4	24.42556074	78.8	91.50617729	0	0	107.3333333	65.66666667	64.33333333
112.3199997	92.92500305	59.53639984	57	male	Married	Primary school or below	City/town	Ex-smoker	Drink more than once a month	7	26.94240384	88.4	86.98594507	0	0	134.6666667	79.66666667	80
98.27999878	106.1999969	68.42819977	64	male	Non-married	Primary school or below	City/town	Current smoker	None of these	6	21.51437126	82.2	60.00508964	0	1	139	78.66666667	95.66666667
120.0599976	202.6649933	56.4435997	60	male	Married	Primary school or below	City/town	Non-smoker	None of these	8	22.0123623	79	61.52959388	0	0	120.3333333	77.33333333	68
105.6600037	87.61499786	50.25799942	66	male	Married	High school	City/town	Current smoker	None of these	6	30.16343535	100	147.4443891	0	0	165	102	81
96.30000305	97.34999847	56.05699921	65	female	Married	Primary school or below	City/town	Non-smoker	Drink more than once a month	7	25.55910543	98	134.5581764	0	0	124	65.33333333	68.33333333
91.80000305	165.4949951	30.15480042	68	male	Married	Primary school or below	City/town	Non-smoker	None of these	6	27.83584227	98.1	165.4197759	0	0	104	65	68.33333333
88.37999725	131.8650055	59.92300034	54	male	Married	Primary school or below	City/town	Current smoker	None of these	3	26.9882377	91.8	101.5410862	0	0	135.3333333	80.33333333	65
97.91999817	49.56000137	77.31999969	67	female	Married	Primary school or below	City/town	Non-smoker	Drink more than once a month	3	21.62269391	77.4	72.83741372	0	0	111	62.33333333	82.33333333
109.6200027	235.4100037	36.72700119	62	male	Married	Primary school or below	City/town	Current smoker	Drink more than once a month	5	25.39411065	98	158.2805685	0	0	128.6666667	72.33333333	88
88.19999695	139.8300018	97.42320251	61	female	Married	Primary school or below	City/town	Non-smoker	None of these	4	23.78323356	84.3	84.34576039	0	0	134	87	67
100.8000031	86.73000336	80.02619934	55	female	Married	Primary school or below	City/town	Non-smoker	None of these	6	23.19557553	79.8	69.57063299	0	0	130.3333333	74	78
102.5999985	239.8350067	38.65999985	75	female	Non-married	Primary school or below	City/town	Non-smoker	Drink more than once a month	3	23.87152778	89.8	162.1629297	0	0	126.6666667	70.66666667	80.66666667
89.45999908	116.8199997	50.25799942	56	female	Married	Primary school or below	City/town	Non-smoker	Drink more than once a month	5	22.87598765	82.5	97.35954152	0	0	125.6666667	81	72.33333333
99.54000092	144.2550049	38.27339935	56	male	Married	Primary school or below	City/town	Ex-smoker	Drink more than once a month	10	30.24032136	98.3	158.7119537	0	0	117.6666667	65.33333333	63
78.30000305	117.7050018	45.61880112	67	female	Married	Primary school or below	City/town	Non-smoker	None of these	7	22.99155659	88.4	126.3988846	0	0	153	75	60
93.23999786	76.11000061	60.69620132	74	male	Non-married	Primary school or below	City/town	Current smoker	Drink more than once a month	3	21.05277146	81.4	67.41155542	0	0	115	66	69.33333333
92.51999664	60.18000031	50.25799942	60	female	Married	Primary school or below	City/town	Non-smoker	None of these	6	23.60779127	85.4	99.0896058	0	0	105.6666667	59.33333333	75.33333333
99.90000153	117.7050018	61.08280182	59	female	Married	Primary school or below	City/town	Non-smoker	None of these	4	25.39578846	83	106.8335666	0	0	108.6666667	69.66666667	70
85.13999939	97.34999847	66.88179779	59	female	Married	Primary school or below	City/town	Non-smoker	None of these	4	20.66847321	80.6	77.11775021	0	0	100	63	67.33333333
99.36000061	123.0149994	54.12400055	59	male	Married	Primary school or below	City/town	Non-smoker	Drink more than once a month	4	24.83488063	90.2	103.0652148	0	0	111	55.66666667	63
76.13999939	72.56999969	41.75279999	59	male	Married	Primary school or below	City/town	Non-smoker	None of these	9	26.47986927	93.8	123.6774823	0	0	102.6666667	66	73.66666667
94.5	99.12000275	51.4178009	49	male	Married	High school	City/town	Current smoker	Drink more than once a month	8	26.83999151	98.1	128.3130067	0	0	112	73.66666667	68.33333333
106.9199982	106.1999969	73.84059906	63	female	Married	Primary school or below	City/town	Non-smoker	None of these	5	27.51063036	96.8	128.0432988	0	0	102	49.66666667	73
107.4599991	65.48999786	52.57759857	65	male	Married	Primary school or below	City/town	Current smoker	Drink more than once a month	3	24.41229555	88.2	94.50997829	0	0	102	54.33333333	67.33333333
122.4000015	30.09000015	68.81479645	59	male	Married	Primary school or below	City/town	Current smoker	Drink more than once a month	8	19.94931305	78.9	30.95852317	0	0	121	67.33333333	58
119.8799973	146.0249939	55.67039871	59	male	Non-married	Primary school or below	City/town	Current smoker	Drink more than once a month	8	20.14061626	80.1	62.76204211	0	0	120	70.33333333	74
92.87999725	92.04000092	49.48479843	49	female	Married	High school	City/town	Non-smoker	None of these	3	24.17743081	93.2	99.2622339	0	1	108.6666667	67.66666667	55.33333333
86.40000153	74.33999634	57.99000168	48	male	Married	Primary school or below	City/town	Current smoker	Drink more than once a month	6	19.16097861	72.3	15.50114684	0	0	118	76.33333333	68
101.8799973	78.76499939	57.21680069	46	female	Married	Primary school or below	City/town	Non-smoker	None of these	6	25.77106411	91.1	90.82819294	0	0	120.3333333	73.33333333	58.66666667
104.5800018	237.1799927	48.32500076	47	male	Married	Primary school or below	City/town	Current smoker	None of these	3	26.16434235	88.4	99.27024034	0	0	118.6666667	76	76.33333333
113.9400024	85.84500122	61.08280182	64	female	Non-married	Primary school or below	City/town	Non-smoker	None of these	2	22.95103939	74.2	89.73598092	0	0	107.6666667	62.33333333	75.33333333
106.5599976	69.02999878	76.54679871	71	male	Non-married	Primary school or below	City/town	Ex-smoker	None of these	3	21.38973092	81.3	49.69194221	0	0	126.3333333	74.66666667	68.33333333
104.5800018	100.0049973	56.05699921	55	female	Non-married	Primary school or below	City/town	Non-smoker	None of these	6	24.44143464	82	95.27505453	0	0	113.3333333	74	74.66666667
101.8799973	92.92500305	85.05200195	64	female	Married	Primary school or below	City/town	Non-smoker	Drink more than once a month	5	19.55828302	81.2	69.08187571	0	0	139	69.66666667	40
94.86000061	71.68499756	79.25299835	62	male	Married	Primary school or below	City/town	Non-smoker	None of these	3	21.72115669	90	76.29130659	0	0	103.3333333	64.33333333	61.33333333
111.9599991	184.0800018	34.02080154	59	male	Married	Primary school or below	City/town	Ex-smoker	None of these	7	25.94878829	88	116.3583735	0	0	157	92.66666667	81
97.37999725	119.4749985	59.53639984	61	female	Married	Primary school or below	City/town	Non-smoker	None of these	3	29.8576507	94	142.7056959	0	1	140.6666667	88.66666667	72
105.4800034	249.5700073	38.65999985	58	male	Married	Primary school or below	Village	Current smoker	None of these	3	22.41184674	84.4	99.87835219	0	0	187.3333333	94.66666667	66
92.16000366	69.02999878	77.70659637	46	female	Married	College or above	City/town	Non-smoker	None of these	7	20.49249452	73	32.69021665	0	0	111.3333333	72.33333333	68.66666667
103.1399994	107.9700012	51.4178009	52	male	Married	College or above	City/town	Ex-smoker	Drink but less than once a month	5	26.81161697	90	98.76927513	0	0	124.6666667	66.33333333	79.66666667
102.5999985	52.21500015	71.9076004	60	female	Married	Primary school or below	City/town	Non-smoker	None of these	2	25.75532604	92.8	100.0000932	0	0	128	67.33333333	72.66666667
89.63999939	55.75500107	52.57759857	63	male	Married	Primary school or below	City/town	Current smoker	Drink but less than once a month	10	28.22515412	97.6	129.3267588	0	0	173.6666667	100.6666667	57.66666667
91.62000275	69.02999878	53.35079956	67	female	Non-married	Primary school or below	City/town	Non-smoker	None of these	8	20.49249452	72	83.24158344	0	0	153.6666667	71.66666667	57
103.6800003	92.04000092	54.51060104	55	male	Married	College or above	City/town	Non-smoker	Drink more than once a month	6	23.78234399	87.2	85.19187946	0	0	121.3333333	71.66666667	66
101.5199966	133.6349945	47.55179977	54	female	Married	College or above	Village	Non-smoker	None of these	7	22.84771553	72	86.13331665	0	0	157	79	59.33333333
92.33999634	131.8650055	50.64459991	67	male	Married	Primary school or below	City/town	Current smoker	None of these	5	28.60923066	98.6	146.03372	0	0	197	92.66666667	69.33333333
118.8000031	84.07499695	67.2684021	60	female	Married	Primary school or below	City/town	Non-smoker	None of these	7	26.28642327	89.8	110.1140127	0	0	153.6666667	90	66.66666667
109.9800034	100.8899994	49.87139893	57	male	Married	Primary school or below	City/town	Current smoker	Drink more than once a month	8	19.46994719	75.4	44.30168438	0	0	105.6666667	65.33333333	69.66666667
104.5800018	112.3949966	57.60340118	55	female	Married	Primary school or below	City/town	Non-smoker	None of these	7	19.73662994	81.6	75.94184451	0	0	113.3333333	77.33333333	61.33333333
102.5999985	147.7949982	56.4435997	48	female	Married	Primary school or below	City/town	Non-smoker	None of these	8	22.68936421	75	74.54842405	0	0	112	69.66666667	72.66666667
113.0400009	292.9349976	31.70120049	70	female	Married	Primary school or below	City/town	Non-smoker	None of these	10	22.82688093	83	149.5348228	0	0	128	79.33333333	66.66666667
110.1600037	80.53500366	55.67039871	74	male	Married	Primary school or below	Village	Ex-smoker	None of these	7	51.11882716	106	171.8056531	0	1	128.3333333	59	68
93.95999908	61.06499863	54.89720154	47	female	Married	Primary school or below	City/town	Non-smoker	None of these	6	33.82692758	109.6	144.4404706	0	1	103.6666667	59.33333333	74
97.01999664	100.0049973	71.9076004	53	female	Married	College or above	City/town	Non-smoker	None of these	7	19.14896468	74.4	50.69850704	0	0	100.3333333	57.66666667	80.66666667
98.81999969	130.9799957	41.36619949	48	female	Married	Primary school or below	City/town	Non-smoker	Drink more than once a month	8	22.76102702	72	79.1629943	0	0	129	78.66666667	70.33333333
102.5999985	287.625	42.13940048	60	female	Non-married	Primary school or below	City/town	Non-smoker	None of these	5	26.1748959	99.8	158.3421753	0	0	122.6666667	76.66666667	65.66666667
99	305.3250122	41.36619949	49	male	Married	High school	City/town	Current smoker	Drink more than once a month	7	31.12345575	110.2	196.6950729	0	1	125.3333333	84.66666667	77
98.45999908	83.19000244	55.67039871	64	male	Married	High school	City/town	Ex-smoker	None of these	5	20.81916523	77.8	51.60656526	0	0	129	73	78
103.1399994	284.9700012	31.70120049	62	female	Married	Primary school or below	City/town	Non-smoker	None of these	5	26.88820455	92.8	163.5342103	0	1	148	79.33333333	71.33333333
103.1399994	104.4300003	36.3404007	55	female	Married	High school	Village	Non-smoker	None of these	7	27.09694264	95.6	135.246686	0	0	114.3333333	64.33333333	81.66666667
104.7600021	111.5100021	78.47979736	69	male	Non-married	Primary school or below	City/town	Current smoker	Drink more than once a month	4	25.02465483	85	66.07222814	0	0	190.6666667	97.33333333	77
103.3199997	166.3800049	35.56719971	48	female	Married	High school	Village	Non-smoker	None of these	7	32.87426073	101.2	162.529591	0	0	119.3333333	59.66666667	84.66666667
110.3399963	150.4499969	47.93840027	47	male	Married	High school	City/town	Current smoker	None of these	7	26.28276381	94.6	120.0748711	0	0	112	72.33333333	89.66666667
113.0400009	184.9649963	45.23220062	47	female	Married	Primary school or below	City/town	Non-smoker	None of these	4	25.42914297	82	114.7774377	0	0	149.3333333	96.66666667	75
105.1200027	73.45500183	53.73740005	56	female	Married	High school	Village	Non-smoker	None of these	6	23.09633733	74	78.50852206	0	0	132	90.33333333	75
116.2799988	97.34999847	60.30960083	46	female	Married	Primary school or below	Village	Non-smoker	None of these	7	21.98767734	73.1	56.32104951	0	0	109.6666667	60.66666667	76.33333333
103.6800003	92.04000092	41.75279999	78	male	Non-married	Primary school or below	Village	Current smoker	None of these	10	19.31870142	76.8	70.65347607	0	0	124	73	64.66666667
108.3600006	84.07499695	61.85599899	73	male	Married	Primary school or below	City/town	Current smoker	None of these	5	17.29918902	72.2	29.71940258	0	0	118.6666667	76.66666667	85.33333333
112.3199997	61.95000076	72.29419708	69	female	Non-married	Primary school or below	City/town	Non-smoker	None of these	4	18.42039894	72.6	64.44119548	0	0	138	84	60.66666667
88.91999817	54.86999893	62.62919998	71	female	Non-married	Primary school or below	City/town	Non-smoker	None of these	7	22.53161866	77	94.33855945	0	1	103.3333333	57.33333333	79.33333333
98.81999969	138.9450073	40.979599	80	male	Non-married	Primary school or below	City/town	Current smoker	Drink more than once a month	3	19.70779078	75.2	70.26054257	0	1	143.3333333	75.66666667	64
97.73999786	93.80999756	47.93840027	71	female	Married	Primary school or below	City/town	Non-smoker	None of these	7	17.48230524	67	80.54748839	0	0	110	70	94.33333333
95.40000153	81.41999817	54.89720154	76	male	Married	Primary school or below	City/town	Current smoker	None of these	6	26.45130054	93.6	123.6303793	0	0	120	70	63.66666667
98.09999847	119.4749985	42.52600098	61	female	Married	Primary school or below	City/town	Non-smoker	None of these	6	27.79558301	88	138.271089	0	1	190.3333333	105.3333333	72
99.18000031	80.53500366	54.51060104	58	female	Married	Primary school or below	City/town	Non-smoker	None of these	3	25.11296076	90	109.4674188	0	0	133	78	93.66666667
106.9199982	89.38500214	59.14979935	57	male	Married	High school	City/town	Current smoker	None of these	8	20.98623034	76	37.18633269	0	1	141.3333333	86.33333333	64.33333333
102.5999985	101.7750015	58.37659836	54	male	Non-married	Primary school or below	City/town	Ex-smoker	None of these	7	23.91092095	80	53.17469011	0	0	128	82	78.33333333
104.4000015	78.76499939	52.57759857	59	male	Married	Primary school or below	City/town	Current smoker	None of these	6	21.77565657	78.2	52.11436167	0	0	108.3333333	80	75.66666667
90.18000031	228.3300018	30.54140091	54	male	Married	High school	City/town	Current smoker	Drink more than once a month	6	25.0594884	94	142.1414366	0	1	109.3333333	72	72
99.72000122	62.83499908	46.39199829	56	female	Married	Primary school or below	City/town	Non-smoker	None of these	8	21.62388911	80.1	81.16898222	0	0	107.3333333	72	81
110.1600037	87.61499786	80.02619934	66	female	Married	Primary school or below	City/town	Non-smoker	None of these	4	21.73105162	76.7	78.88900235	0	1	126.6666667	72	62
106.5599976	93.80999756	47.16519928	65	female	Married	Primary school or below	City/town	Current smoker	Drink but less than once a month	3	15.64023669	79.2	76.65989998	0	0	156.6666667	100.6666667	75.66666667
108.1800003	230.9850006	37.88679886	64	female	Married	Primary school or below	City/town	Non-smoker	None of these	3	25.39823372	85	144.2860246	0	1	114.6666667	78.66666667	77.33333333
102.7799988	68.14499664	37.88679886	75	male	Married	Primary school or below	City/town	Non-smoker	None of these	8	21.78443879	73	54.1171793	0	0	110	72	79.33333333
112.5	257.5350037	36.3404007	47	male	Married	Primary school or below	City/town	Current smoker	None of these	4	18.0260355	74.6	55.46794321	0	0	126.6666667	85	74.66666667
115.3799973	260.1900024	40.979599	49	female	Married	High school	City/town	Non-smoker	None of these	6	26.86091774	87.4	127.5655976	0	0	142.3333333	93.66666667	71.66666667
115.3799973	69.02999878	57.60340118	59	male	Married	High school	City/town	Current smoker	None of these	3	20.1953125	77.2	42.25428139	0	0	114	69	62.33333333
114.3000031	100.0049973	68.42819977	56	male	Married	High school	City/town	Current smoker	Drink more than once a month	6	25.17871171	83.2	71.38826168	0	1	136	89.33333333	79.66666667
98.63999939	199.125	40.20640182	58	male	Married	Primary school or below	City/town	Current smoker	Drink but less than once a month	5	25.35083748	88	110.8083876	0	0	140	63.66666667	66.33333333
101.1600037	140.7149963	71.52100372	64	female	Married	Primary school or below	City/town	Non-smoker	None of these	6	21.40953651	78.4	89.69805495	0	1	116.3333333	66.66666667	71.33333333
104.5800018	164.6100006	39.81980133	49	male	Married	Primary school or below	City/town	Current smoker	None of these	3	35.74803599	120	231.5317402	0	0	146.6666667	90.33333333	91.33333333
89.45999908	54.86999893	45.23220062	46	female	Married	High school	City/town	Non-smoker	None of these	5	24.23094622	86.8	81.01083521	0	0	120	85.33333333	89.33333333
101.6999969	79.65000153	86.21179962	58	male	Married	Primary school or below	City/town	Current smoker	Drink more than once a month	6	25.13461643	87.5	58.37737184	0	0	161.3333333	97.66666667	72.33333333
105.4800034	130.9799957	59.92300034	55	female	Married	Primary school or below	City/town	Non-smoker	None of these	3	27.39726027	98	127.8555984	0	0	155.6666667	79.66666667	63
115.3799973	63.72000122	55.28379822	57	male	Married	Primary school or below	City/town	Current smoker	Drink more than once a month	5	23.28723931	82.6	63.92327679	0	0	110	74	74.66666667
123.6600037	153.9900055	51.8044014	60	female	Married	Primary school or below	City/town	Non-smoker	None of these	3	22.15397968	91	132.6271825	0	0	131.3333333	72.66666667	66
116.0999985	279.6600037	44.07239914	46	female	Married	Primary school or below	City/town	Non-smoker	None of these	4	26.09242724	79.4	109.4695076	0	0	119	84	82
106.1999969	53.09999847	61.4693985	65	male	Married	Primary school or below	City/town	Non-smoker	None of these	6	28.98235391	84.5	69.78947305	0	0	142	84	85
115.9199982	152.2200012	31.31459999	55	male	Married	Primary school or below	City/town	Current smoker	Drink more than once a month	3	17.06063482	69.8	51.55450593	0	0	116.6666667	76.66666667	78.33333333
109.8000031	57.52500153	38.65999985	48	male	Married	High school	City/town	Current smoker	None of these	6	22.55156853	75.5	43.46115728	0	0	105	53	72.33333333
105.8399963	154.875	37.88679886	46	female	Married	High school	City/town	Non-smoker	None of these	6	32.66182705	97.5	151.3285905	0	0	153	92.66666667	88
117	84.95999908	48.32500076	71	male	Married	Primary school or below	City/town	Non-smoker	None of these	7	22.02436515	83.8	87.25704287	0	0	135	75.33333333	90
101.5199966	66.375	69.58799744	54	male	Married	College or above	City/town	Non-smoker	Drink but less than once a month	7	19.10525691	75	18.79167853	0	0	88.33333333	87	87.33333333
102.4199982	107.0849991	38.65999985	57	female	Married	High school	City/town	Non-smoker	None of these	7	27.38224405	91.3	133.9899462	0	0	126.3333333	81	64
114.3000031	57.52500153	73.84059906	57	male	Married	Primary school or below	City/town	Non-smoker	None of these	5	22.30537005	81.1	40.10859178	0	0	158	84.66666667	69.66666667
117.7200012	158.4149933	52.19100189	56	female	Married	Primary school or below	City/town	Non-smoker	None of these	5	30.35318759	99.8	152.3726097	0	0	161.6666667	95.33333333	83.33333333
103.8600006	60.18000031	49.09820175	68	male	Married	Primary school or below	City/town	Current smoker	None of these	8	24.05674162	83	78.08290874	0	0	141	80.66666667	57.33333333
111.2399979	59.29499817	67.2684021	62	female	Married	Primary school or below	City/town	Non-smoker	None of these	8	23.06502743	85.5	89.06195203	0	0	174.3333333	103	69.66666667
114.1200027	76.11000061	65.72200012	60	female	Non-married	Primary school or below	City/town	Non-smoker	None of these	3	23.65313503	82.8	90.41729523	0	0	122.6666667	73	61
108.9000015	134.5200043	63.40240097	55	female	Married	Primary school or below	City/town	Non-smoker	None of these	6	21.78319849	75.6	77.22898893	0	0	118.6666667	65.33333333	62
97.73999786	84.07499695	51.4178009	67	male	Married	Primary school or below	City/town	Current smoker	None of these	4	19.10650221	76.5	52.34812427	0	0	131.3333333	89	79.33333333
115.0199966	208.8600006	39.81980133	73	female	Non-married	Primary school or below	City/town	Non-smoker	None of these	6	30.59211236	107	203.296582	0	0	117	72.66666667	76.33333333
115.9199982	148.6799927	63.01580048	70	female	Non-married	Primary school or below	City/town	Non-smoker	None of these	8	28.697255	90	150.2318233	0	0	183	98.66666667	78.66666667
104.4000015	144.2550049	50.25799942	49	female	Married	High school	Village	Non-smoker	Drink more than once a month	8	22.86236854	80	86.17449295	0	0	105	64	78.66666667
109.6200027	194.6999969	43.68579865	56	male	Married	Primary school or below	Village	Current smoker	None of these	4	21.0076678	80	73.95187747	0	0	136.6666667	81.66666667	67
98.45999908	71.68499756	63.40240097	71	female	Married	Primary school or below	City/town	Ex-smoker	None of these	6	22.49498753	76	97.17911873	0	0	146	65.66666667	61
124.9199982	138.0599976	72.68080139	57	female	Non-married	Primary school or below	City/town	Non-smoker	None of these	4	31.54375706	95	138.1083525	0	0	141.3333333	77.66666667	87.66666667
94.13999939	54.86999893	96.65000153	65	female	Non-married	Primary school or below	City/town	Non-smoker	None of these	6	18.66666667	75	43.4739312	0	0	103	53.33333333	73.33333333
99.18000031	35.40000153	97.42320251	54	female	Married	College or above	Village	Non-smoker	None of these	7	20.64177144	70	19.3506756	0	0	120	66.33333333	59.33333333
106.3799973	166.3800049	53.73740005	56	female	Married	Primary school or below	City/town	Non-smoker	None of these	7	28.77526754	95	140.168368	0	0	122	78.66666667	77
117	169.0350037	45.23220062	60	female	Married	Primary school or below	City/town	Non-smoker	Drink more than once a month	6	28.18169402	100.5	156.4348922	0	0	117.3333333	71	88.66666667
94.86000061	69.02999878	62.24259949	79	male	Married	Primary school or below	City/town	Current smoker	Drink more than once a month	7	17.79199135	65.2	3.580181503	0	0	97.66666667	56	85.66666667
103.8600006	64.60500336	80.02619934	70	female	Married	Primary school or below	City/town	Non-smoker	None of these	8	20.00081139	73	69.00534908	0	0	118.6666667	58.33333333	98.33333333
106.5599976	85.84500122	47.16519928	51	female	Married	Primary school or below	City/town	Non-smoker	None of these	5	41.39027764	126	212.5264569	0	1	142.3333333	85.66666667	66
92.51999664	68.14499664	55.28379822	82	male	Non-married	High school	City/town	Current smoker	Drink more than once a month	6	22.84718402	88	103.1515555	0	0	138	79	62.66666667
100.9800034	110.625	59.53639984	52	female	Married	High school	City/town	Non-smoker	Drink more than once a month	4	23.96822498	85.5	91.55449681	0	0	103.6666667	65.66666667	69
91.26000214	112.3949966	61.08280182	46	female	Married	Primary school or below	City/town	Non-smoker	None of these	7	19.57214383	89.1	66.00444375	0	0	121	68.33333333	84
108.1800003	55.75500107	68.42819977	74	male	Non-married	Primary school or below	City/town	Current smoker	None of these	4	20.85920465	83.2	64.62893977	0	0	188	86.33333333	70
105.4800034	95.58000183	68.81479645	65	female	Married	Primary school or below	City/town	Non-smoker	Drink more than once a month	8	21.63265306	78	86.97648552	0	0	99.66666667	63	81.33333333
99.54000092	177	32.86100006	49	female	Married	Primary school or below	City/town	Non-smoker	None of these	6	29.23497132	100	150.3210958	0	0	109	62.33333333	72.33333333
100.2600021	37.16999817	57.21680069	55	female	Married	Primary school or below	City/town	Non-smoker	Drink more than once a month	2	23.12623816	89	79.71122358	0	0	93	61.66666667	70.33333333
100.9800034	76.11000061	47.93840027	56	female	Married	Primary school or below	City/town	Non-smoker	None of these	7	23.35800658	81.4	92.2692029	0	0	137.6666667	72.66666667	74.33333333
87.30000305	43.36500168	57.21680069	62	male	Married	Primary school or below	City/town	Current smoker	Drink more than once a month	10	22.42592224	77	39.46959999	0	0	96	58.66666667	89.33333333
101.6999969	123.9000015	62.62919998	58	female	Married	Primary school or below	City/town	Non-smoker	None of these	5	20.14668501	73.8	72.50084778	0	0	102.3333333	54.33333333	70.33333333
83.87999725	98.23500061	66.88179779	71	female	Married	Primary school or below	City/town	Non-smoker	Drink more than once a month	6	46.5545736	78.5	204.9402237	0	0	144	79	75.33333333
124.9199982	66.375	84.27880096	75	male	Married	Primary school or below	City/town	Current smoker	Drink more than once a month	7	18.93128537	74	15.76011718	0	0	109.6666667	58.66666667	67.66666667
109.9800034	83.19000244	81.18599701	62	male	Married	Primary school or below	City/town	Current smoker	Drink more than once a month	6	17.798483	72.8	7.044936483	0	0	127.3333333	83.33333333	82.66666667
110.1600037	100.8899994	66.49520111	53	female	Married	Primary school or below	City/town	Non-smoker	Drink more than once a month	7	25.24333836	93.6	101.636372	0	0	115	63	68.33333333
102.0599976	64.60500336	57.21680069	72	male	Married	Primary school or below	City/town	Current smoker	Drink more than once a month	6	18.94703532	79.8	61.17402267	0	0	140.3333333	69.66666667	76
91.26000214	59.29499817	64.56220245	60	female	Married	Primary school or below	City/town	Non-smoker	None of these	6	20.88121669	67	57.43569558	0	0	104.3333333	69	73.33333333
119.5199966	94.69499969	51.03120041	75	female	Married	Primary school or below	City/town	Non-smoker	Drink more than once a month	4	24.20287843	88.2	137.7202074	0	1	116.3333333	70	68
112.3199997	63.72000122	68.81479645	79	male	Married	Primary school or below	City/town	Non-smoker	None of these	3	21.72409494	84.4	73.78054551	0	0	137.6666667	66	79
98.27999878	51.33000183	55.28379822	70	male	Married	Primary school or below	City/town	Current smoker	None of these	7	23.27049418	90	100.2968755	0	0	134.6666667	79.33333333	77.66666667
108	100.8899994	51.03120041	66	female	Married	Primary school or below	City/town	Non-smoker	None of these	3	25.96557092	92.5	135.6966345	0	0	114	63.33333333	85.66666667
106.3799973	63.72000122	76.16020203	56	female	Married	Primary school or below	City/town	Non-smoker	None of these	4	18.98772596	65	34.08362313	0	0	107.3333333	67.66666667	80.33333333
99	92.04000092	66.49520111	59	male	Married	Primary school or below	City/town	Ex-smoker	None of these	4	22.57504299	84.4	65.82048908	0	0	133.3333333	80.66666667	94.33333333
85.86000061	116.8199997	38.65999985	72	male	Non-married	Primary school or below	City/town	Ex-smoker	None of these	8	24.36079224	90	124.6039664	0	0	102.3333333	61.33333333	73.66666667
103.6800003	72.56999969	62.24259949	62	male	Married	Primary school or below	City/town	Current smoker	Drink more than once a month	10	20.54863176	82	59.78070434	0	0	131	81.33333333	67.66666667
90.18000031	118.5899963	51.4178009	46	female	Married	Primary school or below	City/town	Non-smoker	Drink more than once a month	6	31.18294738	97	131.1471056	0	0	111.3333333	61.66666667	76.33333333
114.1200027	99.12000275	70.74780273	57	male	Married	Primary school or below	City/town	Ex-smoker	None of these	4	19.98379692	75.8	26.83897845	0	0	111.6666667	56.33333333	59.66666667
100.0800018	53.09999847	68.42819977	62	female	Married	Primary school or below	City/town	Non-smoker	Drink but less than once a month	7	24.69135802	86.5	94.4053502	0	1	139.3333333	81.33333333	72.66666667
95.40000153	49.56000137	84.66539764	78	female	Non-married	Primary school or below	City/town	Non-smoker	None of these	4	18.17016732	66	59.52179887	0	0	142.6666667	78	64
117	50.44499969	88.53140259	55	female	Married	Primary school or below	City/town	Non-smoker	Drink more than once a month	5	18.47214996	68	21.51300538	0	0	95	67	83.66666667
113.0400009	91.15499878	76.16020203	60	female	Married	Primary school or below	City/town	Non-smoker	None of these	8	20.6208369	78.4	69.02254981	0	0	124.3333333	80.66666667	80.66666667
94.5	38.05500031	49.09820175	62	male	Married	Primary school or below	City/town	Ex-smoker	Drink more than once a month	8	21.20931017	74.5	35.53859577	0	0	117.6666667	75	69
102.5999985	56.63999939	100.1294022	66	male	Married	Primary school or below	City/town	Current smoker	Drink more than once a month	7	22.19073941	77.5	7.86567179	0	0	111	58	75
112.8600006	82.30500031	71.9076004	59	female	Married	Primary school or below	City/town	Non-smoker	None of these	8	19.02883043	66.5	48.2388228	0	0	102	57	59
104.7600021	79.65000153	44.45899963	67	male	Married	Primary school or below	City/town	Ex-smoker	None of these	5	23.02243211	88.8	107.4520224	0	0	119.3333333	76.33333333	73
104.2200012	168.1499939	38.27339935	62	male	Married	Primary school or below	City/town	Current smoker	Drink more than once a month	8	23.86508166	91.2	126.4192147	0	1	110.6666667	66.33333333	69.33333333
117.7200012	141.6000061	51.03120041	59	male	Married	High school	City/town	Non-smoker	Drink more than once a month	6	23.38860162	84.5	84.36747558	0	1	123	73.33333333	87.33333333
116.2799988	230.9850006	34.02080154	48	female	Married	High school	City/town	Non-smoker	None of these	7	28.10478134	95.4	142.5245238	0	0	132.6666667	77.33333333	78.66666667
106.9199982	146.0249939	58.76319885	69	female	Non-married	Primary school or below	City/town	Non-smoker	None of these	4	25.052379	87.8	133.0808486	0	1	126	70	81
98.09999847	69.91500092	75.77359772	67	male	Married	Primary school or below	City/town	Current smoker	Drink more than once a month	8	22.83000577	81.5	48.63720002	0	0	131.3333333	88.33333333	77.66666667
94.86000061	138.9450073	39.43320084	46	male	Married	College or above	City/town	Current smoker	Drink more than once a month	6	18.57708517	71.2	32.50728701	0	0	115.6666667	68.66666667	75.33333333
104.7600021	66.375	75.77359772	45	female	Married	College or above	City/town	Non-smoker	None of these	7	26.23763791	83	67.05582937	0	0	105.6666667	64.33333333	81.66666667
105.6600037	43.36500168	51.8044014	45	male	Married	Primary school or below	City/town	Current smoker	Drink more than once a month	6	21.84565898	74	20.79452687	0	0	111	66	85.66666667
114.8399963	55.75500107	56.4435997	45	female	Married	Primary school or below	City/town	Non-smoker	Drink more than once a month	7	22.7050225	82	60.49123255	0	0	102.6666667	57.66666667	74.66666667
102.2399979	84.07499695	47.55179977	63	male	Married	Primary school or below	City/town	Ex-smoker	Drink more than once a month	9	24.884532	90	107.3031344	0	0	146.6666667	68.33333333	57
99.54000092	75.22499847	59.92300034	70	male	Non-married	High school	City/town	Non-smoker	Drink but less than once a month	5	18.68747642	74	35.60918126	0	0	143.6666667	96	77
96.48000336	94.69499969	52.57759857	45	female	Married	Primary school or below	City/town	Non-smoker	None of these	6	25.24289139	87.6	89.1467416	0	0	111	75.66666667	56.66666667
122.0400009	163.7250061	71.13439941	46	female	Married	Primary school or below	City/town	Non-smoker	Drink more than once a month	8	24.47976082	86.8	84.17848637	0	0	142.6666667	77.33333333	67.66666667
106.1999969	113.2799988	56.8302002	50	male	Married	High school	City/town	Non-smoker	None of these	8	22.3295632	82.5	62.83118158	0	0	133	83.66666667	87.66666667
109.8000031	128.3249969	56.05699921	79	male	Non-married	Primary school or below	City/town	Current smoker	None of these	3	19.98960201	76.2	59.17279387	0	0	153.6666667	78.33333333	58.66666667
120.0599976	236.2949982	33.24760056	67	female	Married	Primary school or below	City/town	Non-smoker	None of these	7	23.62389682	100.5	162.6652049	0	0	128	99	117.6666667
104.2200012	49.56000137	75.38700104	58	male	Married	Primary school or below	City/town	Current smoker	Drink more than once a month	6	20.20362172	75.2	14.30091303	0	0	120	65.33333333	66
104.2200012	83.19000244	54.51060104	67	female	Non-married	Primary school or below	City/town	Non-smoker	None of these	4	17.48869093	88.4	91.37483478	0	0	113.6666667	60.66666667	96.66666667
103.8600006	53.09999847	81.18599701	61	female	Married	Primary school or below	City/town	Non-smoker	None of these	8	22.9070216	79.8	69.38765382	0	0	93	53.33333333	60.66666667
106.1999969	108.8550034	55.67039871	62	male	Married	Primary school or below	City/town	Ex-smoker	None of these	4	29.08203617	96.1	126.2635511	0	0	133.3333333	79	82
115.0199966	176.1150055	49.09820175	53	female	Married	Primary school or below	City/town	Non-smoker	None of these	5	28.02088647	89.8	130.0073828	0	1	123.3333333	73	76.33333333
86.94000244	125.6699982	58.76319885	56	male	Married	Primary school or below	City/town	Current smoker	Drink but less than once a month	5	18.67406883	78.8	51.24240809	0	0	118	64.66666667	94.66666667
91.08000183	92.92500305	64.17559814	53	female	Married	High school	City/town	Non-smoker	Drink but less than once a month	7	26.30512139	97.2	110.2407492	0	0	124.6666667	65.33333333	70.66666667
119.8799973	53.09999847	58.76319885	59	male	Married	Primary school or below	City/town	Ex-smoker	None of these	5	24.42857743	96.4	115.6240271	0	1	134.3333333	74.33333333	83.66666667
91.62000275	46.90499878	58.37659836	62	male	Non-married	Primary school or below	City/town	Current smoker	Drink more than once a month	4	18.66429816	66.5	-2.943992317	0	0	92	52.33333333	69
112.5	146.0249939	87.7582016	69	male	Married	Primary school or below	City/town	Current smoker	Drink more than once a month	8	20.52494853	84.4	57.70972373	0	0	126.6666667	67.66666667	72.33333333
99.54000092	119.4749985	49.48479843	51	male	Married	High school	City/town	Current smoker	Drink but less than once a month	6	18.43491686	84.6	78.95623685	0	0	84.33333333	46	76
93.77999878	43.36500168	49.48479843	52	male	Married	Primary school or below	City/town	Current smoker	None of these	7	18.99489397	65.3	-7.229992494	0	0	110	67.33333333	71
93.23999786	53.98500061	70.74780273	46	female	Married	Primary school or below	City/town	Non-smoker	None of these	6	22.41834441	76.5	45.01483917	0	0	101.6666667	55.33333333	73.66666667
108.1800003	44.25	59.92300034	76	male	Married	Primary school or below	City/town	Current smoker	None of these	8	22.01422101	78.2	51.51910753	0	1	187.6666667	75.66666667	59
117.5400009	161.9550018	41.36619949	58	female	Married	Primary school or below	City/town	Non-smoker	None of these	3	25.13364504	93.2	133.7086188	0	1	140.3333333	79.66666667	72.33333333
117.1800003	97.34999847	41.36619949	53	male	Married	Primary school or below	City/town	Current smoker	None of these	6	19.13060966	75	47.33390594	0	1	103	65.33333333	97.33333333
97.91999817	94.69499969	88.91799927	67	female	Married	Primary school or below	City/town	Non-smoker	Drink more than once a month	3	20.73177621	85.4	81.70376092	0	0	134.6666667	64	63
98.81999969	69.91500092	70.36119843	64	female	Non-married	Primary school or below	City/town	Non-smoker	None of these	3	20.47889099	78.5	74.54607338	0	0	149	70.66666667	84
115.7399979	205.3200073	39.43320084	48	female	Married	Primary school or below	City/town	Non-smoker	None of these	7	29.60526316	92.4	139.9752122	0	0	136.6666667	76	93.66666667
103.3199997	61.06499863	98.96959686	59	male	Married	Primary school or below	City/town	Current smoker	Drink more than once a month	7	22.98834314	79.2	11.69882561	0	0	143	100.6666667	88.66666667
91.08000183	64.60500336	54.12400055	53	male	Married	Primary school or below	City/town	Non-smoker	Drink more than once a month	7	22.22035182	75.2	32.75355682	0	0	104.3333333	53.33333333	66
111.2399979	78.76499939	85.82520294	53	male	Non-married	Primary school or below	City/town	Current smoker	Drink more than once a month	4	18.50800336	66.5	-28.97801806	0	0	104	66	101.3333333
96.12000275	100.0049973	127.1913986	64	female	Married	Primary school or below	City/town	Current smoker	Drink more than once a month	6	17.16407226	64.4	14.13660777	0	0	151.3333333	83.33333333	85.33333333
97.55999756	46.02000046	61.4693985	66	male	Married	Primary school or below	City/town	Non-smoker	None of these	8	20.76777156	84.8	70.055782	0	0	103.3333333	58.66666667	65
100.2600021	65.48999786	86.98500061	64	female	Married	Primary school or below	City/town	Non-smoker	None of these	8	18.14177169	75.6	49.52529687	0	0	106	60.33333333	63.33333333
102.4199982	120.3600006	61.4693985	45	female	Married	Primary school or below	City/town	Non-smoker	None of these	6	23.60330546	85.5	78.24635077	0	0	123.6666667	62.66666667	71.66666667
102.4199982	128.3249969	58.76319885	54	female	Married	Primary school or below	City/town	Non-smoker	Drink more than once a month	6	24.44827682	85.6	100.1803269	0	0	107	64.66666667	82.33333333
116.4599991	114.1650009	46.39199829	53	male	Married	Primary school or below	City/town	Non-smoker	None of these	5	19.31660545	82.4	73.90965308	0	0	136	78	90.33333333
106.1999969	57.52500153	83.1190033	71	male	Married	Primary school or below	City/town	Ex-smoker	None of these	8	20.05227708	76.4	22.35699157	0	0	107.3333333	57.66666667	76
107.6399994	123.0149994	54.51060104	71	female	Married	Primary school or below	City/town	Non-smoker	None of these	8	20.38781163	79.1	106.8168198	0	0	115	65.33333333	78.66666667
111.0599976	65.48999786	64.17559814	83	female	Non-married	Primary school or below	City/town	Non-smoker	None of these	2	16.96002663	76.2	92.44916387	0	0	155.3333333	70	81.66666667
100.9800034	120.3600006	40.5929985	60	female	Married	Primary school or below	City/town	Non-smoker	Drink more than once a month	3	26.60859752	99.8	146.1344809	0	0	107.6666667	67	86.66666667
93.23999786	53.98500061	81.57260132	67	female	Married	Primary school or below	City/town	Non-smoker	None of these	5	26.11415561	93.2	108.2570686	0	0	127.3333333	76	67.66666667
90.90000153	75.22499847	61.85599899	70	male	Married	Primary school or below	City/town	Non-smoker	None of these	5	19.99136551	79.3	55.09746507	0	0	110.6666667	62.33333333	71.33333333
105.1200027	103.5449982	64.94879913	68	male	Married	Primary school or below	City/town	Current smoker	Drink more than once a month	3	18.85096547	86.4	82.35479103	0	1	124	81.66666667	96.66666667
113.0400009	101.7750015	60.69620132	68	male	Married	Primary school or below	City/town	Current smoker	Drink more than once a month	5	18.97159757	76.3	45.64550683	0	0	191	112.3333333	89.66666667
104.4000015	83.19000244	86.21179962	62	female	Married	Primary school or below	City/town	Non-smoker	Drink more than once a month	8	22.58117863	87.3	82.61926115	0	0	110.3333333	71.66666667	80
111.5999985	130.9799957	63.01580048	70	female	Non-married	Primary school or below	City/town	Non-smoker	None of these	3	26.15273195	92.8	140.4157999	0	0	125.3333333	78.33333333	86.66666667
98.27999878	46.02000046	58.76319885	47	male	Married	Primary school or below	City/town	Current smoker	Drink more than once a month	8	22.13985732	82.9	52.02811197	0	0	136.3333333	81.33333333	84.33333333
109.2600021	292.9349976	32.47439957	65	female	Non-married	Primary school or below	City/town	Non-smoker	None of these	12	22.4054402	90	155.9874734	0	1	145	84.33333333	80.33333333
99.36000061	96.46499634	53.35079956	73	male	Non-married	Primary school or below	Village	Current smoker	None of these	7	26.13001743	94.8	129.4014605	0	0	134.6666667	69.33333333	70.33333333
85.13999939	177	47.55179977	51	male	Married	Primary school or below	City/town	Non-smoker	Drink more than once a month	5	23.26819856	76.8	53.40738528	0	0	119.3333333	86	71.33333333
100.6200027	103.5449982	30.54140091	66	male	Married	Primary school or below	City/town	Current smoker	None of these	3	21.99699876	81.2	91.45401705	0	0	105.3333333	67	81.33333333
109.4400024	206.2050018	47.55179977	63	female	Married	Primary school or below	City/town	Non-smoker	None of these	8	23.67770729	82.1	123.8361307	0	0	124.6666667	67.33333333	70.33333333
103.5	76.99500275	40.20640182	47	male	Married	Primary school or below	City/town	Current smoker	Drink more than once a month	3	24.05827263	87	90.21101914	0	0	107.3333333	67.66666667	71
92.87999725	70.80000305	65.33540344	45	female	Married	High school	City/town	Non-smoker	None of these	8	20.97448172	70	38.10197014	0	0	102.3333333	64	66.33333333
113.9400024	115.0500031	29.38159943	60	male	Married	College or above	City/town	Non-smoker	None of these	8	25.23253439	92.1	133.1282501	0	1	119.6666667	82.33333333	83.33333333
110.6999969	222.1349945	46.00540161	54	female	Married	High school	City/town	Non-smoker	None of these	9	20.73595649	70.1	84.84820059	0	0	147.3333333	80	62.66666667
91.26000214	241.6049957	48.71160126	49	male	Married	Primary school or below	City/town	Non-smoker	None of these	4	22.12711445	84.3	83.93556913	0	0	107.6666667	70.33333333	86.66666667
100.9800034	56.63999939	67.2684021	48	female	Married	College or above	City/town	Non-smoker	None of these	6	22.81455569	77	53.75143853	0	0	116	76	77.33333333
84.41999817	76.99500275	48.32500076	55	male	Married	High school	City/town	Current smoker	Drink but less than once a month	8	25.27120316	89.9	99.93390489	0	0	105.3333333	65.33333333	88.66666667
93.05999756	85.84500122	59.14979935	56	female	Married	High school	City/town	Non-smoker	None of these	6	22.27568557	78.9	79.71413817	0	0	129.3333333	86.66666667	73
85.86000061	144.2550049	43.68579865	45	female	Married	Primary school or below	City/town	Non-smoker	None of these	10	24.58270095	91	103.1845673	0	0	104	58	75
99.90000153	102.6600037	69.97460175	49	female	Married	College or above	City/town	Non-smoker	None of these	7	25.93887349	89.3	90.97117456	0	0	102.6666667	68	92
110.1600037	128.3249969	43.29919815	46	male	Married	High school	City/town	Non-smoker	Drink more than once a month	8	26.04738937	92.1	112.0700334	0	0	115.6666667	76	74.33333333
102.0599976	130.9799957	57.60340118	60	female	Married	Primary school or below	City/town	Non-smoker	None of these	2	20.79001131	71.5	80.27801753	0	0	108	49.66666667	73.66666667
95.58000183	103.5449982	40.5929985	48	male	Married	High school	City/town	Non-smoker	None of these	8	25.98441821	93.1	117.8293046	0	0	116	69.33333333	69.33333333
100.2600021	65.48999786	40.5929985	61	male	Married	Primary school or below	City/town	Non-smoker	Drink more than once a month	5	19.91086726	79	65.7101068	0	0	118.3333333	71.66666667	83.33333333
96.66000366	100.0049973	58.37659836	57	female	Married	Primary school or below	City/town	Non-smoker	None of these	4	20.77563918	80.1	79.55965754	0	0	137.3333333	78.66666667	64.66666667
92.16000366	60.18000031	66.49520111	70	male	Married	Primary school or below	City/town	Current smoker	None of these	7	24.19305046	87.5	81.68949187	0	0	120.3333333	78	72.66666667
114.1200027	69.91500092	79.63960266	55	female	Married	Primary school or below	City/town	Non-smoker	Drink more than once a month	3	19.12861646	70.1	38.03207838	0	0	117.6666667	66	75.33333333
82.62000275	52.21500015	62.62919998	62	male	Married	Primary school or below	City/town	Current smoker	Drink more than once a month	7	21.93696232	81.1	52.72702656	0	0	119.6666667	71.33333333	64.33333333
102.4199982	92.92500305	63.78900146	61	female	Married	Primary school or below	City/town	Non-smoker	None of these	4	23.22121676	81.5	93.54201095	0	0	129.6666667	73	73.66666667
89.27999878	61.06499863	36.72700119	69	male	Married	Primary school or below	City/town	Current smoker	None of these	6	22.82814553	83.2	90.87087313	0	0	142.6666667	78.33333333	67.66666667
113.9400024	57.52500153	45.61880112	64	female	Married	Primary school or below	City/town	Non-smoker	Drink more than once a month	6	21.63116732	78.9	92.51153197	0	0	123.3333333	75.33333333	61.66666667
95.22000122	103.5449982	47.55179977	75	male	Married	Primary school or below	City/town	Non-smoker	Drink more than once a month	6	23.94587738	87	105.4251445	0	0	95	57.66666667	62
105.4800034	126.5550003	39.81980133	50	female	Married	Primary school or below	City/town	Non-smoker	None of these	7	22.99869556	76.3	88.81160852	0	1	116	69.66666667	86.66666667
101.3399963	73.45500183	71.13439941	59	male	Married	Primary school or below	City/town	Non-smoker	Drink but less than once a month	10	18.81170211	72	9.750573305	0	0	121	64	57
100.8000031	83.19000244	43.29919815	54	female	Married	Primary school or below	City/town	Non-smoker	None of these	6	22.94717135	77.4	87.16944213	0	0	127.3333333	69	77.33333333
99	66.375	71.13439941	49	male	Married	High school	City/town	Non-smoker	Drink more than once a month	7	26.77365842	90.6	76.62106152	0	0	157.3333333	100.6666667	77.33333333
93.95999908	134.5200043	66.88179779	71	female	Non-married	Primary school or below	City/town	Non-smoker	None of these	7	28.79120921	103.1	162.7812522	0	0	169	64.33333333	79.33333333
97.01999664	259.3049927	23.58259964	64	male	Married	High school	City/town	Current smoker	None of these	4	26.00740959	89	136.4883318	0	0	138.6666667	80.33333333	91
85.13999939	147.7949982	52.19100189	50	female	Married	Primary school or below	City/town	Non-smoker	None of these	4	27.62585168	95	124.0017497	0	0	104.6666667	67.33333333	73.66666667
96.48000336	61.95000076	87.37159729	64	female	Married	Primary school or below	City/town	Non-smoker	None of these	2	18.96983552	70	45.54627424	0	0	128	62.66666667	70.33333333
76.86000061	107.9700012	47.55179977	46	female	Married	Primary school or below	City/town	Non-smoker	None of these	7	29.94730031	102	132.4021046	0	0	116.6666667	82	74.66666667
94.5	74.33999634	58.37659836	72	male	Married	Primary school or below	City/town	Non-smoker	None of these	6	21.98538103	80	62.35571511	0	0	111	72	83
95.04000092	304.4400024	64.94879913	49	male	Married	High school	City/town	Current smoker	Drink more than once a month	6	24.76570439	85.1	74.71643023	0	0	126.3333333	86.33333333	74
90.54000092	164.6100006	40.5929985	49	female	Married	Primary school or below	City/town	Non-smoker	None of these	5	29.082862	93.3	135.9169473	0	0	130	86.66666667	88
93.95999908	77.87999725	44.84560013	49	male	Married	Primary school or below	City/town	Current smoker	Drink but less than once a month	7	22.20474235	82	67.42260753	0	0	107	59.66666667	78.33333333
93.59999847	52.21500015	54.89720154	53	female	Married	Primary school or below	City/town	Non-smoker	None of these	6	24.41254883	93	93.58208498	0	0	129.3333333	86	77
98.27999878	95.58000183	53.73740005	46	female	Married	Primary school or below	City/town	Non-smoker	Drink but less than once a month	6	28.97895574	93.2	112.3423814	0	0	100.6666667	70	102.6666667
116.2799988	68.14499664	85.05200195	59	male	Married	Primary school or below	City/town	Current smoker	Drink more than once a month	8	19.74085715	72	-3.544482507	0	0	162.3333333	94.66666667	74.33333333
108.3600006	67.26000214	73.84059906	70	female	Married	Primary school or below	City/town	Non-smoker	None of these	4	14.97777778	56.9	34.42423556	0	0	113.3333333	72.66666667	61.66666667
109.6200027	84.07499695	60.69620132	73	female	Non-married	Primary school or below	City/town	Non-smoker	None of these	7	24.2285874	88.1	125.9884353	0	0	149	72.66666667	68.33333333
104.2200012	87.61499786	56.05699921	62	female	Married	Primary school or below	City/town	Non-smoker	Drink more than once a month	6	20.74390929	67.5	73.08057875	0	0	138	83.33333333	81.66666667
81	49.56000137	58.76319885	69	male	Married	Primary school or below	City/town	Non-smoker	None of these	2	20.46590679	79.1	52.44595665	0	0	127.3333333	77.33333333	63
89.63999939	64.60500336	58.37659836	75	male	Married	Primary school or below	City/town	Non-smoker	Drink more than once a month	10	20.21789551	75.1	43.40165014	0	0	117	72.33333333	85.66666667
104.2200012	79.65000153	56.8302002	68	female	Married	Primary school or below	City/town	Non-smoker	None of these	4	26.37026489	89.9	130.081929	0	0	148	97	77.33333333
69.12000275	41.59500122	62.62919998	54	male	Married	Primary school or below	City/town	Current smoker	None of these	5	21.77888138	86.6	67.10969301	0	0	126	75	67
91.98000336	140.7149963	35.56719971	55	male	Married	High school	City/town	Current smoker	Drink more than once a month	6	21.1592533	80.6	79.92736486	0	0	119.6666667	78.33333333	79
59.04000092	114.1650009	71.13439941	56	female	Married	Primary school or below	City/town	Non-smoker	None of these	8	21.12602155	77.4	70.33846774	0	0	121.3333333	83	80
80.81999969	131.8650055	62.24259949	59	male	Non-married	Primary school or below	City/town	Current smoker	Drink more than once a month	10	21.08183994	80.5	57.46289417	0	0	129.6666667	87.33333333	94.33333333
66.23999786	84.07499695	53.35079956	68	male	Married	Primary school or below	City/town	Non-smoker	Drink more than once a month	4	22.31107468	83	77.37342858	0	0	127.6666667	64.66666667	67
104.9400024	107.0849991	53.73740005	73	male	Non-married	Primary school or below	City/town	Current smoker	None of these	6	16.82241021	69.4	28.16996048	0	0	152	82.33333333	67
102.9599991	71.68499756	88.14479828	64	male	Married	Primary school or below	City/town	Current smoker	Drink more than once a month	4	20.1394287	80.6	31.95001805	0	0	141	73.66666667	67.66666667
109.0800018	61.95000076	55.67039871	65	female	Married	Primary school or below	City/town	Non-smoker	None of these	5	19.6297581	76.2	77.50654337	0	0	105.3333333	75	82.66666667
99.90000153	92.92500305	52.96419907	55	female	Married	Primary school or below	City/town	Non-smoker	None of these	7	24.04782593	90.4	103.7516221	0	0	103.3333333	64.33333333	68.33333333
105.4800034	163.7250061	74.22720337	46	male	Married	High school	City/town	Non-smoker	None of these	6	27.93879451	89.4	75.64110808	0	0	154.6666667	85.66666667	45.66666667
115.5599976	123.0149994	36.3404007	83	male	Non-married	Primary school or below	City/town	Non-smoker	Drink more than once a month	8	20.59607081	86.6	120.9657239	0	1	113.3333333	58.66666667	61.33333333
97.73999786	83.19000244	78.09320068	62	male	Married	Primary school or below	City/town	Non-smoker	Drink more than once a month	9	21.28284024	80.6	41.1507984	0	0	124	77.66666667	69
110.8799973	63.72000122	91.23760223	59	male	Married	Primary school or below	City/town	Ex-smoker	Drink more than once a month	5	23.21045976	83.2	35.11545588	0	0	142.3333333	79	66.66666667
91.26000214	61.06499863	73.06739807	57	female	Married	Primary school or below	City/town	Non-smoker	Drink but less than once a month	6	21.40782171	82.4	66.78517345	0	0	117	68	58.33333333
72.54000092	53.09999847	76.16020203	50	male	Married	College or above	City/town	Current smoker	None of these	8	25.6640625	89	64.18358211	0	0	123	78.33333333	83.66666667
70.91999817	74.33999634	65.33540344	58	male	Married	Primary school or below	City/town	Current smoker	Drink more than once a month	3	16.78680064	66.6	-7.223249596	0	0	106.6666667	71.33333333	90.66666667
90.54000092	74.33999634	104.7686005	57	female	Married	High school	City/town	Non-smoker	None of these	6	20.56547596	78.2	41.39995589	0	0	124.6666667	83.66666667	77.66666667
115.1999969	48.67499924	89.69120026	58	male	Married	Primary school or below	City/town	Current smoker	None of these	5	21.74109098	77.2	9.218707788	0	0	142	92	66.66666667
102.4199982	95.58000183	32.08779907	60	female	Married	Primary school or below	City/town	Non-smoker	None of these	5	24.11872334	84.4	119.8777046	0	0	128	68.66666667	68
103.1399994	100.0049973	32.86100006	46	female	Married	High school	City/town	Non-smoker	Drink more than once a month	5	28.13990069	92.2	121.9643929	0	0	114.6666667	71.33333333	74.66666667
100.9800034	76.99500275	76.93340302	68	male	Married	Primary school or below	City/town	Non-smoker	None of these	6	22.60828402	83.4	56.78167089	0	0	113.6666667	73.66666667	64
107.0999985	69.02999878	37.88679886	67	female	Married	Primary school or below	City/town	Non-smoker	None of these	4	24.12851383	90.2	129.0131639	0	0	160	82.66666667	66
108.1800003	95.58000183	52.57759857	73	male	Married	High school	City/town	Current smoker	Drink but less than once a month	5	23.0720012	81	74.72199474	0	0	114.6666667	62.33333333	53
93.95999908	135.4049988	53.35079956	75	female	Married	Primary school or below	City/town	Non-smoker	None of these	3	26.13920442	88	150.3608164	0	0	179	78.33333333	59
109.9800034	133.6349945	52.19100189	61	female	Married	Primary school or below	City/town	Non-smoker	None of these	4	28.66401759	107	158.9041075	0	1	120.6666667	69	76.66666667
117.7200012	166.3800049	46.77859879	60	male	Married	Primary school or below	City/town	Current smoker	Drink more than once a month	8	19.72853535	78	64.33034297	0	0	128.6666667	69	69
94.13999939	204.4349976	38.27339935	53	male	Married	High school	City/town	Non-smoker	Drink but less than once a month	8	30.03862376	95.5	139.5513055	0	0	133.6666667	85	72
84.59999847	120.3600006	39.81980133	58	female	Married	Primary school or below	City/town	Non-smoker	None of these	8	23.125	89	116.3832225	0	1	120	86.33333333	70.66666667
115.5599976	88.5	35.18059921	54	male	Married	Primary school or below	City/town	Current smoker	None of these	5	28.0231663	91.5	137.7807991	0	0	122	89	71.33333333
106.1999969	151.3350067	53.35079956	56	male	Married	College or above	City/town	Non-smoker	None of these	10	25.08675091	97	130.9126948	0	0	197.6666667	138.6666667	87.33333333
95.94000244	146.0249939	40.979599	53	female	Married	Primary school or below	City/town	Non-smoker	Drink but less than once a month	10	26.79182216	94.5	132.0909942	0	0	181.6666667	99.33333333	70.66666667
99.72000122	78.76499939	58.37659836	66	male	Married	Primary school or below	City/town	Current smoker	Drink more than once a month	10	17.99015276	76	42.70829451	0	1	128.6666667	81.66666667	65.33333333
100.8000031	113.2799988	32.86100006	62	female	Married	Primary school or below	City/town	Non-smoker	None of these	9	27.37771528	102	159.2286183	0	0	115	81.66666667	85.33333333
95.22000122	98.23500061	44.07239914	45	female	Married	College or above	City/town	Non-smoker	None of these	7	32.49454512	103	143.2069494	0	0	126.3333333	70.33333333	62
97.55999756	70.80000305	45.61880112	46	male	Married	Primary school or below	City/town	Current smoker	Drink but less than once a month	10	23.82513013	85.7	78.62024631	0	0	97.66666667	48	71.66666667
97.37999725	110.625	56.05699921	55	female	Married	High school	City/town	Non-smoker	None of these	8	22.8125	81	89.00740467	0	0	103.3333333	60.33333333	58.33333333
108.1800003	222.1349945	32.86100006	66	female	Married	High school	City/town	Non-smoker	None of these	8	27.53055654	99	174.9834954	0	0	182	87	65
90.72000122	45.13499832	73.84059906	63	male	Married	Primary school or below	City/town	Ex-smoker	Drink more than once a month	7	26.59627786	96	101.5997684	0	0	133.3333333	96.66666667	89.66666667
111.5999985	91.15499878	53.35079956	54	male	Married	Primary school or below	City/town	Current smoker	Drink more than once a month	6	28.73063571	99	132.8185153	0	1	142.3333333	79.66666667	61.66666667
85.68000031	54.86999893	58.37659836	53	female	Married	Primary school or below	City/town	Non-smoker	None of these	4	25.23461706	86	87.82422877	0	0	127	79.33333333	70
92.51999664	62.83499908	42.52600098	65	male	Married	High school	City/town	Current smoker	Drink but less than once a month	7	28.16822377	94	126.5315772	0	0	149.3333333	91.66666667	54.66666667
90.36000061	56.63999939	65.33540344	67	female	Married	Primary school or below	City/town	Non-smoker	None of these	8	19.05886321	75	69.3657608	0	0	126.6666667	69.66666667	62.66666667
87.83999634	85.84500122	48.71160126	50	male	Non-married	High school	City/town	Current smoker	Drink more than once a month	7	27.12079978	93	109.6787799	0	1	134.3333333	85.66666667	62.33333333
85.5	100.8899994	47.55179977	46	male	Married	Primary school or below	City/town	Current smoker	None of these	7	19.04831972	77.4	46.91003568	0	0	121.3333333	76.66666667	77.66666667
104.9400024	215.0549927	47.93840027	48	female	Married	Primary school or below	City/town	Non-smoker	None of these	7	21.98538103	83.1	92.6230431	0	0	154	92.33333333	91.33333333
107.6399994	87.61499786	51.4178009	58	male	Married	High school	City/town	Non-smoker	Drink but less than once a month	8	28.3446621	106	164.8993241	0	1	129.3333333	83.66666667	78.66666667
89.81999969	138.0599976	44.07239914	55	female	Married	High school	City/town	Non-smoker	None of these	8	29.33333333	99	148.3316155	0	0	142	84.66666667	79
117.7200012	94.69499969	54.51060104	59	male	Married	Primary school or below	City/town	Ex-smoker	Drink more than once a month	8	23.37839291	90	99.37147045	0	1	106.3333333	83	80
116.0999985	86.73000336	73.06739807	61	female	Married	Primary school or below	City/town	Non-smoker	None of these	8	28.61606462	105	135.4865509	0	1	111.6666667	73.33333333	76
109.9800034	61.95000076	51.03120041	59	male	Married	Primary school or below	City/town	Current smoker	Drink more than once a month	4.5	21.14540289	84	74.40169659	0	0	138.3333333	81.66666667	60.66666667
95.76000214	87.61499786	62.62919998	66	female	Married	Primary school or below	City/town	Non-smoker	None of these	6	24.18063589	89	114.284864	0	0	153	87.66666667	94
109.0800018	41.59500122	56.8302002	63	male	Married	Primary school or below	City/town	Ex-smoker	Drink more than once a month	8	19.140625	78	44.00304736	0	1	129	79	82
98.63999939	71.68499756	59.53639984	46	male	Married	High school	City/town	Current smoker	None of these	4	21.07148301	78	35.25032264	0	0	102.6666667	62.33333333	62.66666667
100.6200027	130.9799957	50.25799942	54	female	Married	High school	City/town	Non-smoker	None of these	8	21.40247169	73.2	79.26615476	0	0	111.6666667	70.66666667	84.66666667
101.8799973	82.30500031	73.45400238	54	male	Married	High school	City/town	Current smoker	Drink more than once a month	6	23.83738146	84.3	54.68724674	0	0	133.3333333	76	75.33333333
104.9400024	149.5650024	67.2684021	55	female	Married	Primary school or below	City/town	Non-smoker	None of these	5	24.59134005	90	104.5642965	0	0	130	105.3333333	81.33333333
117	109.7399979	52.57759857	56	male	Married	College or above	City/town	Ex-smoker	Drink more than once a month	6	24.35479571	91	104.5204327	0	0	128.3333333	75.66666667	62.66666667
104.5800018	81.41999817	77.31999969	75	female	Non-married	Primary school or below	City/town	Non-smoker	None of these	2	21.6015625	78	95.67227505	0	0	138	75.66666667	65
103.1399994	133.6349945	52.57759857	52	male	Married	Primary school or below	City/town	Current smoker	None of these	5	20.76124567	83	71.57484172	0	0	113	70.66666667	69.33333333
108.5400009	43.36500168	51.03120041	52	female	Married	High school	City/town	Non-smoker	None of these	6	27.4498229	91	101.7746804	0	1	123.6666667	77.33333333	72.33333333
90	64.60500336	61.4693985	46	male	Married	High school	City/town	Current smoker	Drink more than once a month	6	19.67078751	87	68.46390224	0	0	126	69.33333333	74.66666667
103.6800003	76.11000061	48.32500076	46	female	Married	High school	City/town	Non-smoker	None of these	6	19.70486849	72.3	49.27424799	0	0	139	94	81
97.73999786	68.14499664	36.3404007	56	male	Married	Primary school or below	City/town	Current smoker	None of these	10	21.58147098	91	114.5917559	0	0	114.6666667	69.33333333	72
103.5	62.83499908	34.02080154	58	female	Married	Primary school or below	City/town	Non-smoker	None of these	5	18.03744731	74.4	71.04010596	0	0	119.3333333	67.33333333	77
117.5400009	53.98500061	64.17559814	68	male	Married	Primary school or below	City/town	Current smoker	Drink more than once a month	6	22.17274415	86.3	76.53194661	0	0	166.3333333	79.66666667	92
99.18000031	84.07499695	52.57759857	68	female	Married	Primary school or below	City/town	Non-smoker	None of these	3	22.14458479	84.5	109.8448957	0	0	146.6666667	82.66666667	76.66666667
100.0800018	94.69499969	44.07239914	56	male	Married	College or above	City/town	Current smoker	Drink more than once a month	8	23.37839291	82	74.78597621	0	0	114.6666667	68.33333333	75.66666667
100.4400024	141.6000061	47.93840027	54	female	Married	High school	City/town	Non-smoker	None of these	8	27.87051822	98	137.2492798	0	0	168.6666667	92.33333333	70
99.72000122	140.7149963	47.16519928	52	male	Married	College or above	City/town	Current smoker	None of these	4	21.0556213	77	52.97925181	0	0	120.3333333	74.33333333	64.66666667
105.8399963	83.19000244	66.88179779	64	male	Married	Primary school or below	City/town	Current smoker	None of these	8	23.16038546	82	58.32196504	0	0	119.6666667	72	78.66666667
110.5199966	97.34999847	61.08280182	61	male	Married	Primary school or below	City/town	Current smoker	None of these	8	18.56981635	78	46.89857242	0	1	129.3333333	79.66666667	71
117.9000015	91.15499878	69.58799744	46	female	Married	High school	City/town	Current smoker	None of these	6	25.54573027	90	83.15991956	0	0	106.3333333	71.33333333	84.66666667
96.83999634	78.76499939	51.8044014	48	male	Married	High school	City/town	Current smoker	None of these	7	23.87543253	88	84.59768602	0	0	132.3333333	66	82
93.77999878	123.9000015	43.29919815	75	male	Married	Primary school or below	City/town	Current smoker	Drink more than once a month	8	19.3787197	86	106.8546944	0	0	144.3333333	78.66666667	79.33333333
108	112.3949966	53.35079956	50	female	Married	College or above	City/town	Non-smoker	None of these	6.5	28.98704496	95	124.2810861	0	0	126	66.66666667	76
111.4199982	84.95999908	58.76319885	52	male	Married	College or above	City/town	Ex-smoker	Drink more than once a month	6	23.63362627	87	77.7308184	0	1	121.6666667	72.66666667	74
107.0999985	63.72000122	50.64459991	65	male	Non-married	Primary school or below	City/town	Ex-smoker	None of these	12	27.03905325	100	143.2778315	0	0	147	90.66666667	102.6666667
87.83999634	79.65000153	53.73740005	71	female	Non-married	Primary school or below	City/town	Non-smoker	None of these	6	20.01608876	93	113.8072077	0	0	117	52.66666667	72
97.91999817	76.11000061	39.04660034	45	female	Married	Primary school or below	City/town	Non-smoker	None of these	8	25.81496686	86	94.75829534	0	0	113	68.33333333	74.33333333
89.45999908	192.0449982	34.40739822	70	female	Married	High school	City/town	Non-smoker	None of these	6	27.36413634	101	179.8454294	0	0	125.6666667	62.66666667	84.33333333
100.9800034	126.5550003	48.32500076	70	male	Married	High school	City/town	Ex-smoker	None of these	6	23.3489229	96	139.2242054	0	0	134	76.33333333	55
111.0599976	101.7750015	42.91260147	58	female	Married	Primary school or below	City/town	Non-smoker	None of these	6	24.82784963	88	117.568672	0	0	125.3333333	70.66666667	70.66666667
95.76000214	66.375	66.49520111	55	male	Married	College or above	City/town	Current smoker	Drink more than once a month	5	19.95092975	85	62.29837991	0	0	116.3333333	62.33333333	59.33333333
98.45999908	133.6349945	48.32500076	69	female	Married	High school	City/town	Non-smoker	None of these	8	26.35907155	92	148.5359911	0	0	131	66.33333333	86
106.5599976	147.7949982	48.32500076	67	male	Married	High school	City/town	Ex-smoker	None of these	4	20.56710775	86	98.58312037	0	0	121	74.33333333	85
92.87999725	53.09999847	51.4178009	46	female	Married	High school	City/town	Non-smoker	None of these	6	19.99588511	72	41.95143921	0	1	104.6666667	72	77.33333333
119.6999969	255.7649994	33.63420105	62	female	Married	Primary school or below	City/town	Non-smoker	None of these	6	26.42003303	90	165.6737823	0	0	122	60.33333333	88.66666667
87.48000336	114.1650009	64.94879913	58	female	Non-married	Primary school or below	City/town	Non-smoker	None of these	8	28.30385016	100	133.4355702	0	0	136	86.66666667	68.66666667
90.90000153	110.625	49.48479843	50	female	Married	College or above	City/town	Non-smoker	None of these	6	30.1959597	102	139.4625075	0	0	132.6666667	80.33333333	82
99.18000031	132.75	46.39199829	49	male	Married	High school	City/town	Current smoker	None of these	8	28.87020867	101	147.3172952	0	1	147.3333333	91	103
98.45999908	161.0700073	41.36619949	64	male	Married	Primary school or below	City/town	Ex-smoker	Drink more than once a month	6	25.42947459	97	147.8138039	0	1	143.6666667	86	69.66666667
102.0599976	58.40999985	92.3973999	72	male	Non-married	High school	City/town	Ex-smoker	None of these	6	22.15927427	86	53.24207343	0	0	115.6666667	54.33333333	86.33333333
109.4400024	112.3949966	51.4178009	57	female	Married	High school	City/town	Non-smoker	None of these	7	22.58613188	80	93.62612523	0	0	99.66666667	62.66666667	59
114.1200027	76.99500275	59.92300034	48	female	Married	Primary school or below	City/town	Non-smoker	None of these	7	27.33333333	86	93.00086834	0	0	143.6666667	84.66666667	78.66666667
96.66000366	63.72000122	53.73740005	59	female	Married	Primary school or below	City/town	Non-smoker	None of these	7	24.7245998	83	98.15106729	0	0	115.3333333	66.66666667	76
99.18000031	69.02999878	50.64459991	48	male	Married	College or above	City/town	Current smoker	Drink but less than once a month	7	24.63493713	91	96.41047397	0	0	135.6666667	73.66666667	71.66666667
119.6999969	55.75500107	57.99000168	48	female	Married	High school	City/town	Non-smoker	None of these	7	25.831411	87	83.44513275	0	0	86.33333333	54.33333333	63.66666667
85.13999939	82.30500031	35.56719971	46	male	Married	High school	City/town	Current smoker	Drink more than once a month	6	25.74992631	89.2	103.2209735	0	0	132.3333333	80.33333333	62.66666667
101.6999969	153.1049957	44.45899963	54	female	Married	Primary school or below	City/town	Non-smoker	None of these	3	25.17685915	88.8	119.1516278	0	0	148.6666667	90	64.33333333
100.8000031	65.48999786	59.92300034	59	female	Non-married	College or above	City/town	Non-smoker	None of these	4	22.60701699	82	84.54391674	0	0	107.3333333	67	68.33333333
97.19999695	77.87999725	48.71160126	60	male	Married	High school	City/town	Current smoker	Drink but less than once a month	5	22.8981676	83	75.42174111	0	1	123	85.33333333	74.33333333
92.51999664	58.40999985	63.01580048	58	female	Married	Primary school or below	City/town	Non-smoker	None of these	6	25.63860873	87	97.28052024	0	0	129.3333333	85	80.33333333
99	72.56999969	38.27339935	64	male	Non-married	Primary school or below	City/town	Current smoker	None of these	5	22.40608624	96.8	142.1067707	0	0	123.3333333	65.33333333	78.33333333
104.4000015	103.5449982	32.86100006	49	male	Married	High school	City/town	Current smoker	None of these	5	25.94442661	86	97.11143976	0	0	112	58.33333333	61
114.4800034	88.5	40.979599	50	female	Married	Primary school or below	City/town	Non-smoker	None of these	3	26.65471838	94.2	117.3978843	0	0	162.6666667	86.33333333	74.33333333
94.5	139.8300018	42.13940048	55	female	Married	High school	City/town	Non-smoker	None of these	7	27.83074364	98	142.3265348	0	0	128	74	73.66666667
92.87999725	111.5100021	30.15480042	54	male	Married	College or above	City/town	Current smoker	None of these	7	22.69002991	81	83.57303863	0	0	136.6666667	86.66666667	65.33333333
111.4199982	70.80000305	59.14979935	55	female	Married	College or above	City/town	Non-smoker	None of these	6	22.97111262	91	91.17060881	0	0	119.6666667	68	70.66666667
93.95999908	184.9649963	36.72700119	49	male	Married	College or above	City/town	Current smoker	None of these	6	27.05495748	96	139.1862158	0	0	149	89.66666667	57.33333333
104.0400009	70.80000305	44.84560013	47	male	Married	College or above	City/town	Non-smoker	Drink but less than once a month	7	25.0259518	84	73.23660549	0	0	125	76.33333333	77.66666667
110.1600037	184.9649963	53.73740005	64	female	Married	High school	City/town	Non-smoker	None of these	6	32.44382551	112	190.2348677	0	1	135.3333333	87	82.66666667
108.7200012	188.5050049	32.86100006	64	male	Married	Primary school or below	City/town	Current smoker	Drink more than once a month	7	29.17143953	105	189.1325129	0	1	123.3333333	75.66666667	71.66666667
109.9800034	127.4400024	36.72700119	56	female	Married	Primary school or below	City/town	Non-smoker	None of these	8	23.20321511	86	112.9225021	0	0	123.3333333	83.33333333	81.66666667
96.83999634	63.72000122	63.40240097	46	female	Married	High school	City/town	Non-smoker	None of these	7	21.64641874	74	46.56584936	0	0	146.3333333	70.33333333	65.33333333
125.6399994	71.68499756	45.23220062	46	male	Married	College or above	City/town	Non-smoker	Drink but less than once a month	8	18.00787274	78	48.11458582	0	0	134	80.66666667	64.33333333
102.2399979	61.06499863	45.23220062	45	male	Married	Primary school or below	City/town	Ex-smoker	Drink more than once a month	6	26.3116564	92	102.151709	0	1	129.6666667	75	61.33333333
105.1200027	129.2100067	33.63420105	57	male	Married	High school	City/town	Current smoker	Drink more than once a month	6	19.03611286	76.1	64.15953035	0	0	140.6666667	95	77
93.77999878	141.6000061	36.72700119	57	female	Married	Primary school or below	City/town	Non-smoker	None of these	7	22.22082249	80.1	105.6882995	0	0	110.3333333	64.66666667	72.66666667
109.8000031	76.11000061	69.20140076	59	female	Married	Primary school or below	City/town	Non-smoker	None of these	4	24.16816842	86.2	92.44226196	0	0	119	76.66666667	72.33333333
94.5	106.1999969	47.93840027	65	female	Married	Primary school or below	City/town	Non-smoker	None of these	6	21.23887413	90	114.0798599	0	0	120.3333333	71	66.66666667
103.6800003	102.6600037	71.9076004	72	male	Married	High school	City/town	Current smoker	Drink more than once a month	7	24.55485871	86.5	79.26089131	0	1	147.6666667	72.33333333	69.33333333
87.48000336	103.5449982	49.87139893	51	female	Married	Primary school or below	City/town	Non-smoker	None of these	5	24.95593655	87.2	101.0389562	0	0	119	72	75
104.9400024	152.2200012	35.56719971	53	male	Married	Primary school or below	City/town	Ex-smoker	None of these	8	26.63336956	94.2	133.8824778	0	0	176.6666667	101	76.66666667
106.7399979	140.7149963	40.20640182	57	male	Married	High school	City/town	Non-smoker	Drink more than once a month	8	27.48107085	98.3	148.0750157	0	0	108.6666667	52.33333333	73.33333333
102.5999985	76.11000061	53.73740005	52	male	Married	College or above	City/town	Current smoker	Drink more than once a month	7	22.28514686	87	81.19153052	0	1	120.3333333	71	69.66666667
95.40000153	64.60500336	52.96419907	60	male	Married	High school	City/town	Ex-smoker	Drink more than once a month	8	20.207608	81.4	63.3036763	0	0	126.3333333	76	63.33333333
117.9000015	161.0700073	44.84560013	60	female	Non-married	Primary school or below	City/town	Non-smoker	None of these	7	23.27101961	84	116.5994724	0	1	141.3333333	72.33333333	73
105.3000031	29.20499992	57.99000168	48	female	Married	Primary school or below	City/town	Non-smoker	None of these	8	20.40816327	73.2	33.88312848	0	0	123.3333333	74	82.66666667
94.86000061	112.3949966	57.60340118	49	male	Married	Primary school or below	City/town	Current smoker	Drink more than once a month	6	28.70259635	99	127.5671004	0	0	195.3333333	107.3333333	69.66666667
109.0800018	106.1999969	34.02080154	56	female	Married	Primary school or below	City/town	Non-smoker	None of these	6	26.23778241	94.2	133.5457376	0	1	120.3333333	74	65.66666667
103.5	131.8650055	45.23220062	58	male	Married	Primary school or below	City/town	Current smoker	Drink but less than once a month	8	24.8389118	89.2	107.1029452	0	0	134.6666667	78	65.66666667
108	207.0899963	56.8302002	61	male	Non-married	Primary school or below	City/town	Current smoker	Drink but less than once a month	8	23.89062491	88.8	101.3221429	0	0	152.3333333	89	59.66666667
108.9000015	203.5500031	32.86100006	54	male	Married	Primary school or below	City/town	Non-smoker	Drink more than once a month	9	23.05965392	85.2	103.6828203	0	0	176	99	76.33333333
89.27999878	71.68499756	96.26339722	45	female	Married	High school	City/town	Non-smoker	None of these	7	22.25322593	79.6	34.46313065	0	0	94.33333333	59.66666667	66
98.63999939	76.11000061	47.55179977	61	male	Married	Primary school or below	City/town	Current smoker	Drink but less than once a month	7	23.44970972	86.3	90.14913672	0	0	109.3333333	62	76
93.59999847	69.91500092	43.29919815	55	female	Married	Primary school or below	City/town	Non-smoker	None of these	8	23.3466736	85.2	96.30342607	0	0	106	64	65.33333333
109.8000031	138.0599976	46.77859879	54	female	Married	Primary school or below	City/town	Non-smoker	None of these	4	21.45670806	71.2	80.41622762	0	0	126	84	72.66666667
99	50.44499969	66.49520111	55	female	Married	Primary school or below	City/town	Non-smoker	None of these	7	24.08926806	89.8	83.94970199	0	0	148	85.66666667	78.33333333
94.68000031	76.99500275	79.25299835	68	female	Non-married	Primary school or below	City/town	Non-smoker	None of these	8	17.9780995	62.3	48.5752076	0	0	126.6666667	74.33333333	69.66666667
120.2399979	177.8849945	31.70120049	45	female	Married	Primary school or below	City/town	Non-smoker	None of these	8	27.76969012	96.2	133.8636195	0	0	119.6666667	85	89.66666667
108.5400009	177	38.27339935	58	female	Married	Primary school or below	City/town	Non-smoker	None of these	5	23.77032617	90	127.8931209	0	0	134	69	79.33333333
101.3399963	92.04000092	44.84560013	62	male	Married	Primary school or below	City/town	Ex-smoker	None of these	7	25.17059977	94.5	127.9476984	0	0	182.6666667	72.33333333	69
123.6600037	184.9649963	41.36619949	54	female	Married	Primary school or below	City/town	Non-smoker	None of these	6	20.03674217	78.3	105.3077523	0	1	126.6666667	71.33333333	67.66666667
97.73999786	61.06499863	51.8044014	56	male	Married	High school	City/town	Ex-smoker	Drink but less than once a month	6	24.19908285	88.6	90.01549524	0	0	117.6666667	79	72.66666667
117.5400009	249.5700073	42.13940048	54	male	Married	College or above	City/town	Ex-smoker	Drink more than once a month	8	33.04654861	110	196.7258913	0	0	125.3333333	83	76
108.9000015	147.7949982	28.60840034	56	female	Married	Primary school or below	City/town	Non-smoker	None of these	8	26.82153579	102.3	154.2965024	0	0	126	56.66666667	53.33333333
96.30000305	130.0950012	40.20640182	62	male	Married	Primary school or below	City/town	Current smoker	Drink but less than once a month	6	22.89181737	87.3	106.587583	0	0	130.6666667	68	54
120.5999985	50.44499969	69.97460175	60	male	Non-married	Primary school or below	City/town	Non-smoker	None of these	8	19.81879083	73.2	12.7208128	0	0	109.3333333	75	88
97.91999817	104.4300003	37.50019836	65	female	Married	Primary school or below	City/town	Non-smoker	None of these	7	22.25322593	95	130.4352244	0	0	110.3333333	64.66666667	72.66666667
97.55999756	76.99500275	52.96419907	63	male	Married	College or above	City/town	Non-smoker	Drink more than once a month	7	22.48794699	79.2	58.28840695	0	0	127	68.33333333	66.33333333
87.30000305	127.4400024	51.8044014	62	female	Married	Primary school or below	City/town	Non-smoker	None of these	9	25.91087241	91.2	130.7028545	0	0	126	74.33333333	74.66666667
111.2399979	279.6600037	27.44860077	55	female	Married	College or above	City/town	Non-smoker	None of these	6	33.81775148	105.2	197.1913878	0	0	118.6666667	78	79
107.8199997	192.9299927	42.13940048	65	female	Married	High school	City/town	Non-smoker	None of these	7	18.26363675	78.2	102.3400962	0	1	130	76	75
98.45999908	121.2450027	30.15480042	67	male	Married	Primary school or below	City/town	Non-smoker	None of these	10	24.14543498	89.6	127.6564013	0	1	130	79	69
99.36000061	146.9100037	52.57759857	70	male	Married	College or above	City/town	Current smoker	Drink but less than once a month	7	24.3227256	79.4	70.42657184	0	0	130.6666667	74.33333333	94.33333333
89.45999908	90.26999664	47.55179977	69	female	Married	High school	City/town	Non-smoker	None of these	10	32.76282389	101	179.4300445	0	0	96.66666667	65	95.66666667
104.4000015	72.56999969	39.43320084	62	male	Married	Primary school or below	City/town	Non-smoker	None of these	8	28.43500152	100.4	154.2771364	0	0	149	91	69.33333333
95.76000214	40.70999908	67.2684021	49	male	Non-married	Primary school or below	City/town	Current smoker	Drink more than once a month	6	22.99461451	84	48.93868022	0	0	106.3333333	67.66666667	64.33333333
95.22000122	46.90499878	63.01580048	45	female	Married	High school	City/town	Non-smoker	None of these	7	24.45298385	76.1	54.03946828	0	0	106	66	75
104.0400009	161.0700073	70.74780273	61	male	Married	Primary school or below	City/town	Current smoker	Drink more than once a month	8	19.57761124	79.1	47.38556709	0	0	112.3333333	70.66666667	87
97.01999664	52.21500015	61.4693985	73	female	Married	Primary school or below	City/town	Non-smoker	None of these	8	18.01628024	67	67.35280303	0	0	165.3333333	64.66666667	48
105.4800034	66.375	40.979599	50	female	Married	College or above	City/town	Non-smoker	None of these	7	26.09356976	93.3	109.0486615	0	0	119.6666667	61	75
100.9800034	77.87999725	70.74780273	80	female	Non-married	Primary school or below	City/town	Non-smoker	None of these	5	17.00200777	69	78.17165119	0	0	149.6666667	61	66.66666667
105.8399963	261.0750122	35.9538002	61	male	Married	High school	City/town	Ex-smoker	Drink more than once a month	5	27.930157	99.8	166.565673	0	0	117	83	77.66666667
104.4000015	71.68499756	73.45400238	68	female	Non-married	High school	Village	Non-smoker	None of these	8	26.60215121	93	121.9577283	0	0	122.3333333	71.66666667	65
105.3000031	92.92500305	54.89720154	49	male	Married	College or above	Village	Non-smoker	Drink more than once a month	7	27.54820937	92.6	102.5661195	0	0	126.3333333	82.66666667	75.33333333
101.8799973	80.53500366	51.8044014	48	female	Married	College or above	Village	Non-smoker	None of these	7	24.65325444	78	78.73412399	0	0	119.3333333	67.66666667	74.33333333
100.0800018	117.7050018	42.91260147	48	female	Married	College or above	Village	Non-smoker	None of these	7	26.45734875	82	103.1524484	0	0	113.3333333	74	74.66666667
93.41999817	53.09999847	57.99000168	52	female	Married	College or above	Village	Non-smoker	Drink but less than once a month	7	21.49028551	67	48.67968461	0	0	111	77.33333333	72
93.41999817	130.0950012	47.93840027	54	female	Non-married	High school	Village	Non-smoker	None of these	6	28.48101266	92.1	131.7603974	0	0	110.6666667	68.33333333	73.66666667
93.05999756	60.18000031	55.67039871	48	female	Married	College or above	Village	Non-smoker	Drink more than once a month	7	22.83658092	75.4	60.60486009	0	0	100	60.33333333	96
110.1600037	133.6349945	44.45899963	58	female	Non-married	College or above	Village	Non-smoker	None of these	7	24.2722146	81	111.0803915	0	0	106	55.33333333	72.33333333
94.13999939	57.52500153	74.22720337	46	female	Married	High school	Village	Non-smoker	None of these	7	22.48330924	72.8	39.99073692	0	0	122.6666667	80.66666667	73.33333333
122.7600021	110.625	39.04660034	48	male	Married	High school	Village	Current smoker	Drink more than once a month	6	25.29411765	95.9	142.0100893	0	1	166	105	94.66666667
104.4000015	94.69499969	49.87139893	46	male	Married	High school	Village	Non-smoker	None of these	8	23.54285778	88.1	87.1384081	0	0	112	72.66666667	75.33333333
109.6200027	149.5650024	63.40240097	50	female	Married	Primary school or below	City/town	Non-smoker	None of these	8	20.99022593	73	64.24338903	0	0	168.6666667	105	77.66666667
108.9000015	61.95000076	59.92300034	58	male	Married	High school	City/town	Current smoker	Drink more than once a month	8	24.6876859	77	37.77412838	0	1	103	64	55.33333333
104.5800018	56.63999939	51.03120041	68	male	Married	High school	City/town	Non-smoker	None of these	6	16.38470387	79	59.52267794	0	0	138	80	65
111.2399979	235.4100037	39.04660034	76	female	Non-married	Primary school or below	City/town	Non-smoker	Drink but less than once a month	8	27.22219968	101	190.0185258	0	1	182.6666667	98.66666667	83
100.9800034	120.3600006	55.28379822	57	female	Married	Primary school or below	City/town	Non-smoker	None of these	8	26.40150497	79	107.3256222	0	0	114.6666667	71.33333333	72.66666667
98.27999878	90.26999664	59.53639984	59	male	Married	High school	City/town	Current smoker	Drink more than once a month	8	25.5496638	89	90.4272014	0	0	110	62	68.66666667
98.27999878	67.26000214	55.67039871	58	male	Married	Primary school or below	City/town	Current smoker	Drink more than once a month	8	25.36848073	88	86.432131	0	0	185	105.6666667	69.33333333
113.2200012	161.0700073	52.96419907	62	female	Married	Primary school or below	City/town	Non-smoker	None of these	6	28.04968919	92.3	144.2754557	0	0	156	91	73
101.5199966	106.1999969	32.08779907	67	male	Married	High school	City/town	Current smoker	None of these	7.5	25.1420239	93	138.2696006	0	0	148	78.33333333	56.33333333
95.22000122	79.65000153	63.78900146	55	female	Married	Primary school or below	City/town	Non-smoker	None of these	8	21.35991456	76	66.58689803	0	0	104.3333333	67.66666667	81.33333333
104.9400024	238.0650024	28.22179985	58	female	Married	Primary school or below	City/town	Non-smoker	None of these	8	30.86390533	108	189.6816505	0	0	128.6666667	70.33333333	67
107.2799988	158.4149933	41.75279999	58	male	Married	High school	City/town	Ex-smoker	Drink more than once a month	8	27.42857143	100	155.2848049	0	0	149.6666667	97.66666667	63
101.3399963	81.41999817	28.60840034	64	female	Non-married	Primary school or below	City/town	Non-smoker	None of these	8	22.07409972	82	114.8638448	0	0	142.6666667	81.33333333	67.33333333
111.2399979	97.34999847	63.40240097	52	male	Married	Primary school or below	City/town	Current smoker	Drink more than once a month	10	21.56844196	81	50.76753106	0	0	127.6666667	78.66666667	98.33333333
95.76000214	96.46499634	44.84560013	63	female	Married	Primary school or below	City/town	Non-smoker	None of these	5	26.40235077	93	136.2026409	0	0	135	82.33333333	67.66666667
102.2399979	157.5299988	61.4693985	48	female	Married	Primary school or below	City/town	Non-smoker	None of these	10	35.73485824	103	158.9400111	0	0	139.3333333	102.6666667	83.66666667
95.04000092	153.9900055	40.5929985	60	female	Married	Primary school or below	City/town	Non-smoker	None of these	8	23.76758153	88.2	125.3797149	0	0	162.3333333	89.33333333	55.66666667
122.0400009	102.6600037	60.69620132	64	female	Married	Primary school or below	City/town	Non-smoker	None of these	2	22.74822643	84	103.1930688	0	0	152.6666667	76.66666667	70
93.77999878	109.7399979	50.64459991	67	male	Married	Primary school or below	City/town	Ex-smoker	Drink more than once a month	5	24.35261708	91	113.7512002	0	0	112.6666667	73	68.66666667
99.54000092	92.92500305	59.53639984	51	male	Married	College or above	City/town	Non-smoker	None of these	6	24.73318943	87.5	79.23966864	0	0	130.3333333	85.33333333	67.66666667
103.8600006	230.9850006	35.9538002	53	female	Married	College or above	City/town	Non-smoker	None of these	7	24.6518718	91	130.2898151	0	0	120.3333333	79	64.66666667
96.30000305	139.8300018	39.04660034	53	male	Married	College or above	City/town	Ex-smoker	None of these	7	33.12601406	115	213.3145853	0	0	164.6666667	101	68.66666667
91.62000275	101.7750015	58.76319885	52	female	Married	High school	City/town	Non-smoker	None of these	7	23.776956	80	83.64599486	0	0	149.6666667	92.33333333	64.66666667
114.4800034	235.4100037	42.52600098	64	female	Married	Primary school or below	City/town	Non-smoker	None of these	7	31.27055831	99	182.1314582	0	1	113.3333333	66.33333333	84.66666667
95.22000122	138.0599976	39.04660034	52	male	Married	College or above	City/town	Current smoker	Drink more than once a month	6	22.95388728	82	80.20770647	0	0	140.3333333	95.66666667	68.66666667
97.91999817	207.0899963	47.93840027	54	female	Married	Primary school or below	City/town	Non-smoker	None of these	7	32.29961982	102	167.0285905	0	0	149.3333333	97	65
91.62000275	116.8199997	34.40739822	48	female	Married	College or above	City/town	Non-smoker	None of these	8	23.23345618	84	97.12903293	0	0	110	75.33333333	79.66666667
105.3000031	121.2450027	46.00540161	51	female	Married	College or above	City/town	Non-smoker	None of these	7	25.4501385	87	108.1321739	0	0	148	92.33333333	76.66666667
91.26000214	84.07499695	44.07239914	57	female	Married	Primary school or below	City/town	Non-smoker	None of these	7	22.14458479	82	93.73886537	0	0	148.3333333	85.66666667	65.66666667
98.81999969	153.1049957	26.28879929	56	male	Married	College or above	City/town	Current smoker	Drink more than once a month	6	21.35796497	80	87.42360769	0	0	120	77	70.66666667
109.4400024	171.6900024	40.5929985	53	female	Married	Primary school or below	City/town	Non-smoker	None of these	9	24.39125911	85	114.3426294	0	0	150.3333333	98	67.33333333
99.90000153	88.5	25.12899971	54	male	Married	College or above	City/town	Current smoker	None of these	8	56.43738977	96	146.9294765	0	0	122	80.33333333	87.66666667
84.23999786	177.8849945	43.29919815	54	female	Married	Primary school or below	City/town	Non-smoker	None of these	8	26.93722558	97	139.1228823	0	0	170.6666667	102	61
94.86000061	129.2100067	46.77859879	55	male	Married	College or above	City/town	Non-smoker	None of these	6	26.26865672	87	94.71083697	0	0	118.3333333	82	69.33333333
91.80000305	156.6450043	40.5929985	55	female	Married	High school	City/town	Non-smoker	Drink more than once a month	8	31.56520707	107	171.1648498	0	0	130.6666667	85.66666667	64.33333333
95.04000092	126.5550003	28.60840034	62	male	Married	Primary school or below	City/town	Current smoker	Drink but less than once a month	8	28.06244261	96	151.784119	0	0	177	101.3333333	77
98.81999969	76.99500275	59.92300034	80	male	Married	Primary school or below	City/town	Non-smoker	Drink more than once a month	6	22.1875	82	74.7363897	0	0	126.3333333	65.33333333	62.33333333
94.68000031	150.4499969	35.56719971	72	female	Non-married	Primary school or below	City/town	Non-smoker	None of these	5	21.02732824	73	120.1351987	0	0	133	76	65.66666667
92.69999695	115.9349976	57.21680069	58	female	Married	Primary school or below	City/town	Non-smoker	None of these	1	28.32166449	99	137.6601924	0	0	150.3333333	91.66666667	62
107.0999985	103.5449982	39.81980133	55	female	Married	Primary school or below	City/town	Non-smoker	None of these	7	21.82644326	81	94.20188998	0	0	188.3333333	94.33333333	66.33333333
83.87999725	107.9700012	31.31459999	54	male	Married	College or above	City/town	Current smoker	Drink but less than once a month	7	25.24691358	94	134.2910093	0	0	157.6666667	103.6666667	78.66666667
100.6200027	145.1399994	31.70120049	55	male	Married	College or above	City/town	Ex-smoker	None of these	8	25.60553633	96.7	148.2582489	0	0	130	82.66666667	69
97.01999664	230.9850006	47.16519928	55	female	Married	Primary school or below	City/town	Non-smoker	None of these	8	24.07146377	83	115.0394564	0	0	110.3333333	67.33333333	80.33333333
89.81999969	79.65000153	42.52600098	70	male	Married	Primary school or below	City/town	Current smoker	None of these	6	21.42683224	82	83.9949873	0	0	153.6666667	88	64
113.5800018	230.9850006	34.02080154	49	female	Married	High school	City/town	Non-smoker	None of these	6	26.38358477	85.7	126.0898624	0	0	148.6666667	95	68.66666667
96.83999634	109.7399979	54.89720154	49	male	Married	Primary school or below	City/town	Current smoker	None of these	7	23.18766507	90	93.62441516	0	0	109.6666667	71	59.33333333
97.73999786	96.46499634	39.43320084	46	female	Married	Primary school or below	City/town	Non-smoker	None of these	8	23.81405221	88	94.08666394	0	0	138.6666667	98.66666667	107.3333333
99.90000153	63.72000122	51.4178009	55	male	Married	Primary school or below	City/town	Current smoker	None of these	6	20.34602076	76	39.57670597	0	0	139	91.33333333	83
106.9199982	101.7750015	63.01580048	71	male	Non-married	Primary school or below	City/town	Ex-smoker	Drink more than once a month	6	21.90976985	84	76.47265187	0	0	144.6666667	89.66666667	62
98.27999878	277.0050049	37.50019836	51	female	Married	High school	City/town	Non-smoker	None of these	6	30.7421875	95	159.2483464	0	0	132	81.33333333	76
99.72000122	132.75	37.11360168	65	female	Married	Primary school or below	Village	Non-smoker	None of these	8	29.64268547	92	162.7261764	0	0	166.6666667	110	101.6666667
95.22000122	75.22499847	59.92300034	59	male	Married	Primary school or below	City/town	Non-smoker	Drink but less than once a month	6	23.73695722	84	68.28066569	0	0	119.3333333	79.66666667	58.33333333
96.66000366	67.26000214	46.39199829	73	female	Non-married	Primary school or below	City/town	Ex-smoker	None of these	5	21.36596056	78	107.9710617	0	0	152	73.33333333	65.66666667
110.6999969	122.1299973	47.93840027	58	female	Married	Primary school or below	City/town	Non-smoker	None of these	3	26.83003743	89	127.0538269	0	0	138	85.33333333	85
101.6999969	102.6600037	45.61880112	62	male	Married	High school	City/town	Current smoker	Drink more than once a month	3	26.09509172	94	126.3184411	0	0	182.3333333	98.33333333	59.33333333
105.1200027	75.22499847	83.1190033	56	female	Married	Primary school or below	City/town	Non-smoker	None of these	8	22.65663709	81	65.88602387	0	0	121.3333333	76.66666667	76
97.19999695	154.875	30.15480042	63	male	Married	Primary school or below	City/town	Current smoker	None of these	7	27.53744835	103	180.9771461	0	0	140.6666667	97.33333333	72.33333333
90	61.06499863	52.19100189	65	female	Married	Primary school or below	City/town	Non-smoker	None of these	6	24.49776837	94	120.03739	0	0	132	82.66666667	82
102.2399979	143.3699951	44.45899963	62	male	Married	Primary school or below	City/town	Non-smoker	None of these	7	19.52653061	78.3	67.56313999	0	0	130	82	58.66666667
107.4599991	184.9649963	40.20640182	58	female	Married	Primary school or below	City/town	Non-smoker	None of these	6	24.48029138	91	131.5254331	0	1	127.3333333	86	77.33333333
91.08000183	203.5500031	32.86100006	50	male	Married	College or above	City/town	Current smoker	Drink more than once a month	7	20.15315669	83	92.07562541	0	0	146.6666667	97.66666667	80.66666667
108.3600006	138.9450073	53.35079956	49	female	Married	High school	City/town	Non-smoker	None of these	6	23.05288828	78	82.09133904	0	0	137	89.66666667	77.66666667
96.30000305	74.33999634	67.2684021	60	female	Married	Primary school or below	City/town	Non-smoker	None of these	2	27.64332065	105	130.7527423	0	0	175	101	74.33333333
104.0400009	92.92500305	40.979599	61	male	Married	Primary school or below	City/town	Current smoker	Drink but less than once a month	6	26.95493419	101	156.9143289	0	0	160	88.33333333	82.66666667
111.7799988	140.7149963	34.40739822	53	female	Married	High school	City/town	Non-smoker	None of these	6	24.74558579	86	117.5288709	0	0	163.3333333	93.33333333	60
113.5800018	53.09999847	50.64459991	55	male	Married	High school	City/town	Current smoker	Drink but less than once a month	5	22.81873556	87	82.60923407	0	0	158.6666667	101.3333333	75
107.2799988	61.95000076	65.33540344	55	female	Married	College or above	City/town	Non-smoker	None of these	5	23.32929363	82	76.29706416	0	0	151	86	53.66666667
107.0999985	89.38500214	37.88679886	57	male	Married	Primary school or below	City/town	Non-smoker	None of these	8	24.84429066	82	80.56124982	0	0	186	108	86.33333333
92.16000366	175.2299957	52.19100189	45	female	Married	College or above	City/town	Non-smoker	Drink more than once a month	7	23.66963061	77	81.49713541	0	0	112	73.66666667	66.66666667
82.80000305	84.07499695	44.07239914	49	female	Married	Primary school or below	City/town	Non-smoker	None of these	8	30.59217972	101	137.0721919	0	0	103.3333333	67.33333333	77.33333333
66.41999817	67.26000214	37.88679886	49	male	Married	College or above	City/town	Non-smoker	None of these	7	24.23702384	94.2	121.1858607	0	0	154	95	73.33333333
104.2200012	125.6699982	44.07239914	78	male	Married	Primary school or below	Village	Non-smoker	None of these	5	28.88972398	108	196.6152165	0	0	158.6666667	88.66666667	73.33333333
94.68000031	151.3350067	39.04660034	47	female	Married	College or above	Village	Non-smoker	None of these	8	28.50321396	99	135.9778481	0	0	93	66	81
98.63999939	114.1650009	35.56719971	45	female	Married	High school	Village	Non-smoker	None of these	5	29.03552091	93	125.474252	0	0	134	82.66666667	60.66666667
92.16000366	170.8049927	37.11360168	64	male	Married	Primary school or below	Village	Ex-smoker	Drink more than once a month	8	27.0527363	100	164.2750242	0	0	138.3333333	74	72
100.0800018	77.87999725	42.91260147	46	female	Married	Primary school or below	City/town	Non-smoker	None of these	8	32.32798527	98	135.3535298	0	0	134	80	106
102.4199982	77.87999725	19.32999992	54	male	Married	High school	City/town	Ex-smoker	None of these	5	21.78714293	79.1	82.32108959	0	1	148.3333333	82.33333333	74.66666667
93.77999878	33.63000107	59.92300034	45	female	Married	College or above	Village	Non-smoker	None of these	6	23.18321824	71.2	39.43679174	0	0	120	74.33333333	74.33333333
91.98000336	96.46499634	46.39199829	46	male	Married	College or above	Village	Non-smoker	Drink more than once a month	8	31.10030483	100.5	140.2935729	0	0	158.6666667	94	56.33333333
100.4400024	192.0449982	36.3404007	68	male	Married	Primary school or below	Village	Non-smoker	Drink more than once a month	7	26.28780718	96.3	153.9922645	0	0	171.6666667	87	83
99.18000031	50.44499969	68.04160309	47	female	Married	College or above	Village	Non-smoker	None of these	6	25.88340298	85	71.4821696	0	0	127	81.66666667	70.66666667
91.26000214	81.41999817	47.16519928	53	male	Married	College or above	City/town	Current smoker	Drink more than once a month	10	26.15830479	95	120.5849278	0	1	148.3333333	99	57
85.31999969	96.46499634	41.36619949	49	female	Married	Primary school or below	City/town	Non-smoker	None of these	6	27.57796719	88.6	114.5591229	0	0	146.3333333	108.6666667	72
115.5599976	107.0849991	46.77859879	51	male	Married	Primary school or below	City/town	Current smoker	Drink more than once a month	8	21.88460682	83.1	74.46483022	0	0	131	81.66666667	67
95.04000092	284.9700012	32.47439957	62	female	Non-married	Primary school or below	City/town	Non-smoker	None of these	8	25.83720558	84	148.7321244	0	0	123.6666667	78.66666667	53
93.59999847	138.0599976	49.48479843	64	female	Married	Primary school or below	City/town	Non-smoker	None of these	4	29.53609784	96	157.7167834	0	0	109.3333333	62.33333333	67.66666667
94.13999939	225.6750031	31.70120049	50	female	Married	High school	City/town	Non-smoker	None of these	7	29.57048865	93.2	150.7799604	0	0	142.3333333	88.33333333	80
91.80000305	115.0500031	56.8302002	51	male	Married	High school	City/town	Current smoker	Drink more than once a month	7	24.1926981	85.4	75.3152104	0	0	114.6666667	58.66666667	75
99.18000031	81.41999817	39.04660034	62	male	Married	Primary school or below	City/town	Current smoker	Drink but less than once a month	4	25.0744803	91.2	118.8259153	0	1	137	89.33333333	58.33333333
75.05999756	72.56999969	45.23220062	60	female	Married	Primary school or below	City/town	Non-smoker	None of these	4	21.50383788	83.6	94.65891241	0	0	106.3333333	72	61
95.94000244	130.0950012	107.4748001	62	male	Married	Primary school or below	City/town	Ex-smoker	None of these	6	21.16381831	88.2	49.20671864	0	0	123.3333333	77.66666667	77.33333333
77.04000092	140.7149963	66.88179779	60	male	Married	High school	City/town	Current smoker	Drink more than once a month	7	23.46073766	84	68.63289903	0	0	139	77.33333333	64
102.5999985	100.0049973	69.97460175	50	female	Married	Primary school or below	City/town	Non-smoker	None of these	8	24.00223203	84	78.10072936	0	0	114.3333333	66.33333333	62
115.1999969	100.8899994	39.81980133	53	male	Married	Primary school or below	City/town	Current smoker	Drink more than once a month	5	23.87975592	96	133.2183137	0	0	123.6666667	80.66666667	88.33333333
87.83999634	77.87999725	46.77859879	47	male	Married	High school	City/town	Current smoker	None of these	8	20.79557173	77.2	45.06949955	0	0	129.6666667	83	59.66666667
93.59999847	112.3949966	41.75279999	50	male	Married	Primary school or below	City/town	Current smoker	None of these	10	27.20239271	100	146.5589348	0	0	152	115	75.66666667
94.13999939	136.2899933	51.4178009	47	male	Married	Primary school or below	City/town	Ex-smoker	None of these	7	23.5031088	81	61.49555889	0	0	110	57.66666667	78.33333333
115.7399979	138.0599976	50.64459991	48	female	Married	Primary school or below	City/town	Non-smoker	None of these	7	27.93102118	96	122.8167668	0	0	150	81.66666667	56.33333333
88.01999664	132.75	38.65999985	48	female	Married	High school	City/town	Non-smoker	None of these	7	29.39468718	91.2	130.710423	0	0	125	81.33333333	64
95.94000244	76.99500275	46.00540161	46	male	Married	Primary school or below	City/town	Ex-smoker	Drink more than once a month	7	22.74665724	83	68.23916864	0	0	125	79.33333333	49.66666667
96.30000305	160.1849976	49.87139893	57	female	Married	Primary school or below	City/town	Non-smoker	None of these	8	24.68357281	82	111.8570879	0	0	104	64.33333333	90
92.87999725	56.63999939	86.5983963	61	male	Married	Primary school or below	City/town	Current smoker	Drink more than once a month	7	22.68714525	87	54.73640783	0	0	110.6666667	69.33333333	67.33333333
92.16000366	133.6349945	39.04660034	58	male	Married	Primary school or below	City/town	Ex-smoker	Drink more than once a month	10	21.49784671	92.5	125.9327767	0	0	126	83	64.33333333
96.12000275	140.7149963	44.07239914	64	female	Married	Primary school or below	City/town	Non-smoker	None of these	7	20.85812971	83	110.2804197	0	0	111.6666667	56.33333333	52
113.0400009	269.0400085	51.4178009	63	male	Married	Primary school or below	City/town	Non-smoker	None of these	5	20.74404099	83	86.79055061	0	0	122.3333333	70.33333333	74
107.8199997	49.56000137	34.40739822	60	male	Married	Primary school or below	City/town	Current smoker	Drink more than once a month	5	19.77782413	83	83.96582415	0	0	94.33333333	54.66666667	82.33333333
114.3000031	166.3800049	43.29919815	60	female	Married	Primary school or below	City/town	Non-smoker	None of these	5	22.85634059	88	120.8861806	0	0	142.3333333	80.66666667	73.66666667
82.80000305	61.95000076	49.48479843	81	male	Non-married	Primary school or below	City/town	Current smoker	Drink more than once a month	8	18.86310976	81	78.69389685	0	0	104.6666667	66.66666667	74.66666667
113.9400024	74.33999634	61.4693985	57	female	Married	Primary school or below	City/town	Non-smoker	None of these	6	23.09511338	80.5	82.69653474	0	0	116	71	83.33333333
90.72000122	94.69499969	53.35079956	58	male	Non-married	High school	Village	Current smoker	None of these	5	17.86756358	71.1	23.97664736	0	0	142.3333333	70.33333333	81
105.8399963	220.3650055	31.31459999	79	female	Non-married	Primary school or below	City/town	Non-smoker	None of these	7	25.3555898	91.5	180.4759677	0	0	141	84.66666667	73
102.7799988	69.02999878	47.16519928	46	female	Married	Primary school or below	City/town	Non-smoker	None of these	8	24.47051105	85.1	82.83348088	0	1	145.6666667	91.33333333	67.33333333
100.8000031	123.9000015	35.56719971	48	male	Married	Primary school or below	City/town	Non-smoker	None of these	6	27.61447662	96.5	137.745102	0	0	123.6666667	77.33333333	76.33333333
102.7799988	130.9799957	37.88679886	51	female	Married	Primary school or below	City/town	Ex-smoker	None of these	5	24.64774966	81.9	105.6134556	0	0	148.3333333	82.33333333	90.66666667
101.3399963	109.7399979	37.11360168	53	female	Married	Primary school or below	Village	Non-smoker	None of these	4	22.18522373	85.8	100.4301706	0	1	112.3333333	62	82.33333333
89.63999939	34.51499939	55.28379822	51	male	Non-married	Primary school or below	Village	Current smoker	Drink more than once a month	4	17.33434114	64	-20.59320407	0	0	147.3333333	92.66666667	68
99	66.375	57.60340118	76	female	Non-married	Primary school or below	City/town	Non-smoker	None of these	2	17.20643214	67.1	75.81430824	0	0	122.6666667	63.66666667	80.66666667
97.01999664	76.11000061	54.51060104	62	female	Married	High school	Village	Non-smoker	Drink more than once a month	8	20.03600207	80.8	83.55205551	0	1	112.3333333	64	72
113.0400009	96.46499634	44.07239914	55	male	Non-married	Primary school or below	Village	Ex-smoker	Drink more than once a month	4	24.59864807	94.1	122.7195234	0	0	115.3333333	78.66666667	81.66666667
113.4000015	110.625	45.61880112	56	male	Married	College or above	Village	Current smoker	Drink more than once a month	7	25.52968547	94	122.9354231	0	1	119.6666667	79.66666667	77
97.01999664	65.48999786	54.12400055	56	female	Married	College or above	City/town	Non-smoker	None of these	5	27.22472299	93	115.0195198	0	0	137.6666667	84.66666667	68
112.5	99.12000275	40.20640182	73	female	Non-married	Primary school or below	City/town	Non-smoker	None of these	6	26.22922438	89	151.5613128	0	0	145.3333333	73	63
94.13999939	119.4749985	34.02080154	53	male	Non-married	High school	Village	Non-smoker	None of these	8	23.57058526	79.8	75.27697672	0	0	134.6666667	80.33333333	72.66666667
110.6999969	78.76499939	54.51060104	53	male	Married	Primary school or below	Village	Current smoker	None of these	6	16.89407607	69.1	9.737077937	0	0	117.3333333	72.33333333	65.66666667
102.9599991	107.9700012	46.00540161	51	male	Non-married	Primary school or below	Village	Current smoker	Drink more than once a month	5	21.56508264	88.5	96.83421388	0	0	116	68	59
114.3000031	123.0149994	49.87139893	68	female	Non-married	Primary school or below	Village	Non-smoker	None of these	7	22.35317623	81.1	115.2424789	0	1	139	62.33333333	67
108.3600006	100.0049973	47.16519928	72	female	Non-married	Primary school or below	City/town	Non-smoker	None of these	8	19.04344377	78	102.7857036	0	0	134.6666667	80	75
102.0599976	99.12000275	55.67039871	56	female	Married	Primary school or below	Village	Non-smoker	None of these	7	22.78218626	83	91.18312525	0	0	129.3333333	73.33333333	67
114.3000031	100.0049973	41.36619949	61	male	Married	High school	Village	Non-smoker	None of these	6	24.8389118	92.5	123.2022416	0	1	127	75.66666667	76.33333333
120.0599976	177	47.93840027	56	female	Married	Primary school or below	Village	Non-smoker	None of these	3	30.60348838	102.4	161.010885	0	1	142.3333333	91.66666667	68
102.2399979	207.0899963	46.39199829	65	female	Non-married	High school	City/town	Non-smoker	None of these	6	21.02006353	85.4	120.5347905	0	0	118.6666667	80.66666667	83
111.4199982	64.60500336	61.85599899	68	male	Married	College or above	Village	Ex-smoker	Drink more than once a month	5	22.19900507	83.4	68.74958151	0	0	117	68.33333333	72
114.4800034	63.72000122	39.43320084	58	male	Married	Primary school or below	City/town	Current smoker	None of these	7	24.19881657	90	108.5874612	0	0	107.3333333	63	68
103.1399994	77.87999725	62.62919998	52	female	Married	Primary school or below	City/town	Non-smoker	Drink but less than once a month	5	24.50995213	88	88.58404721	0	0	108.3333333	51	84.66666667
93.95999908	200.0099945	40.20640182	46	male	Married	Primary school or below	City/town	Non-smoker	None of these	4	22.33915454	79	66.6004071	0	0	108.3333333	72.66666667	73.66666667
87.30000305	123.0149994	40.979599	46	female	Married	Primary school or below	City/town	Non-smoker	None of these	9	23.64421092	75	82.00570612	0	0	106.3333333	63	63.66666667
86.22000122	66.375	50.25799942	47	male	Married	College or above	City/town	Non-smoker	Drink more than once a month	5	26.70339761	94	107.7679618	0	0	95	42.66666667	69.33333333
90	67.26000214	51.03120041	46	female	Married	Primary school or below	City/town	Non-smoker	None of these	6	23.34242273	77	66.03932986	0	0	110.6666667	67	76.66666667
98.27999878	53.09999847	52.19100189	63	male	Married	Primary school or below	City/town	Non-smoker	Drink but less than once a month	6	22.59814601	81.2	63.44194732	0	0	100.3333333	55.66666667	58.33333333
96.30000305	62.83499908	56.05699921	48	female	Married	College or above	City/town	Non-smoker	None of these	6	23.77088724	78	67.96427228	0	0	136.6666667	81.33333333	69.33333333
99.72000122	52.21500015	59.92300034	52	male	Married	College or above	City/town	Current smoker	None of these	7	19.81405274	72	11.91450667	0	0	115	69.66666667	81.33333333
96.12000275	105.3150024	56.4435997	54	female	Married	Primary school or below	City/town	Non-smoker	Drink but less than once a month	5	23.73995617	77	85.64096897	0	0	103.6666667	58.66666667	71
102.2399979	147.7949982	39.04660034	62	male	Married	Primary school or below	City/town	Current smoker	Drink more than once a month	7	26.51404787	85	99.76553254	0	0	141.3333333	86.66666667	69
89.09999847	53.98500061	46.39199829	58	male	Married	Primary school or below	City/town	Ex-smoker	Drink more than once a month	3	20.69593871	79.8	59.79531585	0	0	107	67.33333333	59
98.09999847	89.38500214	52.57759857	55	female	Married	Primary school or below	City/town	Non-smoker	None of these	6	20.41519452	71	66.23710314	0	0	106.6666667	59.33333333	55.33333333
89.45999908	63.72000122	56.4435997	49	female	Married	Primary school or below	City/town	Non-smoker	None of these	8	21.20844875	72	52.10648539	0	0	102	67	78.66666667
101.5199966	103.5449982	42.13940048	51	male	Married	High school	City/town	Ex-smoker	Drink more than once a month	7	21.29393424	79	61.92792102	0	0	119	68.33333333	61
86.76000214	65.48999786	57.99000168	62	male	Married	Primary school or below	City/town	Current smoker	Drink more than once a month	4	20.22305521	70	14.64196284	0	0	151	97.66666667	73.33333333
102.9599991	84.95999908	61.08280182	70	female	Married	Primary school or below	City/town	Non-smoker	None of these	5	18.984375	74	82.8140502	0	0	152.6666667	70.33333333	67.66666667
88.55999756	54.86999893	46.00540161	77	male	Married	Primary school or below	City/town	Non-smoker	None of these	6	22.53905563	85	94.07613367	0	0	137.6666667	71.33333333	60.66666667
85.86000061	150.4499969	46.77859879	61	male	Married	Primary school or below	City/town	Ex-smoker	Drink more than once a month	7	25.17140715	92.4	121.8120322	0	0	116.6666667	77.33333333	57.33333333
102.7799988	62.83499908	59.53639984	59	female	Married	Primary school or below	City/town	Non-smoker	None of these	7	20.31765848	68.8	59.61149008	0	0	123	67.66666667	74
84.59999847	107.9700012	53.35079956	52	female	Married	Primary school or below	City/town	Non-smoker	None of these	8	20.67445879	71.8	65.86127829	0	0	132	82.33333333	64.33333333
94.31999969	146.0249939	49.48479843	58	female	Married	Primary school or below	City/town	Non-smoker	None of these	8	21.79962894	79	96.66004717	0	0	135	76	68.33333333
103.6800003	106.1999969	67.65499878	62	male	Married	Primary school or below	City/town	Current smoker	Drink more than once a month	8	23.10376492	89	86.59310598	0	0	131	81.66666667	71
112.3199997	195.5850067	47.93840027	60	male	Married	Primary school or below	City/town	Current smoker	Drink more than once a month	8	25.55892962	93.8	128.1999104	0	0	144.6666667	71.33333333	88.33333333
97.19999695	123.9000015	39.43320084	57	female	Married	Primary school or below	City/town	Non-smoker	Drink more than once a month	5	19.05728391	71.2	78.28150803	0	0	92.33333333	54.33333333	67
95.22000122	103.5449982	54.12400055	73	female	Married	Primary school or below	City/town	Non-smoker	None of these	6	25.62812846	87.2	138.7503419	0	0	143.6666667	68.33333333	69.33333333
84.05999756	109.7399979	71.52100372	77	male	Married	Primary school or below	City/town	Current smoker	None of these	4	21.69935912	77.2	46.36259091	0	0	155.6666667	83	55
115.3799973	66.375	59.53639984	67	male	Non-married	Primary school or below	City/town	Current smoker	Drink more than once a month	8	17.88370018	75.6	39.09936686	0	0	137.3333333	76	75.66666667
98.09999847	150.4499969	43.29919815	69	female	Married	Primary school or below	City/town	Non-smoker	None of these	2	19.42946336	80	111.0826221	0	0	128.3333333	71.66666667	69.33333333
110.3399963	56.63999939	60.69620132	65	male	Married	Primary school or below	City/town	Current smoker	Drink more than once a month	6	20.37937995	73.4	26.448347	0	0	132	72	87.66666667
86.04000092	56.63999939	61.4693985	60	male	Married	High school	City/town	Ex-smoker	Drink more than once a month	5	19.86446269	73	20.73256841	0	0	108	62.33333333	73.66666667
125.2799988	120.3600006	29.76819992	55	female	Married	High school	City/town	Non-smoker	None of these	6	23.89196676	88	119.8821847	0	0	128.3333333	68.66666667	76.66666667
106.9199982	137.1750031	29.38159943	54	female	Married	College or above	Village	Non-smoker	None of these	8	23.70973044	70	99.74958748	0	0	117	77.33333333	77.33333333
102.5999985	89.38500214	64.94879913	60	male	Married	High school	Village	Non-smoker	None of these	6	23.02899574	111	174.0351136	0	0	111.6666667	77.66666667	81.33333333
99	53.09999847	46.39199829	47	male	Married	College or above	Village	Non-smoker	Drink more than once a month	8	26.39322407	95	113.1283052	0	0	127.6666667	85	65
88.37999725	145.1399994	34.02080154	74	male	Married	Primary school or below	City/town	Non-smoker	None of these	8	24.92021944	97	160.2566876	0	0	122	72	73.66666667
99.72000122	128.3249969	57.99000168	71	male	Married	Primary school or below	City/town	Current smoker	None of these	5	23.42662841	86.7	94.08506834	0	0	147	85.33333333	69
103.3199997	76.11000061	68.81479645	49	female	Married	College or above	City/town	Non-smoker	None of these	6	22.08552266	75	54.23885365	0	0	104.6666667	62.66666667	68.33333333
82.26000214	63.72000122	44.07239914	53	male	Married	College or above	City/town	Non-smoker	Drink more than once a month	6	23.4375	79	56.96262144	0	0	98.66666667	60	66.66666667
101.1600037	219.4799957	34.40739822	48	female	Married	Primary school or below	City/town	Non-smoker	None of these	7	26.37023814	90	128.0069997	0	0	153.3333333	84.33333333	73
95.58000183	211.5149994	38.27339935	74	female	Married	Primary school or below	City/town	Non-smoker	None of these	4	24.36599887	83.9	154.0169642	0	0	169	98.66666667	86.33333333
124.3799973	240.7200012	57.99000168	64	male	Married	Primary school or below	City/town	Non-smoker	Drink more than once a month	7	23.35154217	88.9	104.1332359	0	0	124.3333333	75.66666667	67
125.6399994	153.1049957	50.64459991	53	male	Married	College or above	City/town	Non-smoker	Drink more than once a month	8	24.08656049	87.8	94.60495558	0	0	115.6666667	73.66666667	75.33333333
105.8399963	144.2550049	65.33540344	51	female	Married	Primary school or below	City/town	Non-smoker	None of these	6	23.50872322	79	81.45153277	0	0	97.66666667	46.66666667	61.66666667
113.9400024	137.1750031	35.18059921	48	female	Married	Primary school or below	City/town	Non-smoker	Drink more than once a month	5	23.966765	86.7	105.5281369	0	0	128	85.66666667	77
106.9199982	79.65000153	58.37659836	60	male	Married	Primary school or below	City/town	Non-smoker	Drink more than once a month	8	24.14108771	86	78.91957788	0	0	105.6666667	64.33333333	74
88.01999664	209.7449951	31.70120049	53	female	Married	Primary school or below	City/town	Non-smoker	None of these	5	20.84189055	79.9	102.8279464	0	0	127	99.33333333	74.33333333
86.76000214	136.2899933	32.47439957	62	male	Married	Primary school or below	City/town	Current smoker	None of these	6	23.23747623	86	108.8457651	0	1	160	97.66666667	71.66666667
77.58000183	112.3949966	42.13940048	55	female	Married	Primary school or below	City/town	Non-smoker	None of these	6	27.98575603	98	139.2108666	0	0	192.6666667	122	59.66666667
68.76000214	99.12000275	50.25799942	57	female	Married	Primary school or below	City/town	Non-smoker	None of these	6	21.90054841	80.1	89.41832313	0	0	116.3333333	64	67
79.55999756	137.1750031	35.56719971	51	male	Married	College or above	City/town	Current smoker	Drink more than once a month	5	572.6643599	54	-12.89092085	0	1	143.6666667	96.33333333	98.66666667
88.73999786	289.394989	35.9538002	47	female	Married	Primary school or below	City/town	Non-smoker	None of these	6	24.29984172	87	117.9535192	0	1	182	112	89.66666667
75.95999908	72.56999969	50.25799942	76	male	Married	Primary school or below	City/town	Current smoker	None of these	2	18.04216062	72.5	42.08068156	0	0	145	73.33333333	74
116.2799988	85.84500122	13.91759968	70	female	Non-married	Primary school or below	City/town	Non-smoker	None of these	2	25.14763519	92.3	194.7668922	0	1	159	92.33333333	76.33333333
82.44000244	228.3300018	43.68579865	54	female	Married	Primary school or below	City/town	Non-smoker	None of these	5	24.82323914	84.2	119.9054638	0	0	191.3333333	111.3333333	73
79.55999756	127.4400024	39.43320084	57	male	Married	College or above	City/town	Current smoker	Drink more than once a month	8	23.15114342	88	106.4986909	0	0	169.3333333	109	88.66666667
100.6200027	138.9450073	45.61880112	55	female	Married	Primary school or below	City/town	Non-smoker	None of these	5	20.09266058	76.5	83.15318403	0	0	170	100	82.66666667
93.05999756	89.38500214	62.62919998	58	male	Married	Primary school or below	City/town	Current smoker	None of these	4	20.28245115	80.3	51.89371739	0	0	144.3333333	89.66666667	70.33333333
70.37999725	84.95999908	50.64459991	54	female	Married	Primary school or below	City/town	Non-smoker	None of these	7	26.50688375	88.6	110.3811358	0	0	181.6666667	106.3333333	64.66666667
100.8000031	142.4850006	35.18059921	50	male	Married	High school	City/town	Current smoker	None of these	4	19.39134186	70	34.54392761	0	0	121	68.33333333	77.33333333
111.5999985	282.3150024	32.86100006	54	female	Married	Primary school or below	City/town	Non-smoker	None of these	8	21.345773	81.8	113.177552	0	0	95	54.33333333	61
94.86000061	143.3699951	49.09820175	55	female	Married	Primary school or below	City/town	Non-smoker	None of these	8	20.2041601	66.2	70.37854775	0	0	113.6666667	66	80.66666667
100.4400024	73.45500183	53.35079956	52	male	Married	High school	City/town	Ex-smoker	None of these	7	20.63784861	72.4	22.7530311	0	0	109	59.66666667	67
116.0999985	106.1999969	71.52100372	68	female	Non-married	Primary school or below	City/town	Non-smoker	None of these	4	19.4760568	79.2	84.39613241	0	1	189	64.33333333	69
90.54000092	68.14499664	56.4435997	56	female	Married	Primary school or below	City/town	Non-smoker	None of these	4	18.28363142	69.4	49.95183808	0	0	118.3333333	65	65.66666667
109.6200027	302.6700134	34.02080154	62	male	Married	Primary school or below	City/town	Ex-smoker	Drink more than once a month	8	22.24687241	90.6	133.4384973	0	0	125	71.66666667	53
99.72000122	245.1450043	42.52600098	49	female	Married	Primary school or below	City/town	Current smoker	None of these	8	19.08275852	72.8	76.28276689	0	0	141.3333333	84.66666667	61.66666667
106.1999969	186.7350006	53.73740005	51	female	Married	Primary school or below	City/town	Current smoker	None of these	8	25.64138264	95.8	121.2509888	0	0	111	60	72
89.45999908	94.69499969	51.8044014	48	female	Married	Primary school or below	City/town	Current smoker	None of these	6	22.68905054	89.2	85.76635392	0	0	133.6666667	84.66666667	65.33333333
92.51999664	57.52500153	60.30960083	62	male	Married	Primary school or below	City/town	Ex-smoker	Drink more than once a month	5	19.45752018	73.6	25.67899324	0	0	125.6666667	76	56.66666667
102.2399979	81.41999817	67.2684021	58	female	Married	Primary school or below	City/town	Current smoker	None of these	4	24.92840331	90.4	101.067502	0	0	106.3333333	63	62.33333333
93.77999878	79.65000153	66.88179779	58	female	Non-married	Primary school or below	City/town	Non-smoker	None of these	10	22.65043202	82.2	82.11834558	0	0	136.6666667	82	84.33333333
95.40000153	287.625	30.15480042	67	female	Married	Primary school or below	City/town	Non-smoker	None of these	7	26.65621193	101.3	181.7837364	0	0	141	76.66666667	70
98.27999878	105.3150024	34.02080154	45	male	Married	Primary school or below	City/town	Non-smoker	None of these	7	28.4034553	93.4	123.1766534	0	0	141	85.33333333	75.33333333
88.01999664	78.76499939	51.03120041	73	female	Married	Primary school or below	City/town	Non-smoker	None of these	5	17.96225762	73.8	88.59382898	0	0	89.33333333	64.66666667	95.33333333
99.36000061	143.3699951	44.07239914	69	male	Married	Primary school or below	City/town	Ex-smoker	Drink more than once a month	7	20.97742041	72.4	49.11683395	0	0	151.3333333	91.66666667	67.66666667
98.27999878	76.99500275	49.09820175	64	male	Married	Primary school or below	City/town	Current smoker	None of these	7	20.48291307	73.2	38.40992166	0	0	108.6666667	66.33333333	67
94.5	81.41999817	60.30960083	64	female	Married	Primary school or below	City/town	Non-smoker	None of these	5	18.07951659	74.4	68.93996026	0	0	99.66666667	51.66666667	74
86.76000214	66.375	77.31999969	57	female	Non-married	Primary school or below	City/town	Non-smoker	None of these	8	20.91906722	79.3	59.9335522	0	0	102.3333333	57.33333333	67.33333333
100.6200027	88.5	31.70120049	50	male	Married	Primary school or below	City/town	Current smoker	None of these	4	21.58053018	79.6	71.61093414	0	0	99.66666667	52	53.33333333
102.2399979	123.9000015	59.92300034	48	female	Married	Primary school or below	City/town	Non-smoker	None of these	8	27.11657515	89	103.658746	0	0	140.6666667	99.33333333	89
106.0199966	243.375	39.04660034	53	female	Married	Primary school or below	City/town	Non-smoker	None of these	6	27.37248265	90.6	147.5633209	0	0	133	78.66666667	82
101.6999969	58.40999985	83.89219666	78	male	Non-married	Primary school or below	City/town	Non-smoker	Drink more than once a month	3	16.56218749	75.1	21.25783372	0	0	105.3333333	51.33333333	64.66666667
105.8399963	136.2899933	64.56220245	55	female	Married	Primary school or below	City/town	Non-smoker	Drink more than once a month	8	24.65436775	85.6	100.049214	0	0	111	63	73.66666667
92.69999695	63.72000122	66.49520111	60	male	Married	College or above	City/town	Current smoker	Drink more than once a month	5	16.65570896	74.4	22.8094906	0	1	118	70	82.33333333
103.8600006	148.6799927	54.89720154	81	female	Married	Primary school or below	City/town	Non-smoker	None of these	8	19.75816586	79.4	124.6112652	0	0	129.3333333	63.33333333	78.66666667
111.4199982	82.30500031	46.77859879	61	male	Married	Primary school or below	City/town	Current smoker	Drink more than once a month	6	17.03348211	61.8	-6.595356685	0	0	118.3333333	54.66666667	77.66666667
95.58000183	188.5050049	58.37659836	59	female	Married	Primary school or below	City/town	Non-smoker	Drink but less than once a month	6	20.1841285	74.8	85.4875424	0	0	130	59	63
90.18000031	53.98500061	66.49520111	63	female	Married	Primary school or below	City/town	Non-smoker	Drink but less than once a month	7	16.98448945	70.4	47.01961875	0	0	119	80	65.33333333
88.01999664	94.69499969	52.19100189	65	female	Married	Primary school or below	City/town	Non-smoker	None of these	6	18.15233548	65.2	68.51586842	0	0	125.3333333	64.66666667	70.66666667
101.5199966	103.5449982	39.81980133	65	male	Married	Primary school or below	City/town	Non-smoker	None of these	2	19.10143838	72.2	46.28314627	0	0	105.6666667	59	67.33333333
98.27999878	126.5550003	56.8302002	48	female	Married	Primary school or below	City/town	Current smoker	None of these	7	21.22984132	72.4	62.53341569	0	0	120.3333333	68.33333333	65.66666667
96.66000366	80.53500366	56.4435997	72	male	Married	Primary school or below	City/town	Current smoker	None of these	2	21.27867142	78.4	58.45011393	0	0	104	51.66666667	54
95.40000153	99.12000275	70.36119843	70	female	Married	Primary school or below	City/town	Non-smoker	None of these	9	20.95617991	76.6	90.72426117	0	0	103.6666667	49	52.66666667
93.23999786	90.26999664	54.89720154	51	female	Married	Primary school or below	City/town	Non-smoker	None of these	10	20.30964396	76.4	63.66766354	0	0	114.6666667	59.33333333	71.66666667
90.36000061	63.72000122	56.8302002	54	male	Married	College or above	City/town	Current smoker	Drink more than once a month	4	21.62527888	73.2	22.83274893	0	0	123.3333333	74.33333333	78
95.76000214	154.875	55.28379822	60	female	Non-married	Primary school or below	City/town	Ex-smoker	None of these	2	19.17457999	75.4	82.20741527	0	0	118.3333333	61.33333333	89
116.2799988	116.8199997	42.91260147	58	male	Married	Primary school or below	City/town	Non-smoker	None of these	4	22.5160383	88.5	105.1767873	0	0	117	67.33333333	86.66666667
93.41999817	104.4300003	57.60340118	63	female	Married	Primary school or below	City/town	Non-smoker	None of these	1	22.5707567	79.8	98.32499394	0	0	102.3333333	51.33333333	65.66666667
104.2200012	129.2100067	52.57759857	53	female	Married	Primary school or below	City/town	Non-smoker	None of these	6	20.8	74	74.16768253	0	0	103.3333333	65	79.66666667
83.87999725	46.02000046	64.94879913	56	male	Married	Primary school or below	City/town	Current smoker	Drink but less than once a month	7	20.72058453	84	56.90286447	0	0	89.66666667	54.66666667	59.66666667
105.3000031	77.87999725	57.99000168	51	male	Married	Primary school or below	City/town	Ex-smoker	Drink more than once a month	5	23.14249674	80.8	52.10506702	0	1	110	64.33333333	68.33333333
74.69999695	69.02999878	70.36119843	51	female	Married	Primary school or below	City/town	Non-smoker	None of these	7	25.70543524	92	89.32438326	0	0	130	89.66666667	73
83.69999695	169.9199982	32.86100006	59	female	Married	Primary school or below	City/town	Non-smoker	None of these	3	19.94014548	80.4	105.4470865	0	0	111.3333333	61.33333333	67.66666667
88.19999695	200.8950043	35.18059921	74	female	Non-married	Primary school or below	City/town	Non-smoker	None of these	9	24.17696064	92.5	163.9612643	0	0	147	76	69.33333333
107.2799988	162.8399963	24.35580063	48	male	Married	Primary school or below	City/town	Current smoker	Drink more than once a month	7	22.44479982	88.2	133.9496487	0	0	127	74.33333333	87
113.5800018	100.8899994	46.77859879	45	female	Married	Primary school or below	City/town	Non-smoker	None of these	6	28.48836833	99.2	120.7140536	0	1	129	86	84.33333333
68.04000092	121.2450027	40.5929985	48	male	Non-married	High school	City/town	Non-smoker	None of these	5	23.21518509	91	110.8539915	0	0	113	81	80.33333333
79.73999786	67.26000214	75.00039673	62	female	Non-married	Primary school or below	City/town	Current smoker	None of these	10	18.68204906	63	42.4947632	0	0	186	103	59.33333333
73.44000244	200.8950043	35.56719971	60	female	Married	Primary school or below	City/town	Non-smoker	None of these	10	21.45386267	80	114.2523791	0	0	161.3333333	99.66666667	64.66666667
70.01999664	92.92500305	21.26300049	63	female	Married	Primary school or below	City/town	Current smoker	None of these	8	20.1696455	77.8	107.4297155	0	0	112.6666667	58.33333333	80
78.48000336	80.53500366	37.50019836	70	male	Married	Primary school or below	City/town	Current smoker	None of these	8	21.28494629	85	100.6484774	0	1	152.6666667	81	76.33333333
78.30000305	61.95000076	56.05699921	58	male	Married	Primary school or below	City/town	Ex-smoker	Drink more than once a month	7	17.92800454	75	33.07300712	0	0	113	73	86.33333333
73.26000214	105.3150024	66.88179779	58	female	Married	Primary school or below	City/town	Non-smoker	None of these	5	16.31273278	74	50.94894287	0	0	114	56	79.66666667
77.94000244	67.26000214	67.65499878	93	male	Non-married	Primary school or below	City/town	Current smoker	Drink more than once a month	9	17.1086323	75.2	47.92916419	0	1	128.3333333	67	72
76.5	77.87999725	37.88679886	60	male	Married	Primary school or below	City/town	Current smoker	Drink more than once a month	8	23.06079665	83	85.231293	0	0	121	74	78.66666667
89.27999878	71.68499756	42.13940048	60	female	Married	Primary school or below	City/town	Non-smoker	None of these	5	20.9095357	83	93.26258301	0	0	106.3333333	71.66666667	77.66666667
73.98000336	66.375	80.41280365	59	male	Married	High school	City/town	Current smoker	Drink more than once a month	5	24.13498295	96	96.53789383	0	0	135.3333333	78.33333333	87.33333333
76.86000061	261.0750122	33.24760056	55	female	Married	Primary school or below	City/town	Non-smoker	None of these	6	25.42914297	92.5	142.5434326	0	0	153.3333333	78.33333333	63.33333333
78.12000275	80.53500366	39.81980133	69	male	Married	Primary school or below	City/town	Current smoker	None of these	6	23.38813494	90	117.9305694	0	0	142.6666667	70.66666667	61.33333333
79.55999756	88.5	52.57759857	72	female	Non-married	Primary school or below	City/town	Non-smoker	None of these	12	20.81248143	73	99.05580856	0	0	162.6666667	79.33333333	68.66666667
74.69999695	204.4349976	29.38159943	53	male	Married	High school	City/town	Current smoker	None of these	8	24.37501012	93	137.4352338	0	0	185.3333333	101	63
80.45999908	149.5650024	33.24760056	46	female	Married	Primary school or below	City/town	Non-smoker	None of these	4	24.96487272	90	112.770221	0	0	113.3333333	59	59.33333333
83.16000366	177.8849945	35.56719971	53	male	Married	High school	City/town	Non-smoker	None of these	6	26.47836626	100	158.5665147	0	0	104.6666667	63.66666667	66
88.91999817	107.0849991	39.04660034	51	male	Married	Primary school or below	City/town	Non-smoker	Drink more than once a month	6	22.00656171	84.5	87.07182377	0	0	163.3333333	92.33333333	81.66666667
85.31999969	71.68499756	54.12400055	48	female	Married	Primary school or below	City/town	Non-smoker	None of these	6	19.91090198	79.5	56.84276812	0	1	110	64.66666667	72
83.69999695	112.3949966	45.61880112	47	male	Married	College or above	City/town	Non-smoker	Drink more than once a month	5	22.63237568	80.2	61.68016513	0	0	111	58.33333333	71.33333333
82.98000336	71.68499756	56.4435997	47	female	Married	College or above	City/town	Non-smoker	None of these	7	21.63753318	81.2	62.8393359	0	0	104.3333333	66	73.66666667
79.55999756	81.41999817	49.48479843	78	male	Non-married	Primary school or below	City/town	Non-smoker	None of these	3	21.62030715	83.2	88.14778776	0	0	157.3333333	77.66666667	68
73.26000214	52.21500015	47.93840027	63	male	Married	Primary school or below	City/town	Current smoker	Drink more than once a month	4	18.32663976	84.5	80.20505563	0	0	128.3333333	82.33333333	74.33333333
90.18000031	182.3099976	34.79399872	61	female	Married	Primary school or below	City/town	Non-smoker	None of these	4	21.62988894	80.2	115.7551037	0	1	132.3333333	75	68.33333333
85.86000061	236.2949982	28.22179985	55	female	Married	Primary school or below	City/town	Non-smoker	None of these	5	22.65043202	93.6	133.5517952	0	0	105.3333333	61.66666667	76
97.73999786	90.26999664	39.04660034	48	female	Married	High school	City/town	Non-smoker	None of these	8	26.3771453	94	114.1725938	0	1	130.6666667	91.66666667	78
92.16000366	159.3000031	38.65999985	47	male	Married	Primary school or below	City/town	Non-smoker	None of these	5	23.8732037	91	114.5527075	0	0	96	55	65.66666667
81	219.4799957	43.29919815	55	female	Married	Primary school or below	City/town	Non-smoker	Drink more than once a month	7	25.30023646	85	124.0967421	0	0	122	81.33333333	82.66666667
87.30000305	69.02999878	40.20640182	61	male	Married	Primary school or below	City/town	Current smoker	None of these	6	21.68920285	95	130.6166042	0	0	124.3333333	68.66666667	58.66666667
114.6600037	76.99500275	52.57759857	61	female	Married	Primary school or below	City/town	Non-smoker	None of these	6	21.22157608	76	82.931565	0	0	96.66666667	57.33333333	82
81.72000122	84.95999908	45.61880112	52	female	Married	High school	City/town	Non-smoker	None of these	5	24.66666667	79	91.67736272	0	0	105	62.33333333	58.66666667
111.4199982	146.0249939	34.79399872	74	female	Married	Primary school or below	City/town	Non-smoker	None of these	6	19.60763236	76	120.8947588	0	0	166.6666667	76.33333333	95.33333333
91.44000244	147.7949982	35.18059921	54	male	Married	Primary school or below	City/town	Current smoker	Drink more than once a month	8	20.72394966	93	129.6534988	0	1	110	69	91
100.8000031	199.125	32.08779907	49	female	Married	Primary school or below	City/town	Non-smoker	None of these	3.5	21.97272049	81.2	101.0799607	0	0	118.6666667	76.66666667	57.33333333
97.19999695	228.3300018	29.38159943	57	female	Married	Primary school or below	City/town	Non-smoker	Drink but less than once a month	8	28.80441397	95	163.2285098	0	0	123.3333333	74	67.66666667
96.12000275	137.1750031	49.87139893	63	male	Married	High school	City/town	Current smoker	None of these	7	28.51414569	90	109.9884012	0	0	163.6666667	99.33333333	75.33333333
93.95999908	217.7100067	42.52600098	58	female	Married	Primary school or below	City/town	Non-smoker	None of these	6	25.5421107	95	141.8104111	0	0	121.6666667	79.33333333	83.66666667
97.73999786	49.56000137	66.88179779	53	male	Married	Primary school or below	City/town	Non-smoker	Drink more than once a month	3	23.98795224	91	81.91811584	0	0	125.3333333	74	68.66666667
80.27999878	45.13499832	96.65000153	49	female	Married	College or above	City/town	Non-smoker	None of these	5	19.77903114	75	17.44672923	0	0	112.3333333	63.66666667	71
91.80000305	104.4300003	40.979599	55	female	Married	High school	City/town	Non-smoker	None of these	8	22.54339214	87	103.351003	0	0	118.3333333	63.33333333	70
96.66000366	163.7250061	55.67039871	56	male	Married	High school	City/town	Ex-smoker	Drink more than once a month	8	24.4678677	89	97.54499166	0	0	109	58.33333333	76
86.94000244	84.95999908	46.39199829	74	male	Married	Primary school or below	City/town	Current smoker	None of these	4	18.97932013	74	51.75652784	0	1	126.6666667	60.33333333	62.33333333
84.77999878	120.3600006	40.20640182	50	female	Non-married	Primary school or below	City/town	Non-smoker	None of these	7	25.24052674	86	108.0417198	0	0	114.3333333	64.66666667	70.33333333
77.22000122	38.93999863	73.06739807	58	female	Married	Primary school or below	City/town	Non-smoker	None of these	5	16.29238637	75	30.79992028	0	0	107.3333333	61	60.33333333
88.01999664	59.29499817	63.01580048	74	female	Non-married	Primary school or below	City/town	Non-smoker	None of these	10	19.54815696	75	85.69757604	0	0	128.6666667	62.66666667	58
90.54000092	41.59500122	72.29419708	74	male	Married	College or above	Village	Ex-smoker	None of these	7	17.51654274	86	69.42765507	0	0	119.3333333	56.66666667	54.33333333
101.3399963	46.02000046	66.88179779	46	female	Married	College or above	City/town	Non-smoker	Drink but less than once a month	7	23.81474497	77.8	52.12299997	0	0	101	61	72.66666667
117.1800003	197.3549957	37.50019836	66	male	Married	College or above	Village	Non-smoker	None of these	8	26.29789292	96.6	153.0426615	0	1	126.6666667	72.66666667	83
107.0999985	86.73000336	70.74780273	62	female	Married	High school	Village	Non-smoker	Drink but less than once a month	6	26.01991596	95.2	116.7399218	0	0	86.33333333	59.66666667	77.33333333
91.08000183	71.68499756	46.00540161	66	male	Married	College or above	Village	Non-smoker	Drink more than once a month	8	21.92612582	88.1	101.5317989	0	0	119.6666667	69.66666667	64
91.26000214	76.99500275	58.76319885	65	female	Married	Primary school or below	City/town	Non-smoker	None of these	5	21.90427545	87.2	101.2004958	0	0	116.3333333	72.66666667	87
92.16000366	154.875	37.88679886	51	female	Married	College or above	Village	Non-smoker	Drink but less than once a month	7	22.75830678	90.2	109.8106998	0	0	113.6666667	73.66666667	67
100.2600021	122.1299973	44.07239914	54	male	Married	High school	Village	Current smoker	Drink more than once a month	8.5	24.41523725	89.9	107.4879781	0	0	134.3333333	83.66666667	88.66666667
103.6800003	60.18000031	51.03120041	59	male	Married	Primary school or below	City/town	Current smoker	Drink more than once a month	8	19.7349574	75.6	40.48242235	0	0	121	73	80.33333333
103.6800003	180.5399933	38.27339935	75	female	Non-married	Primary school or below	Village	Non-smoker	None of these	5	29.24444221	100.1	191.7725739	0	0	144.6666667	84	65.33333333
121.8600006	224.7899933	19.71660042	64	male	Married	High school	Village	Non-smoker	Drink more than once a month	7	25.46712803	92.9	160.068506	0	0	138.6666667	87.66666667	72
95.58000183	45.13499832	80.79940033	60	male	Married	High school	Village	Ex-smoker	Drink but less than once a month	6	21.48571429	80	29.10344769	0	0	107	58.66666667	73.33333333
108.1800003	125.6699982	52.19100189	65	female	Married	Primary school or below	City/town	Non-smoker	Drink more than once a month	7	24.25874139	89.6	126.5606508	0	1	131.6666667	71.66666667	77.66666667
111.0599976	127.4400024	43.29919815	61	female	Non-married	College or above	Village	Non-smoker	None of these	4	25.93132154	92	135.4793265	0	0	137	85.33333333	77.66666667
98.27999878	80.53500366	49.09820175	69	male	Married	College or above	City/town	Current smoker	None of these	5	18.88370658	72	37.39143263	0	0	123.3333333	68.66666667	76
83.51999664	38.93999863	54.12400055	60	female	Married	Primary school or below	City/town	Non-smoker	None of these	6	17.45796358	61.6	36.40115272	0	0	103	67.66666667	83.66666667
90.36000061	100.0049973	34.79399872	57	male	Married	High school	City/town	Non-smoker	None of these	6	18.3973712	69	32.24183194	0	1	124.3333333	76.66666667	77.33333333
95.58000183	37.16999817	49.87139893	46	female	Married	Primary school or below	City/town	Non-smoker	Drink more than once a month	8	26.29135294	87.2	80.44708894	0	0	110.3333333	62	81
93.05999756	37.16999817	73.45400238	56	female	Married	Primary school or below	City/town	Non-smoker	Drink but less than once a month	2	18.58304101	71.4	31.98391929	0	0	94.33333333	55.66666667	73
99.18000031	32.74499893	41.36619949	63	male	Married	Primary school or below	City/town	Current smoker	None of these	7	18.34069851	70	23.7000073	0	0	121.3333333	69.66666667	63
105.3000031	114.1650009	68.42819977	64	female	Married	Primary school or below	City/town	Non-smoker	Drink more than once a month	4.5	21.03640313	85.5	94.46264481	0	0	115.6666667	72.33333333	90.33333333
79.19999695	84.07499695	67.2684021	54	female	Married	Primary school or below	City/town	Non-smoker	Drink more than once a month	7	20.05421859	80	62.51578694	0	0	120	64.33333333	72.66666667
118.0800018	113.2799988	47.93840027	69	female	Non-married	Primary school or below	City/town	Non-smoker	None of these	5	19.52006286	91	115.8837106	0	0	135	75.66666667	84.66666667
93.05999756	71.68499756	42.13940048	60	male	Married	High school	City/town	Non-smoker	None of these	8	19.5214783	74	44.48132864	0	0	96	60.66666667	64.66666667
120.5999985	284.9700012	39.43320084	58	female	Married	Primary school or below	City/town	Non-smoker	Drink but less than once a month	10	26.47178475	94	151.2731452	0	1	128.6666667	72.66666667	83.33333333
94.68000031	57.52500153	74.22720337	46	female	Married	Primary school or below	City/town	Non-smoker	None of these	6	24.71910964	83.5	61.43217263	0	0	122	74.66666667	80
90.18000031	70.80000305	93.94380188	61	female	Non-married	Primary school or below	City/town	Non-smoker	Drink more than once a month	7	26.83010357	87.8	91.65389765	0	0	120	80.33333333	76.66666667
96.12000275	84.07499695	48.71160126	70	female	Non-married	Primary school or below	City/town	Non-smoker	Drink but less than once a month	11	24.89804719	94.6	138.7258445	0	1	132.3333333	69.33333333	69
97.91999817	48.67499924	46.00540161	51	female	Married	Primary school or below	City/town	Non-smoker	Drink more than once a month	7	24.73505712	85.5	87.66818977	0	0	103.3333333	62.66666667	72.33333333
102.2399979	137.1750031	37.50019836	55	male	Married	High school	City/town	Current smoker	Drink more than once a month	6	22.22033781	79.8	74.76492562	0	0	117	78	84
87.66000366	61.06499863	56.4435997	85	male	Married	College or above	City/town	Ex-smoker	Drink but less than once a month	6	16.83887652	68.6	25.3126888	0	0	130.6666667	73	94
104.4000015	124.7850037	37.11360168	81	female	Non-married	Primary school or below	City/town	Non-smoker	None of these	3	24.89342355	87.2	163.5523625	0	1	146.6666667	70.33333333	69
93.95999908	89.38500214	62.24259949	48	female	Non-married	Primary school or below	City/town	Non-smoker	None of these	6	23.9115208	83.4	76.69005125	0	0	115	71.66666667	68.33333333
124.7399979	87.61499786	67.65499878	90	female	Non-married	Primary school or below	City/town	Non-smoker	None of these	9	16.54584513	71.4	100.0653539	0	1	179.6666667	75.33333333	86.33333333
105.1200027	53.09999847	54.89720154	50	male	Married	High school	City/town	Current smoker	Drink more than once a month	8	20.05670341	71	11.27453666	0	0	119	64	83.66666667
91.44000244	36.28499985	75.38700104	75	female	Married	Primary school or below	City/town	Non-smoker	None of these	7	19.11609362	69.8	63.26972556	0	0	122.6666667	57	69.66666667
86.22000122	96.46499634	42.91260147	67	male	Married	Primary school or below	City/town	Current smoker	None of these	7	20.57240802	92.5	125.4092345	0	0	151.3333333	92	71.33333333
92.69999695	38.93999863	73.84059906	62	male	Married	High school	City/town	Current smoker	Drink more than once a month	8	20.63563441	77	23.33036416	0	0	112.3333333	65	89.33333333
102.2399979	129.2100067	45.61880112	62	female	Married	Primary school or below	City/town	Non-smoker	None of these	4	23.53053821	83.2	115.9151058	0	1	187	107	84.33333333
86.76000214	76.11000061	35.18059921	57	female	Married	Primary school or below	City/town	Non-smoker	None of these	4	19.27909772	69	71.09337419	0	0	112	76.33333333	63.66666667
92.87999725	47.79000092	44.84560013	61	male	Married	Primary school or below	City/town	Current smoker	Drink more than once a month	8	18.20680805	74	38.79671395	0	0	102	65.66666667	73
92.51999664	78.76499939	45.61880112	57	male	Married	Primary school or below	City/town	Current smoker	Drink more than once a month	4	17.53210035	65.2	4.930055367	0	0	115.3333333	82.66666667	80.33333333
95.58000183	44.25	59.53639984	53	female	Married	Primary school or below	City/town	Non-smoker	Drink more than once a month	5	21.52834736	74.8	55.13771974	0	0	109.6666667	66.66666667	66.66666667
106.0199966	92.92500305	64.17559814	68	male	Non-married	Primary school or below	City/town	Current smoker	None of these	5	18.2793809	69.2	13.20405413	0	1	143	77.66666667	61
105.3000031	84.07499695	57.99000168	62	female	Married	Primary school or below	City/town	Non-smoker	None of these	5	20.99886283	65.8	70.29196336	0	0	157.6666667	80.66666667	72.66666667
91.26000214	92.92500305	43.29919815	65	male	Married	Primary school or below	City/town	Current smoker	None of these	5	23.69427484	81.8	80.63550901	0	0	116.6666667	62	76.33333333
112.6800003	38.05500031	69.58799744	77	female	Married	Primary school or below	City/town	Non-smoker	Drink but less than once a month	3	17.1864549	73	66.68648282	0	0	122.3333333	66.33333333	75.33333333
92.33999634	42.47999954	67.65499878	46	female	Married	Primary school or below	City/town	Non-smoker	None of these	7	24.75892884	86.8	64.31439449	0	0	115.3333333	72.33333333	48.66666667
108.3600006	35.40000153	52.19100189	46	male	Married	College or above	City/town	Current smoker	Drink more than once a month	8	21.43786506	74	19.17313188	0	0	91	45.33333333	52.33333333
98.27999878	44.25	71.52100372	67	male	Married	High school	City/town	Ex-smoker	Drink more than once a month	6	16.04568377	71	5.91504386	0	0	110.6666667	64.66666667	71.66666667
117	77.87999725	51.8044014	76	female	Non-married	Primary school or below	City/town	Non-smoker	None of these	9	25.3069719	93.1	145.7124928	0	1	137.3333333	82	70.66666667
89.09999847	191.1600037	25.9022007	48	female	Married	High school	City/town	Non-smoker	None of these	8	25.43896265	82.4	118.6741558	0	1	119.3333333	74.33333333	79
77.58000183	75.22499847	61.4693985	54	male	Married	High school	City/town	Current smoker	None of these	6	20.2323407	73.8	22.57486159	0	0	133.3333333	65.33333333	73.66666667
105.1200027	118.5899963	49.09820175	58	female	Married	Primary school or below	City/town	Non-smoker	None of these	8	28.02651836	99.8	142.9524931	0	0	144	74.33333333	87.66666667
91.08000183	59.29499817	51.8044014	62	male	Married	Primary school or below	City/town	Current smoker	Drink but less than once a month	8	22.39441762	84.4	76.96032087	0	0	120.3333333	72.33333333	71
117.7200012	195.5850067	40.20640182	63	female	Married	Primary school or below	City/town	Non-smoker	None of these	3	23.91682039	88.9	136.3039723	0	1	148.3333333	82.66666667	76.33333333
96.12000275	62.83499908	68.04160309	67	male	Married	Primary school or below	City/town	Ex-smoker	None of these	4	17.59895582	64.6	-13.13651262	0	0	107	61.66666667	56.33333333
94.68000031	277.0050049	24.74239922	72	female	Married	Primary school or below	City/town	Non-smoker	Drink more than once a month	4	19.68978121	76	139.574461	0	0	167	80.66666667	72
94.13999939	114.1650009	47.16519928	75	male	Married	Primary school or below	City/town	Non-smoker	Drink more than once a month	2	17.87832462	75.8	61.72617013	0	0	149	79.66666667	78.66666667
100.0800018	89.38500214	56.4435997	63	female	Married	Primary school or below	City/town	Non-smoker	None of these	9	23.45348311	78.6	98.77925856	0	0	113.6666667	63	83.33333333
117.9000015	109.7399979	27.83519936	65	male	Married	Primary school or below	City/town	Current smoker	None of these	7	28.1224305	102	177.1641372	0	1	166	87.66666667	80.33333333
87.83999634	84.95999908	52.96419907	61	female	Married	Primary school or below	City/town	Non-smoker	Drink more than once a month	5	18.80751028	67	64.08970383	0	0	88.33333333	48.33333333	66.66666667
98.27999878	92.04000092	44.07239914	47	male	Married	High school	City/town	Non-smoker	Drink more than once a month	8	21.92407028	98	148.0175285	0	0	113.3333333	70.33333333	95.66666667
91.44000244	65.48999786	50.64459991	49	female	Non-married	Primary school or below	City/town	Non-smoker	None of these	9	22.28360788	85	75.44022743	0	0	115.6666667	79.33333333	68.66666667
114.6600037	72.56999969	49.87139893	69	female	Non-married	Primary school or below	City/town	Non-smoker	None of these	6	22.61082646	90	118.8973097	0	1	170.3333333	72.66666667	71.33333333
94.5	76.99500275	56.05699921	48	female	Married	High school	City/town	Non-smoker	Drink more than once a month	5	21.91464821	75.9	61.26963559	0	0	100	56	76
98.45999908	119.4749985	49.48479843	54	male	Married	College or above	City/town	Current smoker	Drink more than once a month	5	19.23611012	76.4	48.22027265	0	0	109.3333333	67	79.33333333
99	118.5899963	40.979599	60	female	Married	Primary school or below	City/town	Non-smoker	Drink more than once a month	3	28.73802582	94	148.139961	0	0	114	72.33333333	93.33333333
107.4599991	130.0950012	44.07239914	60	male	Married	High school	City/town	Current smoker	Drink more than once a month	8	19.52275356	79	68.4248454	0	0	180.3333333	94.33333333	98.33333333
99.18000031	46.90499878	46.00540161	72	male	Married	Primary school or below	City/town	Non-smoker	None of these	5	17.85651763	75	49.03710943	0	0	103	58.33333333	73
103.5	54.86999893	63.01580048	74	female	Married	Primary school or below	City/town	Non-smoker	None of these	10	18.18408552	80.1	84.3003135	0	0	98	53.66666667	68
90.18000031	98.23500061	51.03120041	68	female	Married	Primary school or below	City/town	Non-smoker	None of these	5	21.22829496	78.8	103.2734621	0	0	111	53.33333333	75
97.01999664	73.45500183	53.35079956	76	male	Married	College or above	City/town	Ex-smoker	None of these	3	23.21901824	75.6	51.95046619	0	0	107.3333333	57	75.33333333
121.5	150.4499969	58.76319885	57	male	Married	High school	City/town	Non-smoker	None of these	7	25.41781451	98	130.6442531	0	1	128.6666667	78	71
72.36000061	121.2450027	51.4178009	73	male	Married	Primary school or below	City/town	Non-smoker	None of these	5	22.03172568	89	110.0138147	0	0	130	70	73
108.9000015	214.1699982	52.19100189	63	female	Married	Primary school or below	City/town	Non-smoker	None of these	4	22.35434007	84	118.0185477	0	1	186.3333333	105.3333333	85.33333333
81.54000092	59.29499817	41.75279999	46	female	Married	High school	City/town	Non-smoker	None of these	8	27.82679391	103	117.9561359	0	0	130.3333333	61	77.66666667
82.80000305	92.92500305	48.32500076	51	male	Married	College or above	City/town	Current smoker	Drink but less than once a month	5	20.6238044	84	75.27122392	0	0	147.6666667	86.66666667	66
86.04000092	35.40000153	61.08280182	66	male	Married	Primary school or below	City/town	Non-smoker	None of these	6	21.55610393	78	40.72284235	0	1	129.3333333	77.33333333	66.66666667
98.45999908	139.8300018	46.00540161	52	female	Married	High school	City/town	Non-smoker	None of these	6	24.2815097	74	92.80146992	0	0	142.3333333	80	83
103.8600006	253.1100006	30.54140091	51	male	Married	College or above	City/town	Non-smoker	Drink but less than once a month	7	26.58871714	101	169.1317326	0	0	135	74.33333333	62.66666667
76.5	123.9000015	36.72700119	59	male	Married	Primary school or below	City/town	Non-smoker	None of these	6	23.71179615	92	126.0575198	0	0	123.3333333	72.66666667	60
101.8799973	113.2799988	74.22720337	62	female	Non-married	Primary school or below	Village	Non-smoker	None of these	6	17.89802289	83	71.08020838	0	0	111	70	86.33333333
88.55999756	119.4749985	48.71160126	71	male	Married	College or above	City/town	Non-smoker	None of these	6	20.08809584	84	90.90616329	0	0	101.3333333	66.33333333	74.66666667
97.91999817	198.2400055	32.08779907	55	female	Married	Primary school or below	City/town	Non-smoker	None of these	7	29.12915512	110	173.7907639	0	0	130.6666667	80	79.33333333
89.81999969	246.0299988	29.38159943	51	male	Married	Primary school or below	Village	Current smoker	Drink but less than once a month	7	27.85200798	102	173.9490658	0	0	108	64	86.66666667
82.80000305	87.61499786	43.68579865	49	female	Married	College or above	Village	Non-smoker	None of these	6	25.20808561	80	91.73981963	0	0	93	67.33333333	99.66666667
98.63999939	147.7949982	57.60340118	49	female	Married	Primary school or below	City/town	Non-smoker	None of these	8	24.49822904	92	102.19938	0	0	130.3333333	81.33333333	74.33333333
84.59999847	161.9550018	38.65999985	52	male	Married	Primary school or below	Village	Non-smoker	None of these	8	20.39662029	78	66.00633881	0	0	101	58	57.33333333
104.5800018	122.1299973	37.11360168	61	female	Non-married	Primary school or below	Village	Non-smoker	None of these	8	22.53333333	92	124.3738205	0	0	111.3333333	66	71.66666667
110.3399963	68.14499664	46.39199829	54	male	Married	High school	City/town	Current smoker	None of these	6	20.38156971	84	76.09142379	0	0	142.6666667	82.66666667	58.66666667
91.08000183	40.70999908	53.73740005	61	female	Married	High school	Village	Non-smoker	None of these	6	23.83432142	76	82.22890037	0	0	109.3333333	63.33333333	59.66666667
109.0800018	155.7599945	44.07239914	57	female	Married	High school	Village	Non-smoker	None of these	6	30.72224073	101.8	162.8456432	0	0	132.6666667	70.33333333	59.66666667
99.72000122	71.68499756	49.48479843	65	male	Married	High school	City/town	Non-smoker	None of these	8	27.26857501	89.8	104.6605739	0	0	139	88.66666667	73.66666667
88.73999786	56.63999939	80.79940033	60	female	Married	High school	Village	Non-smoker	None of these	8	23.37637855	85	76.85163435	0	0	118	69.66666667	80
97.19999695	158.4149933	35.18059921	59	male	Married	High school	Village	Current smoker	None of these	8	20.65146407	83.6	96.11432824	0	0	117.3333333	81.66666667	82.33333333
118.2600021	151.3350067	37.50019836	59	female	Married	High school	Village	Non-smoker	None of these	7	30.21303059	106.4	173.0190956	0	1	129.6666667	93.33333333	56
54.54000092	68.14499664	102.0624008	54	male	Non-married	Primary school or below	City/town	Current smoker	Drink more than once a month	5	25.19031142	91.4	55.41166224	0	0	184	115.6666667	66.33333333
45.54000092	54.86999893	56.8302002	47	female	Married	Primary school or below	City/town	Non-smoker	None of these	7	31.35546157	98	117.8961217	0	0	147	96.33333333	68.66666667
42.47999954	84.07499695	63.40240097	51	male	Married	Primary school or below	City/town	Non-smoker	Drink more than once a month	8	24.353064	89	80.77034977	0	0	182	117	57
65.69999695	92.04000092	32.86100006	69	male	Non-married	Primary school or below	City/town	Current smoker	None of these	8	35.37672158	122	253.8690534	0	0	164	91.33333333	63.66666667
72.18000031	315.0599976	37.11360168	49	male	Married	High school	City/town	Ex-smoker	Drink more than once a month	8	28.48739783	101	171.6318547	0	1	191.3333333	113.6666667	63.66666667
57.06000137	46.90499878	59.53639984	60	female	Married	Primary school or below	City/town	Current smoker	None of these	8	19.40845038	63	45.93071628	0	0	188	106.3333333	70.66666667
59.22000122	82.30500031	53.73740005	49	male	Married	High school	City/town	Non-smoker	None of these	8	24.9023823	84	67.97770648	0	1	178.3333333	105.3333333	64
52.56000137	131.8650055	35.9538002	61	male	Married	Primary school or below	City/town	Current smoker	Drink more than once a month	8	29.83276644	100	160.8967648	0	1	144.3333333	83.66666667	63
92.87999725	113.2799988	41.75279999	56	female	Married	Primary school or below	City/town	Non-smoker	None of these	6	24.81951386	85	113.3532758	0	1	145	93	76
85.13999939	174.3450012	51.4178009	48	male	Married	Primary school or below	City/town	Ex-smoker	Drink more than once a month	8	32.07223696	111	193.2944843	0	0	132.6666667	93	67.66666667
46.43999863	71.68499756	49.09820175	52	male	Married	Primary school or below	City/town	Current smoker	Drink more than once a month	7	24.0143836	89	92.87311196	0	0	159.6666667	105	68.66666667
63.90000153	94.69499969	85.82520294	53	male	Married	Primary school or below	City/town	Ex-smoker	Drink more than once a month	4	22.03628687	75	6.887693452	0	0	147	85	64
65.16000366	110.625	54.12400055	49	female	Married	High school	City/town	Non-smoker	Drink more than once a month	7	24.12591761	82	86.67406259	0	0	151	91	60.33333333
56.15999985	85.84500122	41.36619949	51	male	Married	Primary school or below	City/town	Ex-smoker	None of these	7	31.35371796	108	177.1389386	0	0	149	99	61.66666667
71.45999908	53.98500061	70.74780273	54	female	Married	Primary school or below	City/town	Ex-smoker	None of these	9	22.4609375	87	70.63500793	0	0	130	80.66666667	59
52.91999817	130.9799957	25.9022007	60	male	Married	Primary school or below	City/town	Current smoker	Drink more than once a month	9	22.49205877	91	133.0365395	0	0	132.6666667	83	80.33333333
61.91999817	186.7350006	40.979599	49	female	Married	High school	City/town	Non-smoker	None of these	4	29.70329025	89.1	135.7648138	0	0	124	86	74.66666667
57.77999878	138.0599976	49.09820175	52	male	Married	Primary school or below	City/town	Current smoker	Drink more than once a month	8	20.91955583	88.4	96.64233804	0	0	132	92.33333333	80
25.37999916	69.02999878	55.67039871	45	male	Married	High school	City/town	Ex-smoker	Drink more than once a month	8	20.94067909	81	49.70747871	0	0	105.6666667	64	59.33333333
89.09999847	69.91500092	67.2684021	54	female	Non-married	Primary school or below	City/town	Non-smoker	None of these	10	22.04916495	67	53.2097735	0	0	167.3333333	114	79.66666667
97.37999725	215.0549927	44.84560013	64	male	Married	Primary school or below	City/town	Ex-smoker	Drink more than once a month	7	23.7023836	87	107.372256	0	0	118.6666667	79.66666667	95.33333333
77.40000153	135.4049988	68.04160309	59	female	Married	Primary school or below	City/town	Non-smoker	Drink more than once a month	6	20.52349792	79	79.65951817	0	0	144	77.33333333	57.33333333
95.22000122	117.7050018	34.02080154	65	male	Married	High school	City/town	Ex-smoker	None of these	7	26.56895661	99	160.1843213	0	0	98	53.33333333	65.33333333
83.69999695	81.41999817	59.92300034	47	female	Married	College or above	Village	Non-smoker	Drink but less than once a month	7	21.47218935	85	66.34314682	0	0	98	57.66666667	85
97.73999786	146.0249939	52.19100189	48	female	Married	High school	City/town	Non-smoker	None of these	8	32.68706938	106	154.1026548	0	1	141.3333333	94.33333333	86
105.4800034	245.1450043	56.4435997	49	male	Married	High school	City/town	Non-smoker	Drink more than once a month	7	22.43685127	85.5	81.88050334	0	0	129.3333333	90	80.33333333
91.98000336	87.61499786	52.19100189	48	female	Married	High school	City/town	Non-smoker	None of these	7	23.05226824	76	70.92673999	0	0	140.3333333	92.33333333	80.66666667
89.09999847	85.84500122	72.29419708	51	female	Married	College or above	City/town	Non-smoker	None of these	5	29.92639976	100	118.6525251	0	0	124	87.66666667	72.33333333
99.36000061	75.22499847	39.04660034	47	male	Married	High school	City/town	Current smoker	None of these	7	22.5482301	83	74.99401193	0	0	115.6666667	73	70.66666667
95.58000183	111.5100021	46.77859879	53	female	Married	College or above	City/town	Non-smoker	None of these	6	28.84615385	96	134.0516828	0	0	128.6666667	82.66666667	77.33333333
96.83999634	323.9100037	44.45899963	59	male	Married	High school	City/town	Current smoker	Drink more than once a month	6	23.06547619	97	148.2165623	0	0	147	96.33333333	78.33333333
91.44000244	199.125	44.07239914	61	female	Married	Primary school or below	City/town	Current smoker	None of these	7	25.91732094	94	144.8660263	0	0	110.6666667	74	61
99.54000092	166.3800049	51.8044014	52	female	Married	High school	City/town	Current smoker	Drink more than once a month	7	24.09349846	81	99.09538625	0	0	121.6666667	93	91.33333333
115.7399979	141.6000061	56.8302002	53	female	Married	Primary school or below	City/town	Current smoker	None of these	3	18.77811544	65	54.36426555	0	0	134	89.66666667	81.66666667
92.33999634	23.01000023	99.35620117	58	female	Married	College or above	City/town	Non-smoker	None of these	8	18.046875	65	0.924796725	0	0	183.6666667	99.66666667	62.33333333
113.5800018	47.79000092	77.31999969	53	male	Married	College or above	City/town	Current smoker	Drink more than once a month	7	19.54086318	86	51.98272345	0	1	121	70	62
114.1200027	124.7850037	49.09820175	53	female	Married	High school	City/town	Non-smoker	None of these	7	32.48116709	108.5	163.8689234	0	0	158	89.66666667	103
109.8000031	166.3800049	57.60340118	75	female	Non-married	Primary school or below	Village	Non-smoker	Drink more than once a month	5	22.14207451	79	124.1781562	0	0	134.3333333	70.33333333	99.33333333
114.4800034	139.8300018	51.03120041	62	female	Married	High school	City/town	Current smoker	None of these	6	20.38608033	75.2	91.51545854	0	0	125.3333333	91	76.33333333
110.5199966	170.8049927	51.4178009	54	female	Married	Primary school or below	City/town	Non-smoker	None of these	7	34.98393294	109	180.6453462	0	0	108	83	92
86.04000092	44.25	56.8302002	55	male	Married	College or above	City/town	Current smoker	None of these	7	19.67476053	73	19.17025837	0	0	105.3333333	67.33333333	81.66666667
96.30000305	105.3150024	42.52600098	54	male	Married	College or above	City/town	Current smoker	None of these	7	23.986678	83	79.86048065	0	0	112	75.33333333	74
106.5599976	266.3850098	61.85599899	48	male	Married	College or above	City/town	Non-smoker	Drink more than once a month	7	25.88057064	93	107.1953883	0	0	130	84.66666667	78.33333333
87.12000275	150.4499969	37.50019836	48	female	Married	College or above	City/town	Non-smoker	None of these	4	25.31031337	87	111.6413244	0	0	109	68	77.66666667
95.94000244	84.95999908	69.58799744	73	female	Non-married	Primary school or below	City/town	Non-smoker	None of these	6	21.17021756	72	89.44619698	0	0	196	83.66666667	74
91.08000183	61.06499863	75.00039673	69	female	Non-married	Primary school or below	City/town	Current smoker	None of these	7	18	63	49.91118618	0	0	152.3333333	72.66666667	73
100.9800034	118.5899963	47.16519928	52	female	Non-married	Primary school or below	City/town	Current smoker	None of these	6	16.63353483	62	43.41507662	0	1	100.6666667	66.33333333	79.33333333
104.0400009	112.3949966	47.16519928	60	female	Married	Primary school or below	City/town	Non-smoker	None of these	6	28.36121989	96	143.8567336	0	0	151.3333333	102.3333333	69.66666667
101.8799973	115.9349976	52.19100189	51	female	Married	High school	City/town	Non-smoker	Drink more than once a month	7	23.08614921	104	112.3963079	0	0	165.6666667	95	68.66666667
110.5199966	80.53500366	71.52100372	45	female	Married	Primary school or below	City/town	Non-smoker	None of these	5	31.41023343	100	114.0669402	0	0	154	103	78.66666667
119.5199966	197.3549957	35.18059921	48	male	Non-married	High school	Village	Non-smoker	Drink more than once a month	7	26.00957084	93	128.4950119	0	0	196.3333333	111.6666667	78
105.1200027	66.375	48.32500076	49	female	Married	College or above	Village	Non-smoker	None of these	7	25.23634033	82	86.30315114	0	0	131	82.33333333	77.66666667
107.4599991	42.47999954	86.5983963	53	male	Married	High school	City/town	Non-smoker	None of these	8	16.90102758	71	-17.6258279	0	0	107	58.33333333	62.33333333
101.6999969	103.5449982	49.09820175	61	female	Married	High school	City/town	Non-smoker	None of these	6	22.265625	87	107.0352975	0	0	131	61.33333333	59.66666667
109.4400024	56.63999939	65.72200012	71	male	Married	College or above	City/town	Non-smoker	Drink more than once a month	7	28.02772527	96	116.6056298	0	0	141.3333333	79.66666667	63.33333333
109.2600021	67.26000214	61.4693985	63	female	Married	High school	Village	Non-smoker	None of these	7	20.06633346	80	77.85660111	0	0	116.3333333	70	65.66666667
111.2399979	121.2450027	34.02080154	50	female	Married	Primary school or below	City/town	Non-smoker	None of these	8	20.78971534	82	88.86417816	0	1	155	97.33333333	74
103.6800003	94.69499969	42.13940048	48	female	Married	College or above	Village	Non-smoker	None of these	5	25.31229454	83	96.17318808	0	0	116.6666667	78	90.33333333
107.4599991	66.375	63.01580048	46	female	Married	Primary school or below	City/town	Non-smoker	None of these	3	21.32071006	83	56.22317787	0	0	112.6666667	78	75.33333333
94.5	128.3249969	62.24259949	49	male	Married	High school	Village	Current smoker	Drink more than once a month	5	28.78892734	100	128.6341043	0	1	127.3333333	71	108.6666667
110.5199966	152.2200012	55.67039871	58	male	Married	High school	Village	Current smoker	Drink more than once a month	6	25.04489796	90	102.2261501	0	0	138	91	76
111.4199982	173.4600067	47.16519928	46	female	Married	College or above	City/town	Non-smoker	None of these	5	26.53251653	92	115.194185	0	0	134.3333333	89	79.33333333
89.45999908	53.09999847	75.38700104	62	female	Married	High school	City/town	Non-smoker	None of these	6	18.86773911	73	50.14819314	0	0	108.3333333	67	73
79.73999786	115.0500031	63.78900146	75	male	Married	High school	City/town	Non-smoker	None of these	6	21.02430719	81	67.63715484	0	0	103	60	69.33333333
95.40000153	74.33999634	54.51060104	55	female	Married	College or above	Village	Non-smoker	None of these	2	23.11804055	78	81.07676329	0	0	104.3333333	65.33333333	67
108	266.3850098	46.39199829	63	female	Married	High school	City/town	Current smoker	None of these	7	26.65950013	94.3	155.2853897	0	0	196.3333333	81.33333333	64
94.86000061	64.60500336	52.57759857	48	female	Married	High school	City/town	Non-smoker	None of these	7	21.80431959	21.6	-0.790998246	0	0	108.3333333	71.33333333	87.66666667
104.4000015	67.26000214	53.73740005	55	female	Married	Primary school or below	City/town	Non-smoker	None of these	6	22.13230431	22.7	13.74326597	0	0	120.3333333	77.66666667	69.33333333
104.7600021	155.7599945	41.36619949	51	female	Married	Primary school or below	City/town	Non-smoker	None of these	8	22.6243973	25.5	34.62702841	0	0	90.66666667	48.66666667	67.66666667
114.6600037	145.1399994	54.12400055	46	female	Married	Primary school or below	City/town	Non-smoker	None of these	6	29.21165261	93	120.0657708	0	0	113.6666667	68.66666667	75
84.41999817	147.7949982	50.64459991	58	female	Married	Primary school or below	City/town	Non-smoker	None of these	5	25.89010537	27.3	55.5162659	0	0	95	56.66666667	66.66666667
89.63999939	96.46499634	46.00540161	47	female	Married	Primary school or below	City/town	Non-smoker	Drink more than once a month	8	25.36952432	83	92.52324269	0	0	103.6666667	66.33333333	76
108.7200012	74.33999634	54.89720154	45	female	Married	Primary school or below	City/town	Current smoker	Drink more than once a month	10	17.79686246	68.9	31.02599918	0	0	100.6666667	60	84.33333333
93.05999756	100.0049973	46.77859879	60	male	Married	High school	City/town	Current smoker	Drink but less than once a month	7	25.70177678	29.5	-134.3542073	0	0	118	65.66666667	62.66666667
117.1800003	110.625	58.37659836	57	female	Non-married	Primary school or below	City/town	Ex-smoker	None of these	7	23.55462657	23.8	30.00151788	0	0	122	71	79
92.33999634	209.7449951	53.35079956	53	female	Married	High school	City/town	Non-smoker	None of these	5	21.94550898	24.5	31.43814733	0	0	108.3333333	69.33333333	80.33333333
122.4000015	138.9450073	29.76819992	54	female	Married	College or above	City/town	Non-smoker	None of these	7	29.36804648	91	163.107196	0	0	140.6666667	84	73.66666667
97.73999786	254.8800049	43.68579865	54	male	Married	College or above	City/town	Non-smoker	Drink but less than once a month	7	22.40005472	77.9	66.80698516	0	0	107	64.66666667	61
76.5	172.5749969	56.05699921	58	female	Married	Primary school or below	City/town	Non-smoker	Drink but less than once a month	5	18.3818216	23.1	18.22626876	0	0	110.6666667	71.33333333	78.33333333
108.3600006	225.6750031	42.52600098	47	female	Married	Primary school or below	City/town	Non-smoker	None of these	4	24.3225479	23.8	38.71811785	0	0	104	69	57.66666667
95.94000244	107.0849991	47.93840027	60	male	Married	Primary school or below	City/town	Ex-smoker	Drink more than once a month	6	25.02326229	27.3	-143.5715119	0	0	119.6666667	88	73.33333333
84.41999817	105.3150024	27.44860077	54	female	Married	Primary school or below	City/town	Current smoker	Drink but less than once a month	7	27.27906598	30.02	66.7573371	0	0	129	78.33333333	61.66666667
100.2600021	175.2299957	42.13940048	53	male	Married	College or above	City/town	Non-smoker	None of these	5	27.27244164	27.5	-137.5061786	0	0	112	68.33333333	61.66666667
91.62000275	100.0049973	48.32500076	48	female	Married	College or above	City/town	Non-smoker	Drink more than once a month	7	22.63467632	23.4	15.034075	0	0	127.3333333	83.66666667	54.66666667
79.73999786	179.6549988	32.08779907	48	male	Married	Primary school or below	City/town	Current smoker	Drink more than once a month	6	28.72280632	29.2	-124.7200503	0	0	102.3333333	62.66666667	74.33333333
112.1399994	41.59500122	66.88179779	54	male	Married	High school	City/town	Current smoker	Drink more than once a month	7	21.9056051	82.5	46.86166173	0	0	106.6666667	76.66666667	80.66666667
102.4199982	158.4149933	50.25799942	55	female	Married	Primary school or below	City/town	Non-smoker	Drink but less than once a month	7	24.7593686	26.3	45.93165924	0	0	120.3333333	72.66666667	61.33333333
111.5999985	292.9349976	27.44860077	55	male	Married	High school	City/town	Current smoker	Drink but less than once a month	6	25.39807439	26.7	-121.186489	0	0	97	57	66
89.81999969	142.4850006	38.27339935	59	female	Married	Primary school or below	City/town	Non-smoker	Drink more than once a month	7	19.39543125	79	95.03175963	0	0	96.33333333	55	60.66666667
92.69999695	217.7100067	49.09820175	47	female	Married	High school	City/town	Non-smoker	None of these	8	23.81435352	86	101.3589299	0	0	107.3333333	67.66666667	76.33333333
100.8000031	62.83499908	74.22720337	66	female	Married	High school	City/town	Non-smoker	None of these	5	44.85454312	64	160.4896524	0	0	125	86.66666667	85.33333333
86.76000214	53.09999847	61.08280182	61	male	Married	Primary school or below	City/town	Non-smoker	Drink more than once a month	7	21.46119904	91.1	93.59400221	0	0	150.6666667	80.66666667	69
88.55999756	61.06499863	41.36619949	46	female	Married	High school	City/town	Current smoker	Drink more than once a month	9	24.16094675	83.8	81.70368897	0	0	192.3333333	118.6666667	93
97.91999817	158.4149933	33.63420105	82	male	Non-married	Primary school or below	City/town	Non-smoker	None of these	10	22.24170292	80.2	99.60270101	0	0	134	68.66666667	58.66666667
115.7399979	334.5299988	42.91260147	52	male	Married	College or above	City/town	Current smoker	None of these	6	20.77316518	74.8	56.29669419	0	0	148.6666667	95.33333333	59.66666667
88.01999664	77.87999725	64.94879913	49	male	Married	High school	City/town	Current smoker	Drink more than once a month	5	20.20420397	75.2	21.95391785	0	0	126.3333333	79	66.33333333
88.01999664	115.9349976	46.77859879	53	female	Married	Primary school or below	City/town	Current smoker	None of these	7	19.771283	82.6	81.32895226	0	0	131	82.66666667	61
89.63999939	76.11000061	58.76319885	57	male	Married	Primary school or below	City/town	Current smoker	Drink more than once a month	8	22.52700981	91.2	96.84661889	0	0	147	94.66666667	75
99.36000061	269.9249878	27.06200027	47	male	Married	High school	City/town	Current smoker	Drink more than once a month	7	26.97664538	90.4	127.7894156	0	0	138.6666667	88.33333333	71.66666667
100.4400024	225.6750031	40.20640182	58	female	Married	Primary school or below	City/town	Non-smoker	None of these	6	29.06957234	97.2	161.3171134	0	0	166	85	75.66666667
92.33999634	64.60500336	42.91260147	57	male	Married	Primary school or below	City/town	Non-smoker	None of these	6	21.78144984	75.8	48.01522659	0	0	181.3333333	100	82.33333333
96.48000336	146.0249939	52.19100189	54	female	Married	Primary school or below	City/town	Non-smoker	None of these	5	25.17820824	80	103.4801721	0	0	136.6666667	88	72.33333333
105.1200027	55.75500107	76.93340302	61	male	Non-married	Primary school or below	City/town	Current smoker	Drink more than once a month	7	22.03628687	99.2	112.1205793	0	0	194.6666667	108	88.33333333
101.5199966	60.18000031	49.48479843	61	female	Married	Primary school or below	City/town	Non-smoker	None of these	6	26.95406819	89.8	120.3827187	0	0	109.3333333	73.33333333	66.33333333
110.5199966	300.8999939	24.35580063	62	female	Married	Primary school or below	City/town	Non-smoker	None of these	5	28.63909478	102.8	187.8331565	0	0	167.3333333	90.66666667	71.33333333
113.4000015	229.2149963	31.31459999	68	male	Married	Primary school or below	City/town	Current smoker	None of these	10	25.4558687	97.3	164.2099562	0	1	145.6666667	60.33333333	63
91.08000183	80.53500366	57.60340118	61	female	Married	Primary school or below	City/town	Current smoker	None of these	6	23.71871391	93.6	110.7303108	0	0	142	83.66666667	81
105.3000031	122.1299973	31.31459999	63	male	Married	Primary school or below	City/town	Non-smoker	Drink more than once a month	6	30.37385546	107.2	194.5422408	0	1	150.6666667	75.33333333	76.33333333
92.87999725	134.5200043	32.86100006	59	female	Married	Primary school or below	City/town	Ex-smoker	None of these	6	25.51608615	87.6	133.0633605	0	0	109	66.66666667	65
91.44000244	80.53500366	68.42819977	59	male	Married	High school	City/town	Current smoker	Drink more than once a month	5	24.07850895	79.8	44.4389377	0	0	124.3333333	79.33333333	58.33333333
123.6600037	205.3200073	26.28879929	57	male	Married	Primary school or below	City/town	Current smoker	None of these	8	21.89335676	83.2	103.7233915	0	0	139.3333333	75.33333333	64.66666667
86.22000122	115.0500031	39.04660034	63	female	Non-married	Primary school or below	City/town	Current smoker	None of these	5	22.4	89.4	122.0357151	0	0	165.3333333	89.66666667	63.66666667
106.1999969	207.0899963	34.02080154	59	male	Married	High school	City/town	Current smoker	Drink more than once a month	5	28.78991771	103.8	180.7689626	0	0	123.6666667	73.33333333	67
97.55999756	146.9100037	43.29919815	58	female	Married	Primary school or below	City/town	Non-smoker	None of these	4	23.95653952	87.6	119.5230035	0	0	132	73.66666667	87
118.8000031	145.1399994	40.979599	53	male	Married	High school	City/town	Non-smoker	Drink more than once a month	5	23.61759434	86.6	98.03460844	0	0	123.3333333	89.66666667	79
90.36000061	111.5100021	44.07239914	55	male	Married	College or above	City/town	Ex-smoker	Drink more than once a month	7	26.06486979	95.1	128.1482796	0	0	137.6666667	95	63.66666667
92.87999725	192.0449982	37.88679886	56	female	Married	Primary school or below	City/town	Non-smoker	None of these	8	25.51292927	94.2	138.207199	0	0	185.6666667	103	65.33333333
91.44000244	108.8550034	47.93840027	53	male	Married	Primary school or below	City/town	Current smoker	None of these	6	23.48756222	90.6	104.9790518	0	0	129.3333333	80.66666667	62.66666667
71.63999939	38.93999863	72.29419708	45	male	Married	Primary school or below	City/town	Non-smoker	Drink more than once a month	7	24.53196244	92.4	74.88792305	0	0	114.6666667	74.33333333	61.66666667
106.9199982	194.6999969	50.25799942	56	female	Married	Primary school or below	City/town	Non-smoker	None of these	10	23.7669852	98.2	127.5331672	0	0	107.3333333	61.66666667	68.66666667
102.7799988	191.1600037	37.50019836	46	male	Married	Primary school or below	City/town	Current smoker	None of these	7	20.22390963	78.9	68.15571791	0	0	111.6666667	55.33333333	60.33333333
80.09999847	82.30500031	67.65499878	46	male	Married	Primary school or below	City/town	Current smoker	Drink more than once a month	7	22.0123269	74.2	14.0450006	0	0	126.3333333	82	75.33333333
88.37999725	66.375	51.4178009	60	male	Married	Primary school or below	City/town	Current smoker	Drink more than once a month	11	20.34552068	83.2	72.16672365	0	0	121	74.33333333	48
115.0199966	145.1399994	44.07239914	46	female	Married	Primary school or below	City/town	Current smoker	None of these	6	27.66687399	93	120.0360501	0	0	112.3333333	74	84.33333333
78.66000366	123.0149994	47.93840027	48	male	Married	High school	City/town	Non-smoker	Drink more than once a month	5	28.35645318	97	128.4935313	0	0	116.3333333	77.33333333	55.33333333
104.7600021	215.9400024	29.38159943	52	female	Married	Primary school or below	City/town	Non-smoker	None of these	7	23.24106004	84.8	118.7581427	0	0	113	73	58
95.22000122	147.7949982	32.47439957	53	male	Married	College or above	City/town	Non-smoker	None of these	5	21.05245053	73.8	54.6345212	0	1	153.6666667	105.3333333	70.66666667
80.63999939	154.875	70.74780273	68	female	Non-married	Primary school or below	City/town	Non-smoker	None of these	5	22.5934903	93.6	120.7261847	0	0	137	79.66666667	69
105.4800034	157.5299988	32.86100006	54	male	Married	College or above	City/town	Non-smoker	Drink more than once a month	6	32.25171809	109.6	199.1098097	0	1	117.3333333	72.33333333	80.33333333
100.2600021	138.0599976	37.88679886	52	female	Married	Primary school or below	City/town	Non-smoker	None of these	6	29.25067954	102	150.2148775	0	0	133	72	64.33333333
115.0199966	97.34999847	40.979599	80	male	Married	Primary school or below	City/town	Non-smoker	None of these	5	24.6097337	70	46.20844693	0	0	107	66.33333333	75.66666667
114.3000031	198.2400055	30.9279995	83	female	Married	High school	City/town	Non-smoker	None of these	4	24.78175534	80.7	171.2158039	0	0	105	68.33333333	68.66666667
95.04000092	83.19000244	44.84560013	63	male	Married	Primary school or below	City/town	Current smoker	None of these	3	24.05753968	87	97.62838606	0	0	134	78	88
110.3399963	68.14499664	107.8613968	56	male	Married	Primary school or below	City/town	Ex-smoker	None of these	3	30.2591978	100	86.07123024	0	0	147.6666667	87	57.33333333
93.77999878	113.2799988	53.35079956	59	female	Married	High school	City/town	Non-smoker	None of these	8	28.56620312	94.6	137.5783579	0	0	115.6666667	75.33333333	95.66666667
111.5999985	285.855011	32.08779907	45	female	Married	Primary school or below	City/town	Non-smoker	None of these	5	25.85410896	81.8	117.5733499	0	1	139.6666667	92.66666667	76
116.0999985	244.2599945	53.73740005	58	male	Married	Primary school or below	City/town	Current smoker	Drink more than once a month	5	22.91553172	86	92.43147565	0	0	124.6666667	82.33333333	73
77.40000153	65.48999786	48.32500076	78	male	Married	Primary school or below	City/town	Non-smoker	None of these	7	23.78853239	86	98.38309839	0	0	148	79.33333333	72
85.31999969	92.04000092	54.89720154	70	female	Married	Primary school or below	City/town	Non-smoker	None of these	6	26.77070401	89.6	138.6072511	0	0	119.3333333	71	70.33333333
107.0999985	99.12000275	43.29919815	57	female	Married	Primary school or below	City/town	Non-smoker	None of these	6	27.30110448	85.6	122.9259244	0	1	146.3333333	85	64.33333333
84.77999878	72.56999969	54.89720154	60	male	Married	Primary school or below	City/town	Current smoker	Drink more than once a month	7	21.19706145	83.2	69.89332487	0	0	115.6666667	74.33333333	68
95.04000092	125.6699982	57.99000168	71	male	Married	Primary school or below	City/town	Current smoker	None of these	7	25.69850836	91	111.1534724	0	1	125	96.33333333	83.33333333
103.1399994	244.2599945	35.56719971	64	female	Married	Primary school or below	City/town	Non-smoker	None of these	4	27.7138219	97.2	170.2109628	0	1	138	90	81.66666667
88.91999817	156.6450043	78.86640167	59	female	Married	Primary school or below	City/town	Non-smoker	None of these	7	31.2974318	96	139.784293	0	0	143.3333333	96	85.66666667
118.6200027	79.65000153	50.25799942	67	male	Married	Primary school or below	City/town	Non-smoker	None of these	5	24.29298137	89	103.0376369	0	0	110.6666667	59	66.33333333
115.7399979	152.2200012	68.42819977	49	female	Married	High school	City/town	Current smoker	None of these	6	28.3466729	81.8	100.5586501	0	0	127	81.66666667	78
89.27999878	80.53500366	59.53639984	52	male	Married	Primary school or below	City/town	Non-smoker	Drink more than once a month	7	18.63558617	71.8	15.56948671	0	0	126.3333333	81	71
111.9599991	172.5749969	22.03619957	49	female	Married	Primary school or below	City/town	Non-smoker	Drink more than once a month	7	35.39619364	100.8	196.8887587	0	0	148.3333333	93.66666667	91
113.2200012	133.6349945	69.20140076	60	female	Married	Primary school or below	City/town	Current smoker	None of these	5	21.26328818	74.6	78.59308271	0	0	123	75.33333333	71
102.7799988	123.0149994	73.84059906	57	male	Married	Primary school or below	City/town	Non-smoker	Drink but less than once a month	4	21.47444575	78.4	36.54589551	0	0	126	83.66666667	71
120.9599991	111.5100021	92.01080322	67	male	Married	College or above	City/town	Ex-smoker	Drink more than once a month	8	23.08163344	85.2	53.19809364	0	1	138.6666667	71.33333333	56.66666667
100.8000031	97.34999847	81.959198	70	female	Married	Primary school or below	City/town	Non-smoker	None of these	3	18.23835086	78.2	73.20329469	0	0	129.6666667	72.66666667	80
108	81.41999817	48.71160126	61	male	Non-married	Primary school or below	City/town	Non-smoker	None of these	4	27.52971878	93.6	119.0654012	0	0	148.6666667	87.66666667	86
105.1200027	86.73000336	78.09320068	58	male	Married	High school	City/town	Current smoker	Drink more than once a month	8	25.98159362	93.6	90.96992198	0	0	147	93	72.66666667
103.5	236.2949982	42.91260147	56	female	Married	Primary school or below	City/town	Ex-smoker	None of these	7	28.1233099	102.4	158.7612101	0	0	142.6666667	83	60
87.66000366	157.5299988	42.52600098	48	female	Married	College or above	City/town	Non-smoker	None of these	5	23.78712033	95	111.6999206	0	0	112.6666667	60	56.66666667
112.6800003	177	52.57759857	57	female	Married	Primary school or below	City/town	Non-smoker	None of these	4	28.02293052	95	140.5149608	0	0	139	83.66666667	63.33333333
94.86000061	117.7050018	71.13439941	57	male	Married	Primary school or below	City/town	Ex-smoker	Drink more than once a month	8	22.53162598	85	65.007189	0	0	127.3333333	63.66666667	83
90.72000122	160.1849976	61.4693985	54	female	Married	College or above	City/town	Non-smoker	None of these	7	28.14760026	94	127.3145106	0	0	109.6666667	67.33333333	101.3333333
89.09999847	102.6600037	39.04660034	56	male	Married	College or above	City/town	Non-smoker	None of these	7	29.28224623	107	180.2868923	0	1	153.3333333	102	72
114.1200027	184.0800018	48.71160126	57	female	Married	Primary school or below	City/town	Non-smoker	None of these	5	28.58046933	90	140.4523986	0	0	136.6666667	78.66666667	56.66666667
100.6200027	59.29499817	59.14979935	64	male	Married	High school	City/town	Current smoker	Drink more than once a month	8	23.73560599	77	42.10738887	0	0	109	71	71.66666667
94.86000061	103.5449982	46.77859879	64	female	Non-married	Primary school or below	City/town	Non-smoker	None of these	4	22.31212947	80	106.023096	0	0	112	71.33333333	103
95.22000122	62.83499908	47.16519928	59	male	Married	Primary school or below	City/town	Ex-smoker	Drink but less than once a month	4	48.62824793	93	114.8633777	0	0	132	82	80.66666667
101.8799973	106.1999969	40.5929985	53	female	Married	Primary school or below	City/town	Non-smoker	None of these	5	27.265625	97	131.6464459	0	1	138	78.33333333	68.66666667
105.8399963	251.3399963	37.88679886	56	male	Married	College or above	City/town	Ex-smoker	None of these	7	26.10368422	96.3	146.9969645	0	0	111	64	73.33333333
109.2600021	251.3399963	72.29419708	65	male	Married	Primary school or below	City/town	Non-smoker	None of these	4	29.93134401	101.8	144.0669493	0	0	133.6666667	69.66666667	73.66666667
123.6600037	307.980011	22.80940056	57	female	Married	Primary school or below	City/town	Non-smoker	None of these	7	24.8058817	92.3	152.710977	0	0	128	75.66666667	74
104.9400024	177	41.75279999	52	male	Married	College or above	City/town	Non-smoker	Drink more than once a month	6	29.39824827	93	124.3237888	0	0	126.6666667	85	88.33333333
92.69999695	75.22499847	43.29919815	56	male	Married	Primary school or below	City/town	Current smoker	Drink more than once a month	7	19.90031912	74.2	41.98274161	0	0	123.6666667	70.33333333	69.33333333
90.90000153	107.0849991	81.959198	64	female	Married	Primary school or below	City/town	Non-smoker	None of these	5	18.99489397	72.1	60.95724533	0	0	125	62	69.66666667
92.16000366	79.65000153	65.33540344	53	female	Married	Primary school or below	City/town	Non-smoker	None of these	6	18.97129078	70.1	45.45429634	0	1	111	63.66666667	74.33333333
89.27999878	136.2899933	54.89720154	76	female	Married	Primary school or below	City/town	Non-smoker	None of these	6	20.61787397	78.5	117.1873573	0	0	148.6666667	71.66666667	70.66666667
99	147.7949982	58.37659836	76	male	Married	High school	City/town	Current smoker	Drink more than once a month	3	19.04174211	69.4	29.15302437	0	0	132.6666667	73.33333333	62
88.55999756	158.4149933	67.65499878	61	female	Married	Primary school or below	City/town	Non-smoker	None of these	6	24.06204218	85.1	107.8398483	0	0	151.6666667	93	75.66666667
93.77999878	134.5200043	52.96419907	55	male	Married	Primary school or below	City/town	Ex-smoker	Drink more than once a month	6	22.61830736	82.8	72.5834531	0	0	114.6666667	66	72.33333333
98.09999847	179.6549988	54.51060104	53	female	Married	High school	City/town	Non-smoker	None of these	8	26.5386855	91.2	122.1467902	0	1	109.3333333	49.66666667	63.33333333
103.5	63.72000122	52.96419907	70	male	Non-married	Primary school or below	City/town	Non-smoker	None of these	4	19.5902844	67.8	15.55336827	0	0	128	66.66666667	64
102.9599991	124.7850037	43.29919815	55	male	Married	Primary school or below	City/town	Current smoker	None of these	7	26.79964429	94.2	126.345326	0	0	102	56	64.66666667
106.0199966	112.3949966	54.89720154	70	male	Married	Primary school or below	City/town	Current smoker	None of these	8	24.31528125	84	84.16664833	0	0	119	75	102.3333333
111.9599991	70.80000305	66.49520111	70	female	Married	Primary school or below	City/town	Non-smoker	None of these	8	26.90859818	90	127.6027429	0	1	135.6666667	68.66666667	79.33333333
105.1200027	148.6799927	44.84560013	53	male	Married	Primary school or below	City/town	Ex-smoker	None of these	7	27.38161839	97.2	137.2760991	0	0	150.3333333	86.66666667	74.33333333
97.91999817	135.4049988	46.00540161	50	female	Married	Primary school or below	City/town	Non-smoker	None of these	7	23.69255576	84.2	97.75891992	0	0	118.3333333	72.33333333	74.33333333
105.4800034	60.18000031	43.68579865	47	female	Married	Primary school or below	City/town	Non-smoker	None of these	7	20.50111242	77.6	59.23542256	0	0	105.6666667	61	69.66666667
102.9599991	115.0500031	68.42819977	82	male	Married	Primary school or below	City/town	Non-smoker	None of these	6	24.31839053	88.2	97.09397708	0	0	139.6666667	78.66666667	67.66666667
99	92.04000092	80.41280365	81	female	Married	Primary school or below	City/town	Non-smoker	None of these	8	20.71822218	83.2	108.1353414	0	0	140.6666667	70.33333333	68.33333333
107.2799988	185.8500061	34.79399872	59	male	Non-married	Primary school or below	City/town	Current smoker	Drink more than once a month	7	20.85027418	80.8	95.16116552	0	1	128	80.66666667	86.33333333
100.9800034	57.52500153	57.99000168	57	female	Married	Primary school or below	City/town	Non-smoker	None of these	9	24.45165309	93	100.2584118	0	0	119.6666667	72.66666667	85.33333333
92.33999634	112.3949966	29.38159943	58	male	Married	Primary school or below	City/town	Current smoker	None of these	8	22.31630908	88	115.0576909	0	1	120.3333333	68.66666667	63
96.66000366	56.63999939	59.53639984	55	male	Married	Primary school or below	City/town	Current smoker	None of these	8	18.1224951	71.4	12.63114224	0	1	109.6666667	63	71.66666667
102.0599976	160.1849976	44.07239914	49	male	Married	High school	City/town	Current smoker	Drink more than once a month	8	24.22477337	94	123.073853	0	0	149.3333333	92.66666667	78
96.83999634	69.91500092	48.71160126	48	female	Married	Primary school or below	City/town	Non-smoker	None of these	7	20.16966759	75	55.96816221	0	0	121	75.66666667	73
96.83999634	210.6300049	39.04660034	50	female	Married	High school	City/town	Non-smoker	None of these	7	28.24279073	91.6	137.427032	0	0	117	64.66666667	67
113.7600021	280.5450134	48.32500076	71	female	Married	Primary school or below	City/town	Non-smoker	None of these	5	24.45165309	92	156.6936054	0	1	141	74.66666667	77.33333333
118.8000031	145.1399994	47.16519928	52	male	Married	High school	City/town	Non-smoker	None of these	4	26.41139942	92	113.4357533	0	0	140.6666667	82.33333333	86.66666667
91.80000305	58.40999985	69.20140076	56	male	Married	Primary school or below	City/town	Current smoker	Drink more than once a month	8	22.10246218	79.8	38.57037726	0	1	172	92	74
105.4800034	238.9499969	37.11360168	61	male	Married	Primary school or below	City/town	Current smoker	Drink more than once a month	5	19.47210926	82.8	96.41534769	0	0	146.3333333	79.66666667	89.66666667
102.0599976	90.26999664	44.45899963	60	male	Married	Primary school or below	City/town	Current smoker	Drink more than once a month	6	19.99752632	80	68.59714329	0	0	101	60.33333333	68
103.8600006	100.0049973	67.65499878	56	female	Married	Primary school or below	City/town	Non-smoker	None of these	2	24.75182666	88	97.51259929	0	0	147	83.33333333	68.33333333
102.9599991	117.7050018	45.23220062	72	female	Married	Primary school or below	City/town	Non-smoker	None of these	6	27.63376932	100	167.8276252	0	0	190.3333333	78.33333333	60
112.5	197.3549957	37.88679886	58	male	Married	Primary school or below	City/town	Current smoker	None of these	8	19.7337423	77.6	71.0555697	0	0	127	78.33333333	93.33333333
117.9000015	107.9700012	63.40240097	76	female	Non-married	Primary school or below	City/town	Non-smoker	None of these	8	20.33861865	77	104.7999817	0	0	132.3333333	67	87.33333333
108	187.6199951	49.09820175	83	female	Non-married	Primary school or below	City/town	Non-smoker	None of these	10	21.06705076	79.2	141.1133723	0	0	159.3333333	81	71.33333333
99.72000122	51.33000183	57.60340118	60	male	Married	Primary school or below	City/town	Current smoker	Drink more than once a month	8	19.49666375	77.5	41.28265704	0	0	125.3333333	69.66666667	79.33333333
100.2600021	108.8550034	44.84560013	66	male	Married	Primary school or below	City/town	Non-smoker	None of these	8	21.68681052	78	66.16636387	0	0	136	70.33333333	60
106.9199982	74.33999634	75.00039673	58	male	Married	Primary school or below	City/town	Current smoker	Drink more than once a month	7	23.79254483	86	61.83275841	0	0	129	74.33333333	71.33333333
104.7600021	102.6600037	53.73740005	52	male	Married	High school	City/town	Current smoker	None of these	7	25.13389848	90	96.13610317	0	1	128	72.33333333	67
111.7799988	89.38500214	71.13439941	54	female	Married	Primary school or below	City/town	Non-smoker	None of these	7	23.39582381	89.8	86.1825025	0	1	120	64	71.66666667
115.9199982	164.6100006	30.9279995	56	male	Married	Primary school or below	City/town	Non-smoker	Drink more than once a month	7	26.44632669	95.8	147.2665274	0	0	122.6666667	69.66666667	52
102.5999985	97.34999847	48.71160126	54	female	Married	Primary school or below	City/town	Non-smoker	None of these	6	27.71863683	91.8	122.6924216	0	1	125	77	74.33333333
107.2799988	130.0950012	49.87139893	56	male	Married	Primary school or below	City/town	Current smoker	Drink more than once a month	7	23.52098686	96.2	129.3722904	0	0	126	69.66666667	89.33333333
86.76000214	105.3150024	63.78900146	54	female	Married	Primary school or below	City/town	Non-smoker	None of these	8	25.25162697	82.2	93.10590662	0	0	95.66666667	53.33333333	68
100.4400024	84.07499695	43.29919815	48	female	Married	Primary school or below	City/town	Non-smoker	None of these	8	28.8258928	99.2	126.3751598	0	0	117.3333333	68	70
107.6399994	103.5449982	49.87139893	47	male	Married	High school	City/town	Non-smoker	None of these	8	20.93248067	80.2	56.9937425	0	0	121.3333333	81	73.66666667
102.4199982	58.40999985	68.42819977	54	female	Married	Primary school or below	City/town	Non-smoker	None of these	5	21.85768698	78.4	61.3126953	0	0	120	78.66666667	73.33333333
109.4400024	136.2899933	47.93840027	65	male	Married	High school	City/town	Current smoker	Drink more than once a month	4	27.13001067	93.8	128.1958679	0	0	159	99.66666667	75
102.0599976	124.7850037	46.39199829	66	male	Married	High school	City/town	Non-smoker	Drink more than once a month	8	28.11707079	130	274.2635141	0	0	90.66666667	135.6666667	63.33333333
101.1600037	100.0049973	47.16519928	67	female	Married	Primary school or below	City/town	Non-smoker	None of these	8	23.63236961	102	140.52686	0	0	78.33333333	116.6666667	60
92.33999634	231.8699951	40.5929985	55	female	Married	Primary school or below	Village	Non-smoker	None of these	6	23.56319782	80	113.8485921	0	0	131.6666667	82.66666667	78.66666667
107.2799988	177	44.07239914	57	male	Married	Primary school or below	Village	Non-smoker	Drink more than once a month	5	23.08251068	87	101.4333166	0	0	139.6666667	81.33333333	64.66666667
109.0800018	149.5650024	46.77859879	49	male	Married	College or above	Village	Non-smoker	None of these	8	28.47346939	105	164.0947257	0	1	138.6666667	89.33333333	84
109.2600021	86.73000336	63.78900146	63	male	Married	Primary school or below	Village	Current smoker	None of these	4	24.4646016	89.2	89.6805837	0	0	125.6666667	67.33333333	69.33333333
101.8799973	108.8550034	63.40240097	55	female	Married	High school	Village	Non-smoker	Drink more than once a month	8	21.43258814	77.7	74.44243333	0	0	106.6666667	68.66666667	73.66666667
81.36000061	92.92500305	51.03120041	56	male	Married	High school	Village	Current smoker	Drink more than once a month	7	18.46722068	66.4	5.755359015	0	0	112.6666667	65.33333333	68.66666667
120.2399979	210.6300049	44.84560013	57	female	Married	Primary school or below	City/town	Non-smoker	None of these	7	29.94036269	103	165.5930546	0	1	139.3333333	80.33333333	69.66666667
75.05999756	177	51.4178009	58	female	Married	Primary school or below	Village	Non-smoker	None of these	4	19.81892708	79	90.35256611	0	0	137.6666667	99	78.66666667
102.2399979	184.0800018	43.29919815	57	male	Married	High school	Village	Current smoker	Drink more than once a month	6	23.56280565	89	110.5227935	0	0	180	95.66666667	56
86.94000244	126.5550003	48.71160126	49	female	Married	College or above	City/town	Non-smoker	Drink but less than once a month	8	25.51508845	85	101.7358	0	0	140.6666667	77.33333333	60.66666667
97.73999786	148.6799927	52.96419907	48	male	Married	High school	Village	Non-smoker	None of these	7	20.65149803	73	29.52069331	0	0	126.3333333	81.66666667	73.33333333
99.90000153	47.79000092	39.43320084	46	female	Married	High school	City/town	Non-smoker	None of these	6	23.3051025	73.3	63.34170599	0	0	120.6666667	78.33333333	73.33333333
107.4599991	140.7149963	54.51060104	69	female	Married	College or above	City/town	Non-smoker	None of these	5	21.78587367	80	112.639903	0	0	124	76.33333333	64.33333333
99.72000122	184.9649963	57.60340118	52	female	Married	College or above	City/town	Non-smoker	None of these	3	24.49751167	86	104.4801548	0	0	138	85.33333333	74
104.9400024	104.4300003	61.4693985	51	male	Married	College or above	City/town	Current smoker	Drink more than once a month	4	21.71806609	82	56.51362137	0	0	119.3333333	68	77.66666667
102.7799988	158.4149933	39.04660034	49	female	Married	High school	Village	Non-smoker	None of these	8	23.09447188	81.4	97.59637882	0	1	132.3333333	73	70.66666667
82.26000214	84.07499695	76.16020203	69	male	Married	High school	City/town	Non-smoker	Drink more than once a month	7	23.51385996	84	61.42966776	0	1	123	51	57.33333333
98.27999878	115.9349976	57.60340118	53	female	Married	College or above	City/town	Non-smoker	None of these	7	24.90038741	90	104.3080096	0	0	125.3333333	85	63
85.86000061	44.25	86.5983963	60	female	Married	Primary school or below	City/town	Non-smoker	Drink more than once a month	8	19.38511469	74.4	40.08121576	0	0	140	81.33333333	64.66666667
99.36000061	107.9700012	55.28379822	69	male	Married	Primary school or below	City/town	Ex-smoker	None of these	8	20.4435941	79	62.63656872	0	0	132.3333333	66.33333333	56.66666667
106.1999969	284.0849915	30.9279995	71	female	Married	Primary school or below	City/town	Non-smoker	None of these	8	29.43213296	108	207.1556791	0	1	134	64.33333333	59.33333333
92.51999664	69.02999878	76.16020203	77	male	Non-married	Primary school or below	City/town	Ex-smoker	Drink more than once a month	8	17.78062623	69	4.813832874	0	1	178.6666667	76.33333333	79
107.0999985	163.7250061	49.48479843	55	female	Married	Primary school or below	City/town	Non-smoker	None of these	8	27.35957743	95.6	135.616217	0	0	170	93.66666667	65.33333333
124.3799973	138.0599976	21.26300049	46	female	Married	Primary school or below	City/town	Non-smoker	None of these	8	22.9296875	80	131.9935432	0	0	113	67	65
93.05999756	153.9900055	49.87139893	58	male	Married	Primary school or below	City/town	Current smoker	None of these	5	23.70365183	89	103.5488727	0	0	139.6666667	89.66666667	72.66666667
73.80000305	62.83499908	44.84560013	58	female	Married	High school	City/town	Current smoker	None of these	8	24.8	93	113.4726519	0	0	106	67.33333333	81
99.72000122	190.2749939	32.86100006	69	male	Married	High school	City/town	Current smoker	None of these	7.5	19.53249788	85.8	115.5326389	0	0	163	73.66666667	52.66666667
117.7200012	70.80000305	56.8302002	78	female	Married	Primary school or below	City/town	Current smoker	None of these	7	17.77551189	70.6	87.17629991	0	0	130.3333333	65.33333333	67.66666667
109.4400024	66.375	57.21680069	76	male	Married	Primary school or below	City/town	Ex-smoker	None of these	8	17.17095225	73.1	37.29898455	0	0	104.3333333	54.33333333	95.66666667
100.4400024	70.80000305	55.28379822	57	male	Married	Primary school or below	City/town	Non-smoker	Drink more than once a month	6.5	21.67635774	76.7	41.28161537	0	1	107.3333333	63.66666667	64.66666667
105.8399963	182.3099976	52.57759857	48	female	Married	High school	City/town	Non-smoker	None of these	6.5	25.45663329	88	106.9399313	0	0	124	84.33333333	84.33333333
79.91999817	96.46499634	55.67039871	57	male	Married	Primary school or below	City/town	Ex-smoker	Drink more than once a month	7	21.28777004	78	49.07519294	0	0	127.6666667	81.33333333	64.66666667
98.63999939	178.7700043	59.92300034	54	female	Married	Primary school or below	City/town	Non-smoker	None of these	8	22.93810086	86	99.21451975	0	0	124.6666667	79	73
100.8000031	54.86999893	51.03120041	75	male	Married	Primary school or below	City/town	Ex-smoker	None of these	8	21.63789783	85	88.13693142	0	1	128.3333333	66.66666667	72.33333333
82.08000183	92.92500305	47.93840027	61	female	Married	Primary school or below	City/town	Non-smoker	None of these	8	22.2924447	78.2	96.17470466	0	0	107	64.66666667	71
99.54000092	226.5599976	54.89720154	65	male	Non-married	Primary school or below	City/town	Ex-smoker	Drink more than once a month	6	27.49563968	107	179.5596566	0	0	132.6666667	76.33333333	74
93.95999908	198.2400055	55.67039871	60	female	Married	Primary school or below	City/town	Current smoker	Drink more than once a month	8	25.38108356	87	125.4654135	0	0	165.6666667	90.33333333	58.33333333
104.7600021	177	45.61880112	66	male	Married	Primary school or below	City/town	Current smoker	Drink more than once a month	7	18.53777475	72	54.24059087	0	0	145.6666667	73	93.33333333
99.90000153	100.0049973	52.19100189	68	female	Married	Primary school or below	City/town	Current smoker	None of these	6	23.1350042	87	120.0806566	0	0	156	87.33333333	58
82.62000275	62.83499908	80.02619934	69	male	Married	College or above	City/town	Current smoker	Drink more than once a month	9	20.32536817	74	15.05011185	0	0	121.3333333	66	56.66666667
93.23999786	121.2450027	44.45899963	68	male	Married	Primary school or below	City/town	Current smoker	Drink more than once a month	5	24.50803081	95	136.9911077	0	0	140	78.33333333	57.66666667
99.18000031	80.53500366	85.05200195	68	female	Married	Primary school or below	City/town	Non-smoker	None of these	5	23.28601108	81	88.99516484	0	0	113.6666667	75.66666667	104.3333333
93.95999908	78.76499939	53.73740005	81	female	Non-married	Primary school or below	City/town	Non-smoker	None of these	6	21.06027596	80	120.5711836	0	0	141.3333333	84	64
77.04000092	114.1650009	67.65499878	54	male	Married	Primary school or below	City/town	Ex-smoker	Drink more than once a month	6	25.27639801	88.1	78.30927153	0	0	124	95.33333333	95
87.83999634	53.09999847	62.62919998	48	female	Married	High school	City/town	Non-smoker	None of these	6	24.78672188	91	79.66144605	0	0	144	90	75.33333333
86.04000092	74.33999634	37.88679886	54	male	Married	High school	City/town	Current smoker	Drink but less than once a month	6	25.78192631	86	92.78845226	0	0	136	85.33333333	68.33333333
88.37999725	91.15499878	47.55179977	56	female	Married	Primary school or below	City/town	Non-smoker	None of these	6	22.85376961	85	97.53321052	0	0	126.6666667	73.66666667	78
91.26000214	92.92500305	75.77359772	62	female	Married	Primary school or below	City/town	Non-smoker	None of these	9	18.79283113	80.1	67.19634796	0	0	111.6666667	58	67.66666667
106.5599976	141.6000061	40.20640182	59	female	Married	Primary school or below	City/town	Non-smoker	None of these	8	24.17873467	85	120.6266436	0	0	127.6666667	58.66666667	63
106.7399979	244.2599945	32.08779907	47	female	Married	Primary school or below	City/town	Non-smoker	None of these	9	23.06079665	86	111.1662906	0	0	112.6666667	66	72
114.8399963	173.4600067	54.89720154	45	male	Married	High school	City/town	Current smoker	Drink more than once a month	8	26.05536332	89	91.36480316	0	0	126.6666667	80.66666667	97
90.18000031	190.2749939	41.36619949	46	male	Married	Primary school or below	City/town	Current smoker	Drink more than once a month	8	23.41424935	87	97.10542202	0	0	141.6666667	80.33333333	68.66666667
90.54000092	62.83499908	56.4435997	45	female	Married	Primary school or below	City/town	Non-smoker	None of these	8	20.14901458	72	40.54357015	0	0	102.3333333	63.66666667	72
95.40000153	133.6349945	69.20140076	81	female	Married	Primary school or below	City/town	Non-smoker	Drink more than once a month	10	22.5554274	86	132.7368316	0	0	131	70.66666667	58.33333333
98.09999847	90.26999664	60.69620132	54	male	Non-married	High school	City/town	Current smoker	Drink more than once a month	6	21.61281179	80	49.85859405	0	0	130	73.33333333	67
101.8799973	45.13499832	71.52100372	64	male	Married	Primary school or below	City/town	Current smoker	Drink more than once a month	8	24.06913076	88	72.30495069	0	0	112.6666667	65	71.33333333
99	53.98500061	49.48479843	62	male	Married	Primary school or below	City/town	Non-smoker	None of these	6	21.37741047	81	64.53442535	0	1	140.3333333	85.66666667	76.66666667
102.5999985	115.9349976	63.78900146	56	female	Married	Primary school or below	City/town	Non-smoker	None of these	6	23.79191321	90	100.7462762	0	0	143.3333333	87.66666667	62
96.48000336	107.0849991	50.64459991	48	female	Married	Primary school or below	City/town	Non-smoker	None of these	7	23.65072608	84	86.88403099	0	1	108.6666667	60	70
99.36000061	161.0700073	37.88679886	61	female	Married	Primary school or below	City/town	Non-smoker	None of these	6	27.76969012	99	158.6420977	0	1	101	54.33333333	73.33333333
89.63999939	53.09999847	92.78399658	70	male	Married	College or above	City/town	Current smoker	Drink more than once a month	5	18.77876397	72	-5.480145007	0	0	121.6666667	68.33333333	75.33333333
100.8000031	138.9450073	46.00540161	65	male	Married	College or above	City/town	Current smoker	Drink more than once a month	6	23.671875	92	122.8272941	0	1	140	84.66666667	77
103.1399994	276.1199951	43.68579865	65	female	Married	Primary school or below	City/town	Non-smoker	None of these	6	27.7764566	91	162.1051603	0	0	137.3333333	69.66666667	76
103.1399994	271.6950073	30.15480042	57	male	Married	Primary school or below	City/town	Current smoker	None of these	8	27.62833996	101	174.2700803	0	1	115.3333333	71.66666667	68.66666667
96.30000305	135.4049988	52.19100189	57	female	Married	Primary school or below	City/town	Non-smoker	None of these	7	25.41730532	93	122.877723	0	0	121	75.66666667	75.66666667
117	122.1299973	38.65999985	58	female	Married	Primary school or below	City/town	Non-smoker	None of these	5	29.07580478	101.1	156.109754	0	0	143	88	77.33333333
95.40000153	144.2550049	47.16519928	64	female	Married	Primary school or below	City/town	Non-smoker	None of these	6	22.15397968	80	110.8294518	0	0	131.6666667	63.33333333	86.66666667
117.9000015	123.0149994	45.61880112	71	female	Non-married	Primary school or below	City/town	Non-smoker	None of these	9	27.93382181	93.1	160.1705933	0	1	181.3333333	80	64.33333333
109.9800034	71.68499756	60.69620132	46	female	Non-married	High school	City/town	Non-smoker	None of these	6	25.13030015	76.3	67.66375407	0	0	100.3333333	64	74.33333333
94.5	97.34999847	48.71160126	62	male	Married	Primary school or below	City/town	Current smoker	Drink more than once a month	7	25.42220947	89	102.9894828	0	0	142.3333333	78.33333333	68.66666667
97.19999695	87.61499786	69.97460175	66	female	Married	Primary school or below	City/town	Current smoker	Drink more than once a month	7	22.13333333	83	94.15134434	0	0	105.6666667	60	61.33333333
112.6800003	104.4300003	97.80979919	75	male	Married	Primary school or below	City/town	Current smoker	Drink more than once a month	5	20.7496813	77.3	21.08888849	0	0	150	63.33333333	60.66666667
124.9199982	157.5299988	54.89720154	71	male	Married	Primary school or below	City/town	Current smoker	Drink more than once a month	8	22.51495866	83.2	84.81819706	0	0	157.3333333	93.66666667	85.66666667
115.9199982	148.6799927	59.92300034	64	female	Married	Primary school or below	City/town	Non-smoker	Drink more than once a month	7	21.76993317	80.1	101.5826958	0	1	138.3333333	83.33333333	71.66666667
108.3600006	138.0599976	34.79399872	45	male	Married	High school	City/town	Ex-smoker	Drink but less than once a month	6	29.44590295	105.1	182.965403	0	1	116.3333333	66.33333333	107.3333333
110.5199966	257.5350037	27.06200027	62	female	Married	Primary school or below	City/town	Non-smoker	None of these	5	21.95170532	81.2	130.9150202	0	0	106.3333333	58	66
100.8000031	91.15499878	46.39199829	66	male	Married	College or above	City/town	Non-smoker	None of these	6	29.27700813	104	167.2979103	0	0	141	70	74.66666667
95.22000122	82.30500031	53.73740005	47	female	Married	Primary school or below	City/town	Non-smoker	Drink more than once a month	8	28.89738338	94.1	112.1332835	0	0	98.33333333	61	59.66666667
99.18000031	89.38500214	83.1190033	47	female	Married	Primary school or below	City/town	Non-smoker	Drink but less than once a month	6	20.97483874	72	36.28013894	0	0	107.3333333	60.33333333	76.33333333
93.59999847	65.48999786	37.50019836	46	male	Married	Primary school or below	City/town	Non-smoker	None of these	7	25.61719215	93	114.4826312	0	0	137	73.33333333	76.66666667
98.63999939	215.0549927	49.09820175	48	female	Married	High school	City/town	Non-smoker	None of these	8	21.68723276	75	81.53933356	0	0	94.33333333	40	74
97.55999756	138.9450073	51.03120041	47	female	Non-married	Primary school or below	City/town	Non-smoker	None of these	6	25.31542862	81.3	93.43896687	0	0	87.33333333	47.66666667	69.66666667
104.4000015	100.0049973	58.76319885	69	female	Married	Primary school or below	City/town	Non-smoker	None of these	7	21.27386902	80	101.824989	0	0	142.3333333	72	58.33333333
88.01999664	42.47999954	73.84059906	70	male	Married	Primary school or below	City/town	Current smoker	None of these	6	19.69954649	71	5.573630093	0	0	125	67	50.66666667
106.0199966	86.73000336	33.63420105	68	male	Non-married	Primary school or below	City/town	Current smoker	None of these	8	20.01503105	69.7	42.26010861	0	0	110.3333333	47.66666667	60.33333333
118.8000031	98.23500061	47.55179977	57	male	Married	Primary school or below	City/town	Current smoker	Drink more than once a month	7	26.65955745	94	120.7635717	0	0	150.6666667	89.66666667	58.33333333
111.0599976	201.7799988	37.88679886	55	female	Married	Primary school or below	City/town	Non-smoker	Drink more than once a month	8	27.66065104	92	143.9719126	0	0	131.6666667	78	93.33333333
106.7399979	103.5449982	37.88679886	65	male	Non-married	Primary school or below	City/town	Ex-smoker	None of these	6	22.08560259	87.1	107.7235075	0	0	126.6666667	83.33333333	77.33333333
99.54000092	179.6549988	31.70120049	53	male	Married	Primary school or below	City/town	Non-smoker	Drink but less than once a month	4	22.28762156	89.2	118.8370596	0	0	104.6666667	65	69
99.72000122	100.0049973	50.64459991	53	female	Married	Primary school or below	City/town	Non-smoker	None of these	9	21.1715878	72.3	70.66212835	0	0	100.6666667	56.33333333	75
113.2200012	140.7149963	47.93840027	58	female	Married	Primary school or below	City/town	Ex-smoker	None of these	7	26.22522843	101	140.381442	0	0	133.3333333	81.66666667	61
108.7200012	84.07499695	84.27880096	49	female	Married	Primary school or below	City/town	Non-smoker	None of these	6	23.21679421	83.8	60.59154241	0	0	118.3333333	79.33333333	82
99.90000153	112.3949966	42.91260147	74	female	Non-married	Primary school or below	City/town	Non-smoker	None of these	8	22.44946492	83.2	131.2059937	0	0	168	85	74.33333333
103.1399994	65.48999786	65.33540344	52	female	Married	Primary school or below	City/town	Non-smoker	None of these	3	24.33823802	80	74.15445325	0	0	119.3333333	73.66666667	75
108	181.4250031	51.4178009	46	female	Married	Primary school or below	City/town	Non-smoker	None of these	7.5	26.05321967	80.6	98.42200495	0	0	123.3333333	82.66666667	77
101.6999969	66.375	62.62919998	73	male	Non-married	Primary school or below	City/town	Current smoker	None of these	6.5	21.63114885	84.2	74.89045567	0	1	133	70	70.33333333
110.5199966	101.7750015	36.72700119	74	male	Non-married	Primary school or below	City/town	Ex-smoker	None of these	3	25.04002802	99.8	165.6179025	0	0	111	58.33333333	64.66666667
95.76000214	68.14499664	45.61880112	59	male	Married	High school	City/town	Ex-smoker	None of these	5	23.01259544	87.8	95.47068563	0	0	126.6666667	72.66666667	99.66666667
107.8199997	133.6349945	46.00540161	68	female	Married	Primary school or below	City/town	Non-smoker	None of these	7	20.16020465	75.3	103.4018663	0	0	173.6666667	93.33333333	95.66666667
94.31999969	88.5	62.24259949	71	female	Married	Primary school or below	City/town	Non-smoker	None of these	8	20.35304063	81.8	99.00386192	0	0	147	80	83.66666667
87.83999634	69.02999878	47.55179977	74	male	Married	Primary school or below	City/town	Ex-smoker	None of these	9	24.11956651	91.2	117.6763475	0	0	115.3333333	71.33333333	63
96.48000336	84.95999908	34.79399872	58	male	Married	High school	City/town	Current smoker	Drink more than once a month	6.5	21.88206534	79.1	71.86861429	0	1	108	60.66666667	67.33333333
106.5599976	133.6349945	42.91260147	56	female	Married	Primary school or below	City/town	Non-smoker	Drink but less than once a month	7	24.40761276	92.1	121.6658464	0	0	127	75	63.33333333
103.5	178.7700043	54.12400055	65	female	Non-married	Primary school or below	City/town	Ex-smoker	None of these	8	22.9945436	87	123.1359793	0	0	173.6666667	81.66666667	77.33333333
103.5	104.4300003	46.00540161	72	male	Married	Primary school or below	City/town	Non-smoker	Drink more than once a month	10	23.13445102	91	120.8427827	0	0	155	78	78.66666667
113.2200012	121.2450027	52.57759857	45	female	Married	Primary school or below	City/town	Non-smoker	None of these	10	27.54180342	100	117.0268507	0	0	104.6666667	68.66666667	68.66666667
107.4599991	122.1299973	64.56220245	59	female	Married	Primary school or below	City/town	Non-smoker	None of these	2	18.13744889	82	73.39641625	0	1	138	84.33333333	68.66666667
97.19999695	184.0800018	71.13439941	46	female	Married	High school	City/town	Non-smoker	None of these	5	27.41512642	95	107.8025327	0	0	139	94.33333333	71.66666667
117.7200012	69.02999878	105.9283981	48	male	Married	High school	City/town	Non-smoker	Drink more than once a month	8	22.47086004	79.8	1.471698583	0	0	107.6666667	68.33333333	74
84.77999878	122.1299973	22.42280006	71	male	Married	Primary school or below	City/town	Current smoker	Drink but less than once a month	3	26.1919215	97	167.1106195	0	0	129.3333333	77.33333333	91.33333333
109.2600021	205.3200073	27.83519936	64	female	Married	Primary school or below	City/town	Non-smoker	None of these	3	27.20617333	96.6	169.396477	0	0	150.3333333	74.66666667	52.33333333
94.13999939	77.87999725	51.4178009	75	female	Non-married	Primary school or below	City/town	Non-smoker	Drink more than once a month	9	23.80924647	83	126.6052949	0	1	131	83.66666667	81.33333333
105.1200027	108.8550034	53.73740005	68	male	Married	Primary school or below	City/town	Non-smoker	Drink more than once a month	8	25.3146851	89.8	106.7813634	0	0	180	86	53
91.44000244	74.33999634	51.8044014	50	male	Married	High school	City/town	Current smoker	None of these	4	21.82368758	76.2	38.14369742	0	0	100.6666667	58.66666667	60.33333333
94.5	119.4749985	69.20140076	56	female	Married	Primary school or below	City/town	Non-smoker	Drink but less than once a month	6	20.55921053	77.2	69.75278192	0	0	133.6666667	78	63
97.19999695	202.6649933	57.99000168	53	male	Married	High school	City/town	Current smoker	Drink more than once a month	7	21.31906894	79	55.34812603	0	0	102	59	55.66666667
107.0999985	161.0700073	44.84560013	51	female	Married	High school	City/town	Non-smoker	None of these	6	27.43398601	89	124.4188202	0	0	103.3333333	59.33333333	80.33333333
91.62000275	47.79000092	46.77859879	52	male	Married	High school	City/town	Current smoker	Drink more than once a month	5	17.64208363	69	10.90893936	0	0	110.3333333	67.33333333	67
100.0800018	123.0149994	49.09820175	51	male	Married	High school	City/town	Non-smoker	Drink more than once a month	8	22.7790138	85	81.31570634	0	0	122	72.33333333	71.33333333
91.62000275	89.38500214	52.19100189	71	female	Married	Primary school or below	City/town	Non-smoker	None of these	8	21.95170532	85	116.0267222	0	0	140.3333333	77.66666667	71
99.90000153	178.7700043	62.24259949	47	female	Married	Primary school or below	City/town	Non-smoker	None of these	4	23.63239645	87	89.80030791	0	0	98.33333333	60	74.66666667
102.5999985	72.56999969	49.48479843	70	female	Married	Primary school or below	City/town	Non-smoker	None of these	6	24.50255067	88.4	127.0674839	0	0	163.6666667	88	79.33333333
105.8399963	199.125	40.979599	74	female	Married	Primary school or below	City/town	Current smoker	None of these	5	20.67278174	75.2	125.8570692	0	1	109.3333333	61	68
110.1600037	76.99500275	52.57759857	60	male	Married	Primary school or below	City/town	Current smoker	Drink but less than once a month	5	20.39491193	75.2	40.53578316	0	1	116.6666667	67	74
112.5	92.92500305	44.84560013	57	female	Married	Primary school or below	City/town	Non-smoker	None of these	7	23.13575828	87.4	105.2073649	0	0	129.3333333	87.33333333	65.33333333
111.2399979	123.0149994	37.88679886	52	male	Married	High school	City/town	Current smoker	Drink more than once a month	4	22.34983269	82.4	81.73767119	0	0	127	70	49.33333333
113.7600021	220.3650055	37.11360168	53	female	Married	Primary school or below	City/town	Non-smoker	None of these	6	23.41679522	80	111.1821587	0	0	125	77	68
116.6399994	155.7599945	44.45899963	52	male	Married	High school	City/town	Current smoker	Drink more than once a month	8	32.44672328	30.5	-129.2573059	0	0	180	105.3333333	65
94.5	184.9649963	36.3404007	45	male	Married	High school	City/town	Current smoker	Drink more than once a month	6	21.95101671	24	-151.3367351	0	0	119	75.66666667	65
110.6999969	94.69499969	45.23220062	49	female	Married	High school	City/town	Non-smoker	None of these	6	21.67120654	23	13.27994206	0	0	104	61.66666667	67
112.5	153.9900055	52.96419907	63	female	Married	Primary school or below	City/town	Non-smoker	None of these	6	30.68144931	103	168.3256006	0	0	144	87.33333333	70
102.7799988	254.8800049	37.11360168	47	male	Non-married	High school	City/town	Current smoker	Drink more than once a month	7	22.72658911	84.1	92.80961431	0	0	116.3333333	76	66.66666667
109.4400024	112.3949966	37.50019836	46	male	Married	Primary school or below	City/town	Non-smoker	None of these	7	28.71047932	29.4	-134.6639861	0	0	145	79.66666667	72.66666667
99.72000122	126.5550003	66.49520111	62	female	Married	Primary school or below	City/town	Non-smoker	Drink but less than once a month	6	21.80081978	22.5	26.74614253	0	0	120	60	70.66666667
110.8799973	146.9100037	47.55179977	67	female	Married	Primary school or below	City/town	Non-smoker	None of these	8	30.03520702	104.1	176.353781	0	0	144	72.66666667	55.66666667
101.5199966	95.58000183	63.01580048	67	male	Married	Primary school or below	City/town	Current smoker	Drink more than once a month	10	20.51132385	79	53.11066866	0	0	103	51.33333333	98.33333333
88.01999664	135.4049988	42.91260147	58	male	Married	High school	City/town	Current smoker	Drink but less than once a month	8	25.94675393	26.5	-141.3097063	0	0	132.3333333	63	68.33333333
90.90000153	76.99500275	54.51060104	78	male	Married	Primary school or below	City/town	Non-smoker	None of these	6	20.49853908	19.5	-171.7719443	0	0	94	58	81.33333333
101.8799973	130.0950012	44.45899963	72	male	Married	Primary school or below	City/town	Current smoker	Drink more than once a month	4	24.48652261	93.6	134.7835912	0	0	125.3333333	62.66666667	63
100.8000031	176.1150055	42.91260147	69	female	Married	Primary school or below	City/town	Non-smoker	None of these	5	21.01968439	79.1	119.7711855	0	0	152.6666667	78	72
109.2600021	107.0849991	32.08779907	64	male	Married	Primary school or below	City/town	Non-smoker	None of these	6	26.46413631	27.7	-124.8514451	0	1	170	87.33333333	111
95.40000153	92.92500305	54.12400055	53	female	Married	Primary school or below	City/town	Non-smoker	None of these	5	24.91364273	87.1	99.54748483	0	0	125	75.66666667	66.66666667
105.4800034	128.3249969	58.76319885	68	male	Married	Primary school or below	City/town	Current smoker	Drink more than once a month	6	22.35807206	24	-159.4873194	0	1	113	49	66
105.4800034	224.7899933	56.8302002	64	female	Married	High school	City/town	Non-smoker	None of these	7	23.17507975	26	56.07380141	0	0	130.3333333	66	53.33333333
105.4800034	59.29499817	52.19100189	64	male	Married	High school	City/town	Current smoker	None of these	6	22.9087987	82.8	71.58558504	0	0	141.6666667	85.33333333	61.33333333
103.1399994	100.8899994	69.58799744	54	female	Married	Primary school or below	City/town	Non-smoker	None of these	9	25.27149387	98	106.3920285	0	0	140	68	53.66666667
93.05999756	82.30500031	85.82520294	66	male	Married	Primary school or below	City/town	Current smoker	Drink more than once a month	2	22.47182263	89.7	73.20094135	0	0	137	75.66666667	60
111.7799988	187.6199951	47.55179977	79	male	Non-married	High school	City/town	Ex-smoker	None of these	7	24.5243835	93	137.8417996	0	0	147.3333333	59.66666667	66.33333333
102.5999985	192.0449982	66.1085968	47	female	Married	High school	City/town	Non-smoker	None of these	8	24.35555556	74	77.03433606	0	0	116.6666667	70.33333333	56.33333333
98.09999847	92.04000092	46.39199829	72	male	Married	Primary school or below	City/town	Current smoker	Drink but less than once a month	7	21.87924743	26.5	-138.7517078	0	0	172	73.66666667	64
111.9599991	163.7250061	39.81980133	67	male	Married	Primary school or below	City/town	Current smoker	Drink more than once a month	8	25.73955974	94.9	143.0199795	0	0	168.3333333	61.66666667	68
94.68000031	98.23500061	62.62919998	51	female	Married	High school	City/town	Current smoker	Drink more than once a month	7	23.59718106	25	16.46243688	0	0	96.33333333	65.66666667	75
112.1399994	335.4150085	25.5156002	61	male	Married	Primary school or below	City/town	Current smoker	Drink more than once a month	7	29.82045218	111.2	224.070864	0	1	166.6666667	84	85.66666667
125.0999985	171.6900024	49.87139893	62	female	Married	Primary school or below	City/town	Non-smoker	None of these	9	30.83335952	31	90.49838285	0	1	147.6666667	89.66666667	70.33333333
108.3600006	130.9799957	75.38700104	57	female	Married	Primary school or below	City/town	Non-smoker	None of these	6	28.65491564	28.3	48.52426186	0	0	185.3333333	96	55.33333333
97.19999695	108.8550034	44.84560013	64	male	Married	High school	City/town	Current smoker	None of these	5	18.3546421	70.9	36.30639882	0	0	101.6666667	61.66666667	74.33333333
107.6399994	66.375	64.17559814	52	female	Married	High school	City/town	Non-smoker	None of these	7	22.24383476	81.8	68.2934555	0	0	95.66666667	59.33333333	64.33333333
97.01999664	72.56999969	73.45400238	58	male	Married	Primary school or below	City/town	Ex-smoker	Drink more than once a month	10	23.83738146	84.2	55.80452654	0	1	111	68.33333333	79
101.5199966	52.21500015	53.35079956	52	male	Married	High school	City/town	Current smoker	Drink more than once a month	8	20.14080418	75	29.87714578	0	0	177.6666667	100	72
96.12000275	78.76499939	46.39199829	47	female	Married	Primary school or below	City/town	Non-smoker	None of these	5	25.55671176	89	96.28453687	0	0	100.6666667	56	77
102.0599976	88.5	36.72700119	56	female	Non-married	Primary school or below	City/town	Non-smoker	None of these	8	23.29372414	84.1	104.8808623	0	0	118.3333333	70.66666667	68.33333333
106.5599976	71.68499756	44.84560013	45	male	Married	Primary school or below	City/town	Current smoker	Drink more than once a month	8	20.33780927	75.9	39.45465118	0	0	111	65.66666667	70
98.81999969	135.4049988	59.14979935	56	female	Married	Primary school or below	City/town	Non-smoker	None of these	4	19.2813427	80	76.14935457	0	0	101.3333333	63.66666667	75
104.7600021	91.15499878	58.76319885	78	female	Non-married	Primary school or below	Village	Non-smoker	None of these	4	20.70625329	79.4	112.5419838	0	0	142.6666667	72.66666667	74.66666667
104.5800018	85.84500122	73.06739807	70	male	Married	College or above	City/town	Non-smoker	None of these	8	21.12901376	80.3	50.23851981	0	0	137.6666667	75.33333333	69
112.5	138.9450073	42.91260147	69	female	Married	Primary school or below	City/town	Non-smoker	None of these	8	26.00405739	95.8	155.4656555	0	0	147	73	71.33333333
95.40000153	42.47999954	54.12400055	62	male	Married	Primary school or below	City/town	Ex-smoker	None of these	7	25.30768821	80	54.16038061	0	0	115	66.66666667	73.66666667
95.22000122	123.9000015	48.32500076	53	female	Married	Primary school or below	City/town	Non-smoker	None of these	10	25.28274684	86	108.5970658	0	0	112.6666667	62.66666667	69.66666667
94.31999969	258.4200134	34.40739822	47	male	Married	College or above	City/town	Current smoker	Drink more than once a month	7	27.0968551	101	163.1236815	0	0	127.6666667	81.33333333	72.33333333
96.48000336	207.9750061	36.72700119	48	female	Married	High school	City/town	Non-smoker	None of these	8	25.77021884	99	133.1180936	0	0	125	69	88.33333333
99.36000061	202.6649933	46.00540161	58	female	Non-married	Primary school or below	City/town	Non-smoker	None of these	8	29.97469815	108	171.6321093	0	0	134	88.33333333	88.33333333
97.19999695	52.21500015	54.89720154	62	male	Married	Primary school or below	City/town	Non-smoker	None of these	5	23.56036361	84	71.37906351	0	0	146	80	61.33333333
120.5999985	172.5749969	18.55680084	59	male	Married	Primary school or below	City/town	Current smoker	None of these	4	28.2565888	98	180.4440904	0	0	121.3333333	77.33333333	82.33333333
107.6399994	318.6000061	20.87639999	59	female	Married	Primary school or below	City/town	Non-smoker	None of these	8	25.92284571	97	167.9560338	0	0	122.6666667	76.33333333	68.33333333
91.08000183	67.26000214	52.96419907	60	male	Married	Primary school or below	City/town	Current smoker	None of these	8	21.14048442	78	50.1164585	0	0	154	81.66666667	49.33333333
93.77999878	60.18000031	42.52600098	46	male	Non-married	High school	City/town	Current smoker	Drink but less than once a month	7	20.4793585	23.5	-169.0315762	0	0	116.6666667	61.66666667	82
104.2200012	181.4250031	34.40739822	71	male	Married	Primary school or below	City/town	Current smoker	None of these	5	24.55775234	97	159.9876702	0	0	102.6666667	58.66666667	68.33333333
102.9599991	110.625	42.13940048	68	female	Married	Primary school or below	City/town	Non-smoker	None of these	9	19.76233449	86	112.9417002	0	0	114.3333333	63.66666667	60.33333333
122.5800018	102.6600037	52.96419907	59	female	Married	Primary school or below	City/town	Non-smoker	None of these	6	25.68050188	27.5	48.77020453	0	0	124.6666667	73	68.66666667
106.0199966	62.83499908	52.96419907	53	male	Married	High school	City/town	Current smoker	None of these	10	21.20605674	76.6	39.10820987	0	0	116.6666667	66	62
86.94000244	82.30500031	42.13940048	48	female	Married	Primary school or below	City/town	Non-smoker	None of these	7	25.19301592	84	94.36722266	0	0	111	63	66.66666667
96.83999634	90.26999664	46.00540161	58	male	Married	College or above	City/town	Current smoker	Drink more than once a month	4	24.4140625	89.4	103.5689703	0	0	109.6666667	68	71
107.0999985	113.2799988	95.10359955	57	female	Married	Primary school or below	City/town	Non-smoker	None of these	4	24.13797599	93	86.61546772	0	0	113.3333333	70	71.33333333
108.3600006	105.3150024	42.52600098	58	male	Married	High school	City/town	Current smoker	None of these	7	23.04191575	26.5	-143.4478622	0	0	119.3333333	65.66666667	53.66666667
106.1999969	220.3650055	60.69620132	55	female	Married	Primary school or below	City/town	Non-smoker	None of these	7	31.63088586	31.5	79.76675435	0	0	118	72	75.66666667
119.1600037	168.1499939	40.20640182	56	female	Married	Primary school or below	City/town	Non-smoker	Drink more than once a month	3	33.75177819	106.1	182.5900489	0	0	175	101.6666667	61
108	83.19000244	59.53639984	55	female	Married	Primary school or below	City/town	Non-smoker	None of these	7	22.41869487	77	75.68840627	0	0	118.3333333	71.33333333	74.33333333
109.4400024	91.15499878	44.84560013	61	male	Married	High school	City/town	Ex-smoker	Drink more than once a month	6	24.17485214	80	69.14551119	0	0	123.6666667	73.33333333	65
102.4199982	130.0950012	35.56719971	70	female	Non-married	High school	City/town	Non-smoker	None of these	4	19.69211877	70.8	106.0931513	0	0	129.6666667	71.66666667	75.66666667
99.54000092	193.8150024	36.3404007	49	female	Married	Primary school or below	City/town	Non-smoker	Drink more than once a month	6	30.59405575	32	79.22550399	0	0	120.6666667	75	65.66666667
91.98000336	154.875	30.9279995	79	male	Non-married	Primary school or below	City/town	Current smoker	None of these	5	18.60197431	75	78.88874906	0	0	99	53.33333333	59.33333333
111.5999985	177.8849945	36.3404007	70	male	Married	Primary school or below	City/town	Current smoker	Drink more than once a month	6	18.63073507	25	-130.8092487	0	0	110.6666667	60.33333333	66.33333333
95.76000214	57.52500153	54.51060104	67	female	Married	Primary school or below	City/town	Non-smoker	None of these	6	20.53890166	26	28.01909773	0	0	112	67	61.33333333
88.55999756	74.33999634	43.68579865	57	female	Married	Primary school or below	City/town	Non-smoker	None of these	6	17.89802289	23	7.821142975	0	0	119	70.66666667	68
95.76000214	126.5550003	34.40739822	78	female	Married	Primary school or below	City/town	Current smoker	None of these	6	25.16737578	29	96.39165428	0	0	113.3333333	64.33333333	63.33333333
97.55999756	102.6600037	57.99000168	58	female	Married	Primary school or below	City/town	Non-smoker	None of these	8	20.21962217	75.8	74.80433573	0	0	129.6666667	80	88
90.90000153	79.65000153	45.23220062	58	male	Married	High school	City/town	Current smoker	None of these	8	22.32891328	79	61.41088234	0	0	170.3333333	114	82.66666667
96.48000336	137.1750031	46.39199829	59	female	Married	Primary school or below	City/town	Non-smoker	None of these	6	19.05250117	70	77.59156827	0	0	162	95.33333333	88.66666667
113.9400024	161.9550018	57.21680069	58	male	Married	Primary school or below	City/town	Current smoker	Drink more than once a month	6	21.75546853	83	73.31909633	0	0	129	77	81.66666667
111.7799988	147.7949982	46.77859879	59	female	Married	Primary school or below	City/town	Non-smoker	None of these	12	27.88489659	96.8	146.0060381	0	0	180.3333333	86	70.66666667
100.8000031	99.12000275	60.69620132	49	male	Married	Primary school or below	City/town	Non-smoker	None of these	5	27.5282999	27	-164.470348	0	0	112	69.33333333	44
93.23999786	107.9700012	46.00540161	48	female	Married	Primary school or below	City/town	Non-smoker	None of these	5	20.01150559	25.5	9.114413609	0	0	102	69	72
95.22000122	72.56999969	67.65499878	66	female	Non-married	Primary school or below	City/town	Non-smoker	Drink more than once a month	7	23.00949598	81.2	94.0893808	0	0	110.3333333	61.66666667	71.33333333
91.62000275	92.04000092	51.4178009	67	male	Non-married	Primary school or below	City/town	Current smoker	None of these	8	17.70956316	22	-164.8289693	0	0	147	78.33333333	64.33333333
100.4400024	81.41999817	29.38159943	49	male	Married	College or above	City/town	Non-smoker	None of these	6	26.72835631	28.5	-132.0102972	0	0	118.6666667	81.66666667	91.66666667
111.4199982	347.8049927	38.27339935	47	female	Married	Primary school or below	City/town	Non-smoker	None of these	6	29.19290796	29.5	75.92473664	0	0	119.6666667	73.66666667	64
102.9599991	146.9100037	44.84560013	56	female	Married	High school	City/town	Non-smoker	None of these	4	28.52425568	99.8	148.0877198	0	0	113.6666667	78.66666667	65.66666667
94.31999969	67.26000214	85.43859863	70	male	Married	Primary school or below	City/town	Current smoker	Drink more than once a month	7	17.63933196	77	23.39741178	0	0	130.6666667	77.66666667	65.66666667
84.41999817	61.95000076	51.8044014	69	female	Married	Primary school or below	City/town	Non-smoker	None of these	5	17.63933196	77	79.32484364	0	0	128.6666667	70	62
111.4199982	212.3999939	31.70120049	75	male	Non-married	Primary school or below	City/town	Non-smoker	None of these	5	22.12713033	93	150.5919792	0	0	187.6666667	109.3333333	87.66666667
103.5	323.0249939	18.55680084	47	female	Married	High school	City/town	Non-smoker	None of these	8	30.90740428	102	175.859975	0	0	149	93.66666667	71
98.63999939	50.44499969	68.81479645	70	male	Married	Primary school or below	City/town	Current smoker	None of these	3	18.22014733	71	11.72335874	0	0	138	77.33333333	64.33333333
98.45999908	109.7399979	79.63960266	68	female	Married	Primary school or below	City/town	Non-smoker	None of these	6	23.6132769	80	98.10498453	0	0	122.6666667	69.66666667	62.66666667
102.5999985	81.41999817	42.91260147	57	male	Married	High school	City/town	Current smoker	None of these	3	21.97520616	78	59.03126785	0	0	113.3333333	69.33333333	73.33333333
119.3399963	69.02999878	66.1085968	56	female	Married	Primary school or below	City/town	Non-smoker	Drink more than once a month	2	21.07725454	73	59.769165	0	1	128.3333333	85	75.66666667
[truncated: 3,015 more rows]
